# Supplementary material for: Selective C–H Activation of Molecular Nanodiamonds via Photoredox Catalysis
Source: ACS Catal. 2024 Mar 1;14(6):4093–8. doi: 10.1021/acscatal.4c00296 (PMC10949193; doi:10.1021/acscatal.4c00296)
Supplement: Supplementary file 2 — cs4c00296_si_002.cif [file cs4c00296_si_002.cif]

data_mar23_02

# start Validation Reply Form
_vrf_PLAT410_mar23_02
;
PROBLEM: Short Intra H...H Contact  H9B      ..H15      .       1.99 Ang.  
RESPONSE: This distance is typical for this type of carbon cluster.
;
_vrf_PLAT911_mar23_02
;
PROBLEM: Missing FCF Refl Between Thmin & STh/L=    0.600          7 Report
RESPONSE: These reflections were omitted during the absorption correction.
;
# end Validation Reply Form

_audit_creation_date               2023-04-27
_audit_creation_method
;
Olex2 1.5
(compiled 2023.03.06 svn.rbb2c1857 for OlexSys, GUI svn.r6748)
;
_shelx_SHELXL_version_number       '2019/1'
loop_
  _audit_author_name
  _audit_author_email
  _audit_author_address
 'O'Callaghan, H.' henry-ocallaghan@uiowa.edu
;
The University of Iowa
Chemistry
Chemistry Building
Iowa City
52242-1294
USA
;
 'Unruh, D.K.' daniel-unruh@uiowa.edu
;
The University of Iowa
MATFab Facility
205 N. Madison St.
Iowa City
52242
USA
;
 'Martin, D.B.' david-martin@uiowa.edu
;
The University of Iowa
Chemistry
Chemistry Building
Iowa City
52242-1294
USA
;

_audit_contact_author_address
;
The University of Iowa
Chemistry
Chemistry Building
Iowa City
52242-1294
USA
;
_audit_contact_author_email        david-martin@uiowa.edu
_audit_contact_author_name         'Martin, D.B.'
_audit_contact_author_phone        ''
_publ_contact_author_id_orcid      0000-0002-8084-8225
_publ_section_references
;
Dolomanov, O.V., Bourhis, L.J., Gildea, R.J, Howard, J.A.K. & Puschmann, H.
 (2009), J. Appl. Cryst. 42, 339-341.

Sheldrick, G.M. (2008). Acta Cryst. A64, 112-122.

Sheldrick, G.M. (2015). Acta Cryst. A71, 3-8.
;
_chemical_name_common              ?
_chemical_name_systematic          ?
_chemical_formula_moiety           '(C25 H25 N3), 0.5 (C7 H8) [+ solvent])'
_chemical_formula_sum              'C28.50 H29 N3'
_chemical_formula_weight           413.55
_chemical_melting_point            ?
loop_
  _atom_type_symbol
  _atom_type_description
  _atom_type_scat_dispersion_real
  _atom_type_scat_dispersion_imag
  _atom_type_scat_source
 'C' 'C' 0.0181 0.0091 'International Tables Vol C Tables 4.2.6.8 and 6.1.1.4'
 'H' 'H' 0.0000 0.0000 'International Tables Vol C Tables 4.2.6.8 and 6.1.1.4'
 'N' 'N' 0.0311 0.0180 'International Tables Vol C Tables 4.2.6.8 and 6.1.1.4'

_shelx_space_group_comment
;
The symmetry employed for this shelxl refinement is uniquely defined
by the following loop, which should always be used as a source of
symmetry information in preference to the above space-group names.
They are only intended as comments.
;
_space_group_crystal_system        'monoclinic'
_space_group_IT_number             15
_space_group_name_H-M_alt          'C 1 2/c 1'
_space_group_name_Hall             '-C 2yc'
loop_
  _space_group_symop_operation_xyz
 'x, y, z'
 '-x, y, -z+1/2'
 'x+1/2, y+1/2, z'
 '-x+1/2, y+1/2, -z+1/2'
 '-x, -y, -z'
 'x, -y, z-1/2'
 '-x+1/2, -y+1/2, -z'
 'x+1/2, -y+1/2, z-1/2'

_cell_length_a                     34.6362(19)
_cell_length_b                     10.2077(6)
_cell_length_c                     27.3694(15)
_cell_angle_alpha                  90
_cell_angle_beta                   103.076(2)
_cell_angle_gamma                  90
_cell_volume                       9425.7(9)
_cell_formula_units_Z              16
_cell_measurement_reflns_used      9508
_cell_measurement_temperature      100.00
_cell_measurement_theta_max        74.597
_cell_measurement_theta_min        4.717
_shelx_estimated_absorpt_T_max     0.964
_shelx_estimated_absorpt_T_min     0.891
_exptl_absorpt_coefficient_mu      0.526
_exptl_absorpt_correction_T_max    0.7538
_exptl_absorpt_correction_T_min    0.6455
_exptl_absorpt_correction_type     numerical
_exptl_absorpt_process_details
;
SADABS-2016/2 (Bruker,2016/2) was used for absorption correction.
wR2(int) was 0.1286 before and 0.0623 after correction.
The Ratio of minimum to maximum transmission is 0.8563.
The \l/2 correction factor is Not present.
;
_exptl_absorpt_special_details     ?
_exptl_crystal_colour              'clear colourless'
_exptl_crystal_colour_lustre       clear
_exptl_crystal_colour_primary      colourless
_exptl_crystal_density_diffrn      1.166
_exptl_crystal_density_meas        ?
_exptl_crystal_density_method      ?
_exptl_crystal_description         irregular
_exptl_crystal_F_000               3536
_exptl_crystal_size_max            0.225
_exptl_crystal_size_mid            0.075
_exptl_crystal_size_min            0.07
_exptl_transmission_factor_max     ?
_exptl_transmission_factor_min     ?
_diffrn_reflns_av_R_equivalents    0.0356
_diffrn_reflns_av_unetI/netI       0.0228
_diffrn_reflns_Laue_measured_fraction_full  0.999
_diffrn_reflns_Laue_measured_fraction_max  0.997
_diffrn_reflns_limit_h_max         43
_diffrn_reflns_limit_h_min         -40
_diffrn_reflns_limit_k_max         12
_diffrn_reflns_limit_k_min         -12
_diffrn_reflns_limit_l_max         34
_diffrn_reflns_limit_l_min         -34
_diffrn_reflns_number              90475
_diffrn_reflns_point_group_measured_fraction_full  0.999
_diffrn_reflns_point_group_measured_fraction_max  0.997
_diffrn_reflns_theta_full          67.679
_diffrn_reflns_theta_max           74.873
_diffrn_reflns_theta_min           2.619
_diffrn_ambient_temperature        100.00
_diffrn_detector_area_resol_mean   ?
_diffrn_measured_fraction_theta_full  0.999
_diffrn_measured_fraction_theta_max  0.997
_diffrn_measurement_device_type    'Bruker D8 Venture Duo with Photon 3'
_diffrn_measurement_method         ?
_diffrn_radiation_type             CuK\a
_diffrn_radiation_wavelength       1.54178
_diffrn_source                     ?
_diffrn_source_current             1.1
_diffrn_source_power               0.05500000000000001
_diffrn_source_voltage             50.0
_reflns_Friedel_coverage           0.000
_reflns_Friedel_fraction_full      .
_reflns_Friedel_fraction_max       .
_reflns_number_gt                  8894
_reflns_number_total               9680
_reflns_special_details
;
 Reflections were merged by SHELXL according to the crystal
 class for the calculation of statistics and refinement.
 
 Structure factors included contributions from the .fab file.
 
 _reflns_Friedel_fraction is defined as the number of unique
 Friedel pairs measured divided by the number that would be
 possible theoretically, ignoring centric projections and
 systematic absences.
;
_reflns_threshold_expression       'I > 2\s(I)'
_computing_cell_refinement         'SAINT V8.40B (?, 2016)'
_computing_data_collection         ?
_computing_data_reduction          'SAINT V8.40B (?, 2016)'
_computing_molecular_graphics      'Olex2 1.5 (Dolomanov et al., 2009)'
_computing_publication_material    'Olex2 1.5 (Dolomanov et al., 2009)'
_computing_structure_refinement    'XL  (Sheldrick, 2008)'
_computing_structure_solution      'SHELXT 2018/2 (Sheldrick, 2018)'
_refine_diff_density_max           0.243
_refine_diff_density_min           -0.234
_refine_diff_density_rms           0.037
_refine_ls_extinction_coef         .
_refine_ls_extinction_method       none
_refine_ls_goodness_of_fit_ref     1.052
_refine_ls_hydrogen_treatment      constr
_refine_ls_matrix_type             full
_refine_ls_number_parameters       569
_refine_ls_number_reflns           9680
_refine_ls_number_restraints       0
_refine_ls_R_factor_all            0.0391
_refine_ls_R_factor_gt             0.0364
_refine_ls_restrained_S_all        1.052
_refine_ls_shift/su_max            0.001
_refine_ls_shift/su_mean           0.000
_refine_ls_structure_factor_coef   Fsqd
_refine_ls_weighting_details      
 'w=1/[\s^2^(Fo^2^)+(0.0479P)^2^+6.2166P] where P=(Fo^2^+2Fc^2^)/3'
_refine_ls_weighting_scheme        calc
_refine_ls_wR_factor_gt            0.0967
_refine_ls_wR_factor_ref           0.0992
_refine_special_details           
 'A disorder toluene molecule was present in the interstitial space of the structure. To help model this electron density a solvent mask was calculated and 208 electrons were found in a volume of 1128\%A^3^ in 1 void per unit cell. This is consistent with the presence of 0.25[C6H8] per Asymmetric Unit which account for 176 electrons per unit cell.'
_olex2_refinement_description
;
1. Fixed Uiso
 At 1.2 times of:
  All C(H) groups, All C(H,H) groups
 At 1.5 times of:
  All C(H,H,H) groups
2.a Ternary CH refined with riding coordinates:
 C2(H2), C4(H4), C6(H6), C7(H7), C8(H8), C10(H10), C12(H12), C15(H15),
 C16(H16), C27(H27), C29(H29), C31(H31), C32(H32), C33(H33), C35(H35), C37(H37),
  C40(H40), C41(H41)
2.b Secondary CH2 refined with riding coordinates:
 C3(H3a,H3b), C5(H5a,H5b), C9(H9a,H9b), C11(H11a,H11b), C13(H13a,H13b),
 C14(H14a,H14b), C28(H28a,H28b), C30(H30a,H30b), C34(H34a,H34b), C36(H36a,H36b),
  C38(H38a,H38b), C39(H39a,H39b)
2.c Aromatic/amide H refined with riding coordinates:
 C20(H20), C21(H21), C23(H23), C24(H24), C45(H45), C46(H46), C48(H48),
 C49(H49), C51(H51), C52(H52), C53(H53), C55(H55), C56(H56)
2.d Idealised Me refined as rotating group:
 C57(H57a,H57b,H57c)
;
_atom_sites_solution_hydrogens     geom
_atom_sites_solution_primary       dual
_atom_sites_solution_secondary     ?
loop_
  _atom_site_label
  _atom_site_type_symbol
  _atom_site_fract_x
  _atom_site_fract_y
  _atom_site_fract_z
  _atom_site_U_iso_or_equiv
  _atom_site_adp_type
  _atom_site_occupancy
  _atom_site_site_symmetry_order
  _atom_site_calc_flag
  _atom_site_refinement_flags_posn
  _atom_site_refinement_flags_adp
  _atom_site_refinement_flags_occupancy
  _atom_site_disorder_assembly
  _atom_site_disorder_group
 N1 N 0.77151(2) 0.16173(8) 0.42765(3) 0.02094(18) Uani 1 1 d . . . . .
 N2 N 0.67632(3) 0.05568(10) 0.49492(3) 0.0294(2) Uani 1 1 d . . . . .
 N3 N 0.73444(3) 0.83954(9) 0.44532(4) 0.0300(2) Uani 1 1 d . . . . .
 C1 C 0.62477(3) 0.18975(9) 0.36339(3) 0.01556(18) Uani 1 1 d . . . . .
 C2 C 0.61470(3) 0.04308(10) 0.35182(4) 0.0193(2) Uani 1 1 d . . . . .
 H2 H 0.628014 -0.011078 0.381279 0.023 Uiso 1 1 calc R U . . .
 C3 C 0.62885(3) -0.00257(11) 0.30503(4) 0.0235(2) Uani 1 1 d . . . . .
 H3A H 0.657936 0.008237 0.310839 0.028 Uiso 1 1 calc R U . . .
 H3B H 0.622579 -0.096586 0.298859 0.028 Uiso 1 1 calc R U . . .
 C4 C 0.60843(3) 0.07775(12) 0.25906(4) 0.0261(2) Uani 1 1 d . . . . .
 H4 H 0.618138 0.048598 0.229077 0.031 Uiso 1 1 calc R U . . .
 C5 C 0.56347(3) 0.05678(13) 0.24956(4) 0.0307(3) Uani 1 1 d . . . . .
 H5A H 0.557144 -0.037102 0.243105 0.037 Uiso 1 1 calc R U . . .
 H5B H 0.549924 0.107434 0.219741 0.037 Uiso 1 1 calc R U . . .
 C6 C 0.54906(3) 0.10232(12) 0.29584(4) 0.0270(2) Uani 1 1 d . . . . .
 H6 H 0.519736 0.089400 0.289626 0.032 Uiso 1 1 calc R U . . .
 C7 C 0.55860(3) 0.24796(12) 0.30625(4) 0.0241(2) Uani 1 1 d . . . . .
 H7 H 0.545480 0.299958 0.276092 0.029 Uiso 1 1 calc R U . . .
 C8 C 0.60409(3) 0.26802(10) 0.31570(4) 0.0190(2) Uani 1 1 d . . . . .
 H8 H 0.610232 0.363278 0.321397 0.023 Uiso 1 1 calc R U . . .
 C9 C 0.61748(3) 0.22329(11) 0.26864(4) 0.0229(2) Uani 1 1 d . . . . .
 H9A H 0.603522 0.275037 0.239346 0.027 Uiso 1 1 calc R U . . .
 H9B H 0.646306 0.238535 0.273164 0.027 Uiso 1 1 calc R U . . .
 C10 C 0.56929(3) 0.02390(11) 0.34264(4) 0.0243(2) Uani 1 1 d . . . . .
 H10 H 0.563029 -0.071130 0.336473 0.029 Uiso 1 1 calc R U . . .
 C11 C 0.55383(3) 0.06865(12) 0.38814(4) 0.0267(2) Uani 1 1 d . . . . .
 H11A H 0.524916 0.053081 0.381931 0.032 Uiso 1 1 calc R U . . .
 H11B H 0.566897 0.017708 0.418115 0.032 Uiso 1 1 calc R U . . .
 C12 C 0.56253(3) 0.21455(11) 0.39738(4) 0.0237(2) Uani 1 1 d . . . . .
 H12 H 0.552343 0.244054 0.426958 0.028 Uiso 1 1 calc R U . . .
 C13 C 0.60742(3) 0.23756(10) 0.40761(4) 0.01866(19) Uani 1 1 d . . . . .
 H13A H 0.620516 0.190357 0.438523 0.022 Uiso 1 1 calc R U . . .
 H13B H 0.612969 0.332202 0.413144 0.022 Uiso 1 1 calc R U . . .
 C14 C 0.54262(3) 0.29365(12) 0.35122(4) 0.0269(2) Uani 1 1 d . . . . .
 H14A H 0.548231 0.388066 0.357360 0.032 Uiso 1 1 calc R U . . .
 H14B H 0.513553 0.280802 0.344193 0.032 Uiso 1 1 calc R U . . .
 C15 C 0.67086(3) 0.21383(9) 0.37486(3) 0.01410(18) Uani 1 1 d . . . . .
 H15 H 0.678314 0.203975 0.341819 0.017 Uiso 1 1 calc R U . . .
 C16 C 0.69556(3) 0.10710(9) 0.40957(3) 0.01610(19) Uani 1 1 d . . . . .
 H16 H 0.691942 0.023333 0.390126 0.019 Uiso 1 1 calc R U . . .
 C17 C 0.73836(3) 0.13823(9) 0.42005(3) 0.01700(19) Uani 1 1 d . . . . .
 C18 C 0.68470(3) 0.07963(10) 0.45780(4) 0.0200(2) Uani 1 1 d . . . . .
 C19 C 0.68308(3) 0.35226(9) 0.39195(3) 0.01466(18) Uani 1 1 d . . . . .
 C20 C 0.68379(3) 0.44796(10) 0.35553(3) 0.01732(19) Uani 1 1 d . . . . .
 H20 H 0.676059 0.425176 0.321037 0.021 Uiso 1 1 calc R U . . .
 C21 C 0.69555(3) 0.57510(10) 0.36879(4) 0.0194(2) Uani 1 1 d . . . . .
 H21 H 0.695484 0.639483 0.343707 0.023 Uiso 1 1 calc R U . . .
 C22 C 0.70751(3) 0.60752(9) 0.41957(4) 0.01776(19) Uani 1 1 d . . . . .
 C23 C 0.70711(3) 0.51383(9) 0.45645(4) 0.01725(19) Uani 1 1 d . . . . .
 H23 H 0.715340 0.536374 0.490915 0.021 Uiso 1 1 calc R U . . .
 C24 C 0.69461(3) 0.38753(9) 0.44253(3) 0.01607(18) Uani 1 1 d . . . . .
 H24 H 0.693870 0.324049 0.467686 0.019 Uiso 1 1 calc R U . . .
 C25 C 0.72213(3) 0.73706(10) 0.43404(4) 0.0218(2) Uani 1 1 d . . . . .
 N4 N 0.77124(3) 0.40427(9) 0.17051(3) 0.02456(19) Uani 1 1 d . . . . .
 N5 N 0.67320(3) 0.50517(9) 0.22913(3) 0.0261(2) Uani 1 1 d . . . . .
 N6 N 0.75037(3) -0.26994(10) 0.19870(4) 0.0327(2) Uani 1 1 d . . . . .
 C26 C 0.62762(3) 0.34296(9) 0.09465(3) 0.01462(18) Uani 1 1 d . . . . .
 C27 C 0.61175(3) 0.24706(9) 0.05029(3) 0.01584(18) Uani 1 1 d . . . . .
 H27 H 0.620486 0.156022 0.060919 0.019 Uiso 1 1 calc R U . . .
 C28 C 0.62653(3) 0.28248(10) 0.00292(3) 0.01827(19) Uani 1 1 d . . . . .
 H28A H 0.655817 0.276891 0.010255 0.022 Uiso 1 1 calc R U . . .
 H28B H 0.615702 0.219390 -0.024188 0.022 Uiso 1 1 calc R U . . .
 C29 C 0.61333(3) 0.42172(10) -0.01430(4) 0.0200(2) Uani 1 1 d . . . . .
 H29 H 0.623765 0.445205 -0.044369 0.024 Uiso 1 1 calc R U . . .
 C30 C 0.56784(3) 0.42751(11) -0.02769(4) 0.0235(2) Uani 1 1 d . . . . .
 H30A H 0.558962 0.516932 -0.038973 0.028 Uiso 1 1 calc R U . . .
 H30B H 0.557286 0.365749 -0.055384 0.028 Uiso 1 1 calc R U . . .
 C31 C 0.55223(3) 0.39096(10) 0.01858(4) 0.0207(2) Uani 1 1 d . . . . .
 H31 H 0.522603 0.394157 0.009801 0.025 Uiso 1 1 calc R U . . .
 C32 C 0.56792(3) 0.48753(10) 0.06173(4) 0.0204(2) Uani 1 1 d . . . . .
 H32 H 0.559277 0.578156 0.050372 0.024 Uiso 1 1 calc R U . . .
 C33 C 0.61391(3) 0.48228(9) 0.07526(4) 0.01676(19) Uani 1 1 d . . . . .
 H33 H 0.624131 0.547457 0.102379 0.020 Uiso 1 1 calc R U . . .
 C34 C 0.62926(3) 0.51885(10) 0.02840(4) 0.0190(2) Uani 1 1 d . . . . .
 H34A H 0.620545 0.608679 0.017502 0.023 Uiso 1 1 calc R U . . .
 H34B H 0.658599 0.517224 0.036637 0.023 Uiso 1 1 calc R U . . .
 C35 C 0.56575(3) 0.25216(10) 0.03691(4) 0.01861(19) Uani 1 1 d . . . . .
 H35 H 0.555639 0.188534 0.009189 0.022 Uiso 1 1 calc R U . . .
 C36 C 0.54861(3) 0.21589(10) 0.08207(4) 0.0219(2) Uani 1 1 d . . . . .
 H36A H 0.519293 0.218133 0.072402 0.026 Uiso 1 1 calc R U . . .
 H36B H 0.556940 0.126109 0.093495 0.026 Uiso 1 1 calc R U . . .
 C37 C 0.56359(3) 0.31344(10) 0.12436(4) 0.0213(2) Uani 1 1 d . . . . .
 H37 H 0.552568 0.290313 0.154013 0.026 Uiso 1 1 calc R U . . .
 C38 C 0.60891(3) 0.30579(10) 0.13885(4) 0.01823(19) Uani 1 1 d . . . . .
 H38A H 0.617014 0.215611 0.149972 0.022 Uiso 1 1 calc R U . . .
 H38B H 0.618967 0.365729 0.167316 0.022 Uiso 1 1 calc R U . . .
 C39 C 0.55107(3) 0.45274(11) 0.10721(4) 0.0239(2) Uani 1 1 d . . . . .
 H39A H 0.561086 0.515242 0.134823 0.029 Uiso 1 1 calc R U . . .
 H39B H 0.521786 0.458844 0.098136 0.029 Uiso 1 1 calc R U . . .
 C40 C 0.67409(3) 0.33258(9) 0.11161(3) 0.01427(18) Uani 1 1 d . . . . .
 H40 H 0.683678 0.340362 0.079907 0.017 Uiso 1 1 calc R U . . .
 C41 C 0.69471(3) 0.44843(9) 0.14551(3) 0.01581(18) Uani 1 1 d . . . . .
 H41 H 0.690412 0.529508 0.124463 0.019 Uiso 1 1 calc R U . . .
 C42 C 0.73793(3) 0.42509(9) 0.15966(4) 0.01815(19) Uani 1 1 d . . . . .
 C43 C 0.68180(3) 0.47813(9) 0.19236(4) 0.01827(19) Uani 1 1 d . . . . .
 C44 C 0.68889(3) 0.19943(9) 0.13307(3) 0.01447(18) Uani 1 1 d . . . . .
 C45 C 0.69635(3) 0.10319(9) 0.10010(3) 0.01630(19) Uani 1 1 d . . . . .
 H45 H 0.691371 0.122029 0.065239 0.020 Uiso 1 1 calc R U . . .
 C46 C 0.71083(3) -0.01884(10) 0.11701(4) 0.01772(19) Uani 1 1 d . . . . .
 H46 H 0.715299 -0.083561 0.093966 0.021 Uiso 1 1 calc R U . . .
 C47 C 0.71880(3) -0.04590(9) 0.16832(4) 0.01783(19) Uani 1 1 d . . . . .
 C48 C 0.71150(3) 0.04831(10) 0.20210(4) 0.0192(2) Uani 1 1 d . . . . .
 H48 H 0.716782 0.029621 0.236985 0.023 Uiso 1 1 calc R U . . .
 C49 C 0.69645(3) 0.16952(9) 0.18424(4) 0.01771(19) Uani 1 1 d . . . . .
 H49 H 0.691189 0.233296 0.207167 0.021 Uiso 1 1 calc R U . . .
 C50 C 0.73603(3) -0.17070(10) 0.18600(4) 0.0227(2) Uani 1 1 d . . . . .
 C51 C 0.54098(4) 0.12232(12) 0.53063(5) 0.0355(3) Uani 1 1 d . . . . .
 H51 H 0.523863 0.104291 0.499000 0.043 Uiso 1 1 calc R U . . .
 C52 C 0.58151(4) 0.11889(12) 0.53617(5) 0.0337(3) Uani 1 1 d . . . . .
 H52 H 0.592317 0.097801 0.508189 0.040 Uiso 1 1 calc R U . . .
 C53 C 0.60656(3) 0.14572(11) 0.58186(5) 0.0310(3) Uani 1 1 d . . . . .
 H53 H 0.634427 0.143408 0.584957 0.037 Uiso 1 1 calc R U . . .
 C54 C 0.59140(4) 0.17634(11) 0.62373(4) 0.0301(2) Uani 1 1 d . . . . .
 C55 C 0.55026(4) 0.17816(11) 0.61752(5) 0.0318(3) Uani 1 1 d . . . . .
 H55 H 0.539121 0.197541 0.645382 0.038 Uiso 1 1 calc R U . . .
 C56 C 0.52558(4) 0.15218(12) 0.57145(5) 0.0351(3) Uani 1 1 d . . . . .
 H56 H 0.497665 0.154912 0.567853 0.042 Uiso 1 1 calc R U . . .
 C57 C 0.61845(5) 0.20800(15) 0.67351(6) 0.0504(4) Uani 1 1 d . . . . .
 H57A H 0.643033 0.157577 0.677398 0.076 Uiso 1 1 calc R U . . .
 H57B H 0.605336 0.185246 0.700561 0.076 Uiso 1 1 calc R U . . .
 H57C H 0.624604 0.301828 0.675026 0.076 Uiso 1 1 calc R U . . .

loop_
  _atom_site_aniso_label
  _atom_site_aniso_U_11
  _atom_site_aniso_U_22
  _atom_site_aniso_U_33
  _atom_site_aniso_U_23
  _atom_site_aniso_U_13
  _atom_site_aniso_U_12
 N1 0.0195(4) 0.0193(4) 0.0226(4) -0.0001(3) 0.0020(3) 0.0017(3)
 N2 0.0349(5) 0.0309(5) 0.0226(5) 0.0077(4) 0.0068(4) -0.0001(4)
 N3 0.0443(6) 0.0164(4) 0.0254(5) 0.0020(4) -0.0003(4) -0.0028(4)
 C1 0.0127(4) 0.0199(5) 0.0142(4) -0.0007(4) 0.0034(3) -0.0018(3)
 C2 0.0169(5) 0.0213(5) 0.0196(5) -0.0029(4) 0.0038(4) -0.0043(4)
 C3 0.0202(5) 0.0256(5) 0.0248(5) -0.0103(4) 0.0053(4) -0.0042(4)
 C4 0.0196(5) 0.0412(6) 0.0179(5) -0.0093(4) 0.0047(4) -0.0044(4)
 C5 0.0207(5) 0.0480(7) 0.0219(5) -0.0096(5) 0.0016(4) -0.0083(5)
 C6 0.0138(4) 0.0443(7) 0.0221(5) -0.0053(5) 0.0022(4) -0.0065(4)
 C7 0.0135(4) 0.0382(6) 0.0200(5) 0.0015(4) 0.0024(4) 0.0013(4)
 C8 0.0143(4) 0.0264(5) 0.0158(4) 0.0017(4) 0.0026(3) 0.0004(4)
 C9 0.0164(5) 0.0379(6) 0.0138(4) 0.0011(4) 0.0024(4) -0.0012(4)
 C10 0.0191(5) 0.0296(5) 0.0248(5) -0.0050(4) 0.0059(4) -0.0091(4)
 C11 0.0198(5) 0.0364(6) 0.0254(5) -0.0010(4) 0.0084(4) -0.0090(4)
 C12 0.0175(5) 0.0342(6) 0.0217(5) -0.0034(4) 0.0096(4) -0.0027(4)
 C13 0.0168(5) 0.0235(5) 0.0167(4) -0.0018(4) 0.0060(4) -0.0022(4)
 C14 0.0148(5) 0.0388(6) 0.0280(5) -0.0011(5) 0.0068(4) 0.0028(4)
 C15 0.0145(4) 0.0157(4) 0.0119(4) 0.0003(3) 0.0024(3) -0.0001(3)
 C16 0.0166(4) 0.0150(4) 0.0160(4) 0.0000(3) 0.0023(3) -0.0007(3)
 C17 0.0210(5) 0.0141(4) 0.0150(4) 0.0009(3) 0.0022(4) 0.0031(4)
 C18 0.0210(5) 0.0178(5) 0.0195(5) 0.0026(4) 0.0013(4) -0.0004(4)
 C19 0.0116(4) 0.0162(4) 0.0166(4) 0.0006(3) 0.0041(3) 0.0008(3)
 C20 0.0175(4) 0.0202(5) 0.0139(4) 0.0011(4) 0.0028(3) -0.0010(4)
 C21 0.0198(5) 0.0185(5) 0.0197(5) 0.0048(4) 0.0039(4) -0.0005(4)
 C22 0.0173(4) 0.0143(4) 0.0219(5) -0.0001(4) 0.0048(4) 0.0002(3)
 C23 0.0181(4) 0.0180(5) 0.0160(4) -0.0014(4) 0.0045(4) 0.0008(4)
 C24 0.0174(4) 0.0158(4) 0.0156(4) 0.0019(3) 0.0047(3) 0.0005(3)
 C25 0.0262(5) 0.0186(5) 0.0199(5) 0.0028(4) 0.0036(4) 0.0016(4)
 N4 0.0207(4) 0.0264(5) 0.0256(4) -0.0018(4) 0.0032(3) -0.0029(4)
 N5 0.0325(5) 0.0246(5) 0.0222(4) -0.0027(4) 0.0083(4) -0.0010(4)
 N6 0.0505(6) 0.0230(5) 0.0235(5) 0.0036(4) 0.0058(4) 0.0110(4)
 C26 0.0141(4) 0.0151(4) 0.0147(4) 0.0008(3) 0.0034(3) -0.0001(3)
 C27 0.0162(4) 0.0146(4) 0.0162(4) 0.0006(3) 0.0025(3) -0.0005(3)
 C28 0.0186(4) 0.0206(5) 0.0149(4) -0.0009(4) 0.0022(4) -0.0010(4)
 C29 0.0207(5) 0.0225(5) 0.0163(4) 0.0045(4) 0.0032(4) -0.0014(4)
 C30 0.0215(5) 0.0252(5) 0.0209(5) 0.0050(4) -0.0011(4) -0.0002(4)
 C31 0.0149(4) 0.0219(5) 0.0235(5) 0.0035(4) 0.0007(4) 0.0007(4)
 C32 0.0170(5) 0.0179(5) 0.0260(5) 0.0019(4) 0.0044(4) 0.0032(4)
 C33 0.0163(4) 0.0145(4) 0.0193(4) 0.0001(4) 0.0036(4) 0.0004(3)
 C34 0.0191(5) 0.0169(5) 0.0205(5) 0.0047(4) 0.0034(4) -0.0006(4)
 C35 0.0154(4) 0.0188(5) 0.0201(5) 0.0003(4) 0.0010(4) -0.0026(4)
 C36 0.0159(4) 0.0233(5) 0.0262(5) 0.0032(4) 0.0043(4) -0.0038(4)
 C37 0.0168(5) 0.0269(5) 0.0221(5) 0.0023(4) 0.0082(4) -0.0013(4)
 C38 0.0167(4) 0.0221(5) 0.0167(4) 0.0016(4) 0.0054(4) -0.0011(4)
 C39 0.0170(5) 0.0271(5) 0.0290(5) -0.0017(4) 0.0078(4) 0.0025(4)
 C40 0.0152(4) 0.0146(4) 0.0130(4) -0.0005(3) 0.0033(3) -0.0009(3)
 C41 0.0171(4) 0.0151(4) 0.0155(4) -0.0003(3) 0.0043(3) -0.0011(3)
 C42 0.0207(5) 0.0167(4) 0.0168(4) -0.0021(4) 0.0036(4) -0.0040(4)
 C43 0.0204(5) 0.0154(4) 0.0184(5) -0.0008(4) 0.0033(4) -0.0010(4)
 C44 0.0122(4) 0.0149(4) 0.0161(4) 0.0000(3) 0.0028(3) -0.0014(3)
 C45 0.0165(4) 0.0179(5) 0.0141(4) -0.0004(3) 0.0027(3) -0.0002(3)
 C46 0.0181(4) 0.0170(5) 0.0178(4) -0.0026(4) 0.0035(4) 0.0004(4)
 C47 0.0181(4) 0.0151(4) 0.0194(4) 0.0009(4) 0.0024(4) 0.0000(4)
 C48 0.0232(5) 0.0189(5) 0.0149(4) 0.0012(4) 0.0032(4) -0.0006(4)
 C49 0.0216(5) 0.0164(4) 0.0155(4) -0.0019(3) 0.0049(4) -0.0003(4)
 C50 0.0295(5) 0.0203(5) 0.0173(5) 0.0000(4) 0.0037(4) 0.0014(4)
 C51 0.0424(7) 0.0280(6) 0.0309(6) 0.0072(5) -0.0023(5) -0.0089(5)
 C52 0.0461(7) 0.0248(6) 0.0325(6) 0.0032(5) 0.0138(5) -0.0011(5)
 C53 0.0248(5) 0.0240(5) 0.0445(7) 0.0078(5) 0.0085(5) 0.0027(4)
 C54 0.0351(6) 0.0192(5) 0.0319(6) 0.0051(4) -0.0009(5) -0.0006(4)
 C55 0.0391(6) 0.0252(6) 0.0350(6) 0.0048(5) 0.0162(5) 0.0022(5)
 C56 0.0243(6) 0.0302(6) 0.0484(7) 0.0121(5) 0.0034(5) -0.0028(5)
 C57 0.0590(9) 0.0416(8) 0.0407(7) 0.0060(6) -0.0095(7) -0.0074(7)

_geom_special_details
;
 All esds (except the esd in the dihedral angle between two l.s. planes)
 are estimated using the full covariance matrix.  The cell esds are taken
 into account individually in the estimation of esds in distances, angles
 and torsion angles; correlations between esds in cell parameters are only
 used when they are defined by crystal symmetry.  An approximate (isotropic)
 treatment of cell esds is used for estimating esds involving l.s. planes.
;
loop_
  _geom_bond_atom_site_label_1
  _geom_bond_atom_site_label_2
  _geom_bond_distance
  _geom_bond_site_symmetry_2
  _geom_bond_publ_flag
 N1 C17 1.1452(13) . ?
 N2 C18 1.1447(14) . ?
 N3 C25 1.1453(14) . ?
 C1 C2 1.5536(13) . ?
 C1 C8 1.5595(13) . ?
 C1 C13 1.5470(12) . ?
 C1 C15 1.5752(12) . ?
 C2 H2 1.0000 . ?
 C2 C3 1.5431(13) . ?
 C2 C10 1.5480(13) . ?
 C3 H3A 0.9900 . ?
 C3 H3B 0.9900 . ?
 C3 C4 1.5337(16) . ?
 C4 H4 1.0000 . ?
 C4 C5 1.5349(14) . ?
 C4 C9 1.5287(16) . ?
 C5 H5A 0.9900 . ?
 C5 H5B 0.9900 . ?
 C5 C6 1.5349(15) . ?
 C6 H6 1.0000 . ?
 C6 C7 1.5355(17) . ?
 C6 C10 1.5382(16) . ?
 C7 H7 1.0000 . ?
 C7 C8 1.5515(13) . ?
 C7 C14 1.5320(14) . ?
 C8 H8 1.0000 . ?
 C8 C9 1.5339(13) . ?
 C9 H9A 0.9900 . ?
 C9 H9B 0.9900 . ?
 C10 H10 1.0000 . ?
 C10 C11 1.5325(14) . ?
 C11 H11A 0.9900 . ?
 C11 H11B 0.9900 . ?
 C11 C12 1.5291(16) . ?
 C12 H12 1.0000 . ?
 C12 C13 1.5342(13) . ?
 C12 C14 1.5261(15) . ?
 C13 H13A 0.9900 . ?
 C13 H13B 0.9900 . ?
 C14 H14A 0.9900 . ?
 C14 H14B 0.9900 . ?
 C15 H15 1.0000 . ?
 C15 C16 1.5664(13) . ?
 C15 C19 1.5183(13) . ?
 C16 H16 1.0000 . ?
 C16 C17 1.4792(13) . ?
 C16 C18 1.4787(13) . ?
 C19 C20 1.4000(13) . ?
 C19 C24 1.3983(13) . ?
 C20 H20 0.9500 . ?
 C20 C21 1.3839(14) . ?
 C21 H21 0.9500 . ?
 C21 C22 1.3971(14) . ?
 C22 C23 1.3929(13) . ?
 C22 C25 1.4391(14) . ?
 C23 H23 0.9500 . ?
 C23 C24 1.3856(13) . ?
 C24 H24 0.9500 . ?
 N4 C42 1.1442(13) . ?
 N5 C43 1.1461(13) . ?
 N6 C50 1.1470(15) . ?
 C26 C27 1.5597(13) . ?
 C26 C33 1.5542(13) . ?
 C26 C38 1.5432(12) . ?
 C26 C40 1.5748(12) . ?
 C27 H27 1.0000 . ?
 C27 C28 1.5407(13) . ?
 C27 C35 1.5526(13) . ?
 C28 H28A 0.9900 . ?
 C28 H28B 0.9900 . ?
 C28 C29 1.5343(14) . ?
 C29 H29 1.0000 . ?
 C29 C30 1.5357(14) . ?
 C29 C34 1.5367(14) . ?
 C30 H30A 0.9900 . ?
 C30 H30B 0.9900 . ?
 C30 C31 1.5317(14) . ?
 C31 H31 1.0000 . ?
 C31 C32 1.5399(14) . ?
 C31 C35 1.5401(14) . ?
 C32 H32 1.0000 . ?
 C32 C33 1.5526(13) . ?
 C32 C39 1.5313(14) . ?
 C33 H33 1.0000 . ?
 C33 C34 1.5412(13) . ?
 C34 H34A 0.9900 . ?
 C34 H34B 0.9900 . ?
 C35 H35 1.0000 . ?
 C35 C36 1.5329(13) . ?
 C36 H36A 0.9900 . ?
 C36 H36B 0.9900 . ?
 C36 C37 1.5259(15) . ?
 C37 H37 1.0000 . ?
 C37 C38 1.5317(13) . ?
 C37 C39 1.5291(15) . ?
 C38 H38A 0.9900 . ?
 C38 H38B 0.9900 . ?
 C39 H39A 0.9900 . ?
 C39 H39B 0.9900 . ?
 C40 H40 1.0000 . ?
 C40 C41 1.5714(12) . ?
 C40 C44 1.5226(12) . ?
 C41 H41 1.0000 . ?
 C41 C42 1.4783(13) . ?
 C41 C43 1.4819(13) . ?
 C44 C45 1.3969(13) . ?
 C44 C49 1.3992(13) . ?
 C45 H45 0.9500 . ?
 C45 C46 1.3829(13) . ?
 C46 H46 0.9500 . ?
 C46 C47 1.3962(13) . ?
 C47 C48 1.3961(14) . ?
 C47 C50 1.4431(14) . ?
 C48 H48 0.9500 . ?
 C48 C49 1.3878(14) . ?
 C49 H49 0.9500 . ?
 C51 H51 0.9500 . ?
 C51 C52 1.3778(19) . ?
 C51 C56 1.3767(19) . ?
 C52 H52 0.9500 . ?
 C52 C53 1.3785(18) . ?
 C53 H53 0.9500 . ?
 C53 C54 1.3996(17) . ?
 C54 C55 1.3964(17) . ?
 C54 C57 1.5038(18) . ?
 C55 H55 0.9500 . ?
 C55 C56 1.3795(18) . ?
 C56 H56 0.9500 . ?
 C57 H57A 0.9800 . ?
 C57 H57B 0.9800 . ?
 C57 H57C 0.9800 . ?

loop_
  _geom_angle_atom_site_label_1
  _geom_angle_atom_site_label_2
  _geom_angle_atom_site_label_3
  _geom_angle
  _geom_angle_site_symmetry_1
  _geom_angle_site_symmetry_3
  _geom_angle_publ_flag
 C2 C1 C8 106.49(8) . . ?
 C2 C1 C15 111.19(7) . . ?
 C8 C1 C15 109.86(7) . . ?
 C13 C1 C2 110.76(8) . . ?
 C13 C1 C8 107.89(8) . . ?
 C13 C1 C15 110.52(7) . . ?
 C1 C2 H2 109.1 . . ?
 C3 C2 C1 111.19(8) . . ?
 C3 C2 H2 109.1 . . ?
 C3 C2 C10 109.19(8) . . ?
 C10 C2 C1 109.14(8) . . ?
 C10 C2 H2 109.1 . . ?
 C2 C3 H3A 109.6 . . ?
 C2 C3 H3B 109.6 . . ?
 H3A C3 H3B 108.1 . . ?
 C4 C3 C2 110.20(9) . . ?
 C4 C3 H3A 109.6 . . ?
 C4 C3 H3B 109.6 . . ?
 C3 C4 H4 109.6 . . ?
 C3 C4 C5 109.04(9) . . ?
 C5 C4 H4 109.6 . . ?
 C9 C4 C3 109.90(8) . . ?
 C9 C4 H4 109.6 . . ?
 C9 C4 C5 108.99(9) . . ?
 C4 C5 H5A 109.9 . . ?
 C4 C5 H5B 109.9 . . ?
 C4 C5 C6 108.95(8) . . ?
 H5A C5 H5B 108.3 . . ?
 C6 C5 H5A 109.9 . . ?
 C6 C5 H5B 109.9 . . ?
 C5 C6 H6 109.1 . . ?
 C5 C6 C7 110.48(9) . . ?
 C5 C6 C10 110.96(10) . . ?
 C7 C6 H6 109.1 . . ?
 C7 C6 C10 108.12(8) . . ?
 C10 C6 H6 109.1 . . ?
 C6 C7 H7 108.8 . . ?
 C6 C7 C8 109.06(9) . . ?
 C8 C7 H7 108.8 . . ?
 C14 C7 C6 110.01(9) . . ?
 C14 C7 H7 108.8 . . ?
 C14 C7 C8 111.34(8) . . ?
 C1 C8 H8 109.1 . . ?
 C7 C8 C1 109.18(8) . . ?
 C7 C8 H8 109.1 . . ?
 C9 C8 C1 112.43(8) . . ?
 C9 C8 C7 108.03(8) . . ?
 C9 C8 H8 109.1 . . ?
 C4 C9 C8 110.12(8) . . ?
 C4 C9 H9A 109.6 . . ?
 C4 C9 H9B 109.6 . . ?
 C8 C9 H9A 109.6 . . ?
 C8 C9 H9B 109.6 . . ?
 H9A C9 H9B 108.2 . . ?
 C2 C10 H10 108.9 . . ?
 C6 C10 C2 108.91(8) . . ?
 C6 C10 H10 108.9 . . ?
 C11 C10 C2 111.06(8) . . ?
 C11 C10 C6 110.15(9) . . ?
 C11 C10 H10 108.9 . . ?
 C10 C11 H11A 109.8 . . ?
 C10 C11 H11B 109.8 . . ?
 H11A C11 H11B 108.2 . . ?
 C12 C11 C10 109.42(8) . . ?
 C12 C11 H11A 109.8 . . ?
 C12 C11 H11B 109.8 . . ?
 C11 C12 H12 109.6 . . ?
 C11 C12 C13 109.45(9) . . ?
 C13 C12 H12 109.6 . . ?
 C14 C12 C11 110.07(9) . . ?
 C14 C12 H12 109.6 . . ?
 C14 C12 C13 108.64(8) . . ?
 C1 C13 H13A 109.3 . . ?
 C1 C13 H13B 109.3 . . ?
 C12 C13 C1 111.46(8) . . ?
 C12 C13 H13A 109.3 . . ?
 C12 C13 H13B 109.3 . . ?
 H13A C13 H13B 108.0 . . ?
 C7 C14 H14A 109.9 . . ?
 C7 C14 H14B 109.9 . . ?
 C12 C14 C7 109.04(9) . . ?
 C12 C14 H14A 109.9 . . ?
 C12 C14 H14B 109.9 . . ?
 H14A C14 H14B 108.3 . . ?
 C1 C15 H15 105.2 . . ?
 C16 C15 C1 113.72(7) . . ?
 C16 C15 H15 105.2 . . ?
 C19 C15 C1 113.94(7) . . ?
 C19 C15 H15 105.2 . . ?
 C19 C15 C16 112.62(7) . . ?
 C15 C16 H16 106.6 . . ?
 C17 C16 C15 110.73(8) . . ?
 C17 C16 H16 106.6 . . ?
 C18 C16 C15 117.32(8) . . ?
 C18 C16 H16 106.6 . . ?
 C18 C16 C17 108.28(8) . . ?
 N1 C17 C16 179.22(10) . . ?
 N2 C18 C16 178.60(11) . . ?
 C20 C19 C15 118.59(8) . . ?
 C24 C19 C15 122.81(8) . . ?
 C24 C19 C20 118.57(9) . . ?
 C19 C20 H20 119.4 . . ?
 C21 C20 C19 121.27(9) . . ?
 C21 C20 H20 119.4 . . ?
 C20 C21 H21 120.4 . . ?
 C20 C21 C22 119.11(9) . . ?
 C22 C21 H21 120.4 . . ?
 C21 C22 C25 119.88(9) . . ?
 C23 C22 C21 120.59(9) . . ?
 C23 C22 C25 119.47(9) . . ?
 C22 C23 H23 120.2 . . ?
 C24 C23 C22 119.57(9) . . ?
 C24 C23 H23 120.2 . . ?
 C19 C24 H24 119.6 . . ?
 C23 C24 C19 120.87(9) . . ?
 C23 C24 H24 119.6 . . ?
 N3 C25 C22 178.68(12) . . ?
 C27 C26 C40 110.12(7) . . ?
 C33 C26 C27 106.37(7) . . ?
 C33 C26 C40 112.03(7) . . ?
 C38 C26 C27 108.63(7) . . ?
 C38 C26 C33 110.04(7) . . ?
 C38 C26 C40 109.56(7) . . ?
 C26 C27 H27 109.1 . . ?
 C28 C27 C26 112.46(7) . . ?
 C28 C27 H27 109.1 . . ?
 C28 C27 C35 108.20(7) . . ?
 C35 C27 C26 108.94(7) . . ?
 C35 C27 H27 109.1 . . ?
 C27 C28 H28A 109.6 . . ?
 C27 C28 H28B 109.6 . . ?
 H28A C28 H28B 108.2 . . ?
 C29 C28 C27 110.07(8) . . ?
 C29 C28 H28A 109.6 . . ?
 C29 C28 H28B 109.6 . . ?
 C28 C29 H29 109.7 . . ?
 C28 C29 C30 109.11(8) . . ?
 C28 C29 C34 109.46(8) . . ?
 C30 C29 H29 109.7 . . ?
 C30 C29 C34 109.22(8) . . ?
 C34 C29 H29 109.7 . . ?
 C29 C30 H30A 109.8 . . ?
 C29 C30 H30B 109.8 . . ?
 H30A C30 H30B 108.3 . . ?
 C31 C30 C29 109.17(8) . . ?
 C31 C30 H30A 109.8 . . ?
 C31 C30 H30B 109.8 . . ?
 C30 C31 H31 109.2 . . ?
 C30 C31 C32 110.41(8) . . ?
 C30 C31 C35 110.80(8) . . ?
 C32 C31 H31 109.2 . . ?
 C32 C31 C35 108.09(8) . . ?
 C35 C31 H31 109.2 . . ?
 C31 C32 H32 109.0 . . ?
 C31 C32 C33 109.02(8) . . ?
 C33 C32 H32 109.0 . . ?
 C39 C32 C31 109.97(8) . . ?
 C39 C32 H32 109.0 . . ?
 C39 C32 C33 110.94(8) . . ?
 C26 C33 H33 109.0 . . ?
 C32 C33 C26 109.30(7) . . ?
 C32 C33 H33 109.0 . . ?
 C34 C33 C26 111.69(8) . . ?
 C34 C33 C32 108.76(8) . . ?
 C34 C33 H33 109.0 . . ?
 C29 C34 C33 110.15(8) . . ?
 C29 C34 H34A 109.6 . . ?
 C29 C34 H34B 109.6 . . ?
 C33 C34 H34A 109.6 . . ?
 C33 C34 H34B 109.6 . . ?
 H34A C34 H34B 108.1 . . ?
 C27 C35 H35 108.8 . . ?
 C31 C35 C27 109.15(8) . . ?
 C31 C35 H35 108.8 . . ?
 C36 C35 C27 111.45(8) . . ?
 C36 C35 C31 109.88(8) . . ?
 C36 C35 H35 108.8 . . ?
 C35 C36 H36A 109.9 . . ?
 C35 C36 H36B 109.9 . . ?
 H36A C36 H36B 108.3 . . ?
 C37 C36 C35 109.08(8) . . ?
 C37 C36 H36A 109.9 . . ?
 C37 C36 H36B 109.9 . . ?
 C36 C37 H37 109.6 . . ?
 C36 C37 C38 108.40(8) . . ?
 C36 C37 C39 110.47(8) . . ?
 C38 C37 H37 109.6 . . ?
 C39 C37 H37 109.6 . . ?
 C39 C37 C38 109.25(8) . . ?
 C26 C38 H38A 109.2 . . ?
 C26 C38 H38B 109.2 . . ?
 C37 C38 C26 111.84(8) . . ?
 C37 C38 H38A 109.2 . . ?
 C37 C38 H38B 109.2 . . ?
 H38A C38 H38B 107.9 . . ?
 C32 C39 H39A 109.8 . . ?
 C32 C39 H39B 109.8 . . ?
 C37 C39 C32 109.36(8) . . ?
 C37 C39 H39A 109.8 . . ?
 C37 C39 H39B 109.8 . . ?
 H39A C39 H39B 108.3 . . ?
 C26 C40 H40 104.9 . . ?
 C41 C40 C26 114.91(7) . . ?
 C41 C40 H40 104.9 . . ?
 C44 C40 C26 113.97(7) . . ?
 C44 C40 H40 104.9 . . ?
 C44 C40 C41 112.07(7) . . ?
 C40 C41 H41 107.1 . . ?
 C42 C41 C40 109.35(7) . . ?
 C42 C41 H41 107.1 . . ?
 C42 C41 C43 106.98(8) . . ?
 C43 C41 C40 118.62(8) . . ?
 C43 C41 H41 107.1 . . ?
 N4 C42 C41 178.57(11) . . ?
 N5 C43 C41 176.89(11) . . ?
 C45 C44 C40 118.29(8) . . ?
 C45 C44 C49 118.23(9) . . ?
 C49 C44 C40 123.45(8) . . ?
 C44 C45 H45 119.2 . . ?
 C46 C45 C44 121.55(9) . . ?
 C46 C45 H45 119.2 . . ?
 C45 C46 H46 120.4 . . ?
 C45 C46 C47 119.28(9) . . ?
 C47 C46 H46 120.4 . . ?
 C46 C47 C50 118.98(9) . . ?
 C48 C47 C46 120.37(9) . . ?
 C48 C47 C50 120.61(9) . . ?
 C47 C48 H48 120.3 . . ?
 C49 C48 C47 119.39(9) . . ?
 C49 C48 H48 120.3 . . ?
 C44 C49 H49 119.4 . . ?
 C48 C49 C44 121.16(9) . . ?
 C48 C49 H49 119.4 . . ?
 N6 C50 C47 177.64(12) . . ?
 C52 C51 H51 120.4 . . ?
 C56 C51 H51 120.4 . . ?
 C56 C51 C52 119.24(11) . . ?
 C51 C52 H52 119.6 . . ?
 C51 C52 C53 120.74(12) . . ?
 C53 C52 H52 119.6 . . ?
 C52 C53 H53 119.6 . . ?
 C52 C53 C54 120.76(11) . . ?
 C54 C53 H53 119.6 . . ?
 C53 C54 C57 121.18(12) . . ?
 C55 C54 C53 117.70(11) . . ?
 C55 C54 C57 121.11(13) . . ?
 C54 C55 H55 119.6 . . ?
 C56 C55 C54 120.84(11) . . ?
 C56 C55 H55 119.6 . . ?
 C51 C56 C55 120.71(11) . . ?
 C51 C56 H56 119.6 . . ?
 C55 C56 H56 119.6 . . ?
 C54 C57 H57A 109.5 . . ?
 C54 C57 H57B 109.5 . . ?
 C54 C57 H57C 109.5 . . ?
 H57A C57 H57B 109.5 . . ?
 H57A C57 H57C 109.5 . . ?
 H57B C57 H57C 109.5 . . ?

loop_
  _geom_torsion_atom_site_label_1
  _geom_torsion_atom_site_label_2
  _geom_torsion_atom_site_label_3
  _geom_torsion_atom_site_label_4
  _geom_torsion
  _geom_torsion_site_symmetry_1
  _geom_torsion_site_symmetry_2
  _geom_torsion_site_symmetry_3
  _geom_torsion_site_symmetry_4
  _geom_torsion_publ_flag
 C1 C2 C3 C4 -60.39(10) . . . . ?
 C1 C2 C10 C6 63.47(10) . . . . ?
 C1 C2 C10 C11 -58.00(11) . . . . ?
 C1 C8 C9 C4 58.92(11) . . . . ?
 C1 C15 C16 C17 -178.16(7) . . . . ?
 C1 C15 C16 C18 -53.20(11) . . . . ?
 C1 C15 C19 C20 -86.66(10) . . . . ?
 C1 C15 C19 C24 95.02(10) . . . . ?
 C2 C1 C8 C7 61.87(10) . . . . ?
 C2 C1 C8 C9 -58.00(10) . . . . ?
 C2 C1 C13 C12 -56.07(11) . . . . ?
 C2 C1 C15 C16 -42.88(10) . . . . ?
 C2 C1 C15 C19 -173.77(7) . . . . ?
 C2 C3 C4 C5 -60.98(11) . . . . ?
 C2 C3 C4 C9 58.44(11) . . . . ?
 C2 C10 C11 C12 61.16(12) . . . . ?
 C3 C2 C10 C6 -58.26(11) . . . . ?
 C3 C2 C10 C11 -179.73(9) . . . . ?
 C3 C4 C5 C6 60.12(12) . . . . ?
 C3 C4 C9 C8 -57.39(11) . . . . ?
 C4 C5 C6 C7 59.66(12) . . . . ?
 C4 C5 C6 C10 -60.24(13) . . . . ?
 C5 C4 C9 C8 62.05(11) . . . . ?
 C5 C6 C7 C8 -59.89(11) . . . . ?
 C5 C6 C7 C14 177.74(9) . . . . ?
 C5 C6 C10 C2 59.25(11) . . . . ?
 C5 C6 C10 C11 -178.71(9) . . . . ?
 C6 C7 C8 C1 -62.72(10) . . . . ?
 C6 C7 C8 C9 59.83(11) . . . . ?
 C6 C7 C14 C12 60.88(11) . . . . ?
 C6 C10 C11 C12 -59.59(11) . . . . ?
 C7 C6 C10 C2 -62.05(10) . . . . ?
 C7 C6 C10 C11 59.98(10) . . . . ?
 C7 C8 C9 C4 -61.62(11) . . . . ?
 C8 C1 C2 C3 58.23(10) . . . . ?
 C8 C1 C2 C10 -62.28(9) . . . . ?
 C8 C1 C13 C12 60.12(10) . . . . ?
 C8 C1 C15 C16 -160.50(8) . . . . ?
 C8 C1 C15 C19 68.61(9) . . . . ?
 C8 C7 C14 C12 -60.13(12) . . . . ?
 C9 C4 C5 C6 -59.86(12) . . . . ?
 C10 C2 C3 C4 60.09(11) . . . . ?
 C10 C6 C7 C8 61.71(10) . . . . ?
 C10 C6 C7 C14 -60.67(10) . . . . ?
 C10 C11 C12 C13 -60.14(11) . . . . ?
 C10 C11 C12 C14 59.20(11) . . . . ?
 C11 C12 C13 C1 58.28(11) . . . . ?
 C11 C12 C14 C7 -59.72(11) . . . . ?
 C13 C1 C2 C3 175.29(8) . . . . ?
 C13 C1 C2 C10 54.78(10) . . . . ?
 C13 C1 C8 C7 -57.08(10) . . . . ?
 C13 C1 C8 C9 -176.94(8) . . . . ?
 C13 C1 C15 C16 80.56(9) . . . . ?
 C13 C1 C15 C19 -50.33(10) . . . . ?
 C13 C12 C14 C7 60.11(11) . . . . ?
 C14 C7 C8 C1 58.85(11) . . . . ?
 C14 C7 C8 C9 -178.60(9) . . . . ?
 C14 C12 C13 C1 -61.94(11) . . . . ?
 C15 C1 C2 C3 -61.42(10) . . . . ?
 C15 C1 C2 C10 178.07(7) . . . . ?
 C15 C1 C8 C7 -177.62(8) . . . . ?
 C15 C1 C8 C9 62.52(10) . . . . ?
 C15 C1 C13 C12 -179.75(8) . . . . ?
 C15 C19 C20 C21 -178.48(8) . . . . ?
 C15 C19 C24 C23 177.30(8) . . . . ?
 C16 C15 C19 C20 141.91(8) . . . . ?
 C16 C15 C19 C24 -36.40(12) . . . . ?
 C19 C15 C16 C17 -46.62(10) . . . . ?
 C19 C15 C16 C18 78.34(10) . . . . ?
 C19 C20 C21 C22 1.05(14) . . . . ?
 C20 C19 C24 C23 -1.02(14) . . . . ?
 C20 C21 C22 C23 -0.92(14) . . . . ?
 C20 C21 C22 C25 176.20(9) . . . . ?
 C21 C22 C23 C24 -0.16(14) . . . . ?
 C22 C23 C24 C19 1.15(14) . . . . ?
 C24 C19 C20 C21 -0.09(14) . . . . ?
 C25 C22 C23 C24 -177.30(9) . . . . ?
 C26 C27 C28 C29 -59.14(10) . . . . ?
 C26 C27 C35 C31 63.22(9) . . . . ?
 C26 C27 C35 C36 -58.32(10) . . . . ?
 C26 C33 C34 C29 60.57(10) . . . . ?
 C26 C40 C41 C42 178.67(7) . . . . ?
 C26 C40 C41 C43 55.69(11) . . . . ?
 C26 C40 C44 C45 89.33(10) . . . . ?
 C26 C40 C44 C49 -92.49(10) . . . . ?
 C27 C26 C33 C32 62.44(9) . . . . ?
 C27 C26 C33 C34 -57.97(9) . . . . ?
 C27 C26 C38 C37 -59.36(10) . . . . ?
 C27 C26 C40 C41 164.35(7) . . . . ?
 C27 C26 C40 C44 -64.37(9) . . . . ?
 C27 C28 C29 C30 -61.70(10) . . . . ?
 C27 C28 C29 C34 57.77(10) . . . . ?
 C27 C35 C36 C37 60.66(11) . . . . ?
 C28 C27 C35 C31 -59.33(10) . . . . ?
 C28 C27 C35 C36 179.13(8) . . . . ?
 C28 C29 C30 C31 59.67(10) . . . . ?
 C28 C29 C34 C33 -58.70(10) . . . . ?
 C29 C30 C31 C32 60.34(11) . . . . ?
 C29 C30 C31 C35 -59.37(11) . . . . ?
 C30 C29 C34 C33 60.70(10) . . . . ?
 C30 C31 C32 C33 -59.98(10) . . . . ?
 C30 C31 C32 C39 178.18(8) . . . . ?
 C30 C31 C35 C27 59.46(10) . . . . ?
 C30 C31 C35 C36 -178.05(8) . . . . ?
 C31 C32 C33 C26 -63.08(10) . . . . ?
 C31 C32 C33 C34 59.11(10) . . . . ?
 C31 C32 C39 C37 59.76(10) . . . . ?
 C31 C35 C36 C37 -60.46(10) . . . . ?
 C32 C31 C35 C27 -61.64(10) . . . . ?
 C32 C31 C35 C36 60.85(10) . . . . ?
 C32 C33 C34 C29 -60.15(10) . . . . ?
 C33 C26 C27 C28 57.55(9) . . . . ?
 C33 C26 C27 C35 -62.40(9) . . . . ?
 C33 C26 C38 C37 56.72(10) . . . . ?
 C33 C26 C40 C41 46.18(10) . . . . ?
 C33 C26 C40 C44 177.47(7) . . . . ?
 C33 C32 C39 C37 -60.93(11) . . . . ?
 C34 C29 C30 C31 -59.96(10) . . . . ?
 C35 C27 C28 C29 61.24(10) . . . . ?
 C35 C31 C32 C33 61.36(10) . . . . ?
 C35 C31 C32 C39 -60.48(10) . . . . ?
 C35 C36 C37 C38 -60.36(10) . . . . ?
 C35 C36 C37 C39 59.31(10) . . . . ?
 C36 C37 C38 C26 61.48(10) . . . . ?
 C36 C37 C39 C32 -59.06(10) . . . . ?
 C38 C26 C27 C28 175.97(8) . . . . ?
 C38 C26 C27 C35 56.02(9) . . . . ?
 C38 C26 C33 C32 -55.05(10) . . . . ?
 C38 C26 C33 C34 -175.45(8) . . . . ?
 C38 C26 C40 C41 -76.24(9) . . . . ?
 C38 C26 C40 C44 55.05(10) . . . . ?
 C38 C37 C39 C32 60.10(10) . . . . ?
 C39 C32 C33 C26 58.17(10) . . . . ?
 C39 C32 C33 C34 -179.64(8) . . . . ?
 C39 C37 C38 C26 -58.96(11) . . . . ?
 C40 C26 C27 C28 -64.05(10) . . . . ?
 C40 C26 C27 C35 176.01(7) . . . . ?
 C40 C26 C33 C32 -177.19(7) . . . . ?
 C40 C26 C33 C34 62.40(10) . . . . ?
 C40 C26 C38 C37 -179.68(8) . . . . ?
 C40 C44 C45 C46 178.27(8) . . . . ?
 C40 C44 C49 C48 -177.27(9) . . . . ?
 C41 C40 C44 C45 -138.02(8) . . . . ?
 C41 C40 C44 C49 40.16(12) . . . . ?
 C44 C40 C41 C42 46.49(10) . . . . ?
 C44 C40 C41 C43 -76.50(10) . . . . ?
 C44 C45 C46 C47 -1.07(14) . . . . ?
 C45 C44 C49 C48 0.91(14) . . . . ?
 C45 C46 C47 C48 1.26(14) . . . . ?
 C45 C46 C47 C50 -176.46(9) . . . . ?
 C46 C47 C48 C49 -0.37(15) . . . . ?
 C47 C48 C49 C44 -0.73(15) . . . . ?
 C49 C44 C45 C46 0.00(14) . . . . ?
 C50 C47 C48 C49 177.31(9) . . . . ?
 C51 C52 C53 C54 0.36(18) . . . . ?
 C52 C51 C56 C55 -0.16(18) . . . . ?
 C52 C53 C54 C55 0.23(17) . . . . ?
 C52 C53 C54 C57 -178.95(12) . . . . ?
 C53 C54 C55 C56 -0.79(17) . . . . ?
 C54 C55 C56 C51 0.76(18) . . . . ?
 C56 C51 C52 C53 -0.40(18) . . . . ?
 C57 C54 C55 C56 178.39(12) . . . . ?

_smtbx_masks_special_details       ?
loop_
  _smtbx_masks_void_nr
  _smtbx_masks_void_average_x
  _smtbx_masks_void_average_y
  _smtbx_masks_void_average_z
  _smtbx_masks_void_volume
  _smtbx_masks_void_count_electrons
  _smtbx_masks_void_content
 1 0.000 0.145 0.250 282.4 51.7 '1 C6H8'
 2 0.000 -0.145 0.750 282.4 51.7 '1 C6H8'
 3 0.500 0.355 0.750 282.4 51.7 '1 C6H8'
 4 0.500 0.645 0.250 282.4 51.7 '1 C6H8'

_smtbx_masks_void_probe_radius     1.2
_smtbx_masks_void_truncation_radius  1.2
_shelx_res_file
;
TITL mar23_02_a.res in C2/c
    mar23_02.res
    created by SHELXL-2019/1 at 10:58:55 on 27-Apr-2023
REM Old TITL mar23_02 in C2/c
REM SHELXT solution in C2/c: R1 0.152, Rweak 0.003, Alpha 0.023
REM <I/s> 0.464 for 566 systematic absences, Orientation as input
REM Formula found by SHELXT: C58 N6
CELL 1.54178 34.6362 10.2077 27.3694 90 103.076 90
ZERR 16 0.0019 0.0006 0.0015 0 0.002 0
LATT 7
SYMM -X,+Y,0.5-Z
SFAC C H N
UNIT 456 464 48

L.S. 10
PLAN  7
SIZE 0.07 0.075 0.225
TEMP -173.15
CONF
BOND
list 4
MORE -1
BOND $H
ABIN
fmap 2 53
acta
REM <olex2.extras>
REM <HklSrc "%.\\mar23_02.hkl">
REM </olex2.extras>

WGHT    0.047900    6.216600
FVAR       0.19958
N1    3    0.771511    0.161730    0.427655    11.00000    0.01955    0.01934 =
         0.02259   -0.00009    0.00196    0.00165
N2    3    0.676317    0.055684    0.494925    11.00000    0.03487    0.03094 =
         0.02261    0.00773    0.00682   -0.00007
N3    3    0.734439    0.839541    0.445323    11.00000    0.04432    0.01639 =
         0.02544    0.00197   -0.00031   -0.00285
C1    1    0.624767    0.189754    0.363389    11.00000    0.01273    0.01991 =
         0.01420   -0.00074    0.00339   -0.00182
C2    1    0.614703    0.043078    0.351821    11.00000    0.01689    0.02131 =
         0.01963   -0.00286    0.00377   -0.00434
AFIX  13
H2    2    0.628014   -0.011078    0.381279    11.00000   -1.20000
AFIX   0
C3    1    0.628847   -0.002568    0.305029    11.00000    0.02018    0.02564 =
         0.02484   -0.01025    0.00527   -0.00424
AFIX  23
H3A   2    0.657936    0.008237    0.310839    11.00000   -1.20000
H3B   2    0.622579   -0.096586    0.298859    11.00000   -1.20000
AFIX   0
C4    1    0.608434    0.077755    0.259065    11.00000    0.01956    0.04116 =
         0.01786   -0.00926    0.00471   -0.00438
AFIX  13
H4    2    0.618138    0.048598    0.229077    11.00000   -1.20000
AFIX   0
C5    1    0.563468    0.056783    0.249557    11.00000    0.02074    0.04805 =
         0.02187   -0.00957    0.00157   -0.00825
AFIX  23
H5A   2    0.557144   -0.037102    0.243105    11.00000   -1.20000
H5B   2    0.549924    0.107434    0.219741    11.00000   -1.20000
AFIX   0
C6    1    0.549064    0.102323    0.295844    11.00000    0.01375    0.04429 =
         0.02208   -0.00528    0.00225   -0.00647
AFIX  13
H6    2    0.519736    0.089400    0.289626    11.00000   -1.20000
AFIX   0
C7    1    0.558602    0.247957    0.306253    11.00000    0.01347    0.03818 =
         0.02004    0.00153    0.00239    0.00125
AFIX  13
H7    2    0.545480    0.299958    0.276092    11.00000   -1.20000
AFIX   0
C8    1    0.604093    0.268021    0.315697    11.00000    0.01427    0.02644 =
         0.01580    0.00174    0.00259    0.00045
AFIX  13
H8    2    0.610232    0.363278    0.321397    11.00000   -1.20000
AFIX   0
C9    1    0.617485    0.223295    0.268637    11.00000    0.01642    0.03790 =
         0.01383    0.00108    0.00242   -0.00124
AFIX  23
H9A   2    0.603522    0.275037    0.239346    11.00000   -1.20000
H9B   2    0.646306    0.238535    0.273164    11.00000   -1.20000
AFIX   0
C10   1    0.569295    0.023902    0.342637    11.00000    0.01908    0.02958 =
         0.02477   -0.00498    0.00592   -0.00908
AFIX  13
H10   2    0.563029   -0.071130    0.336473    11.00000   -1.20000
AFIX   0
C11   1    0.553831    0.068648    0.388143    11.00000    0.01982    0.03637 =
         0.02539   -0.00104    0.00840   -0.00899
AFIX  23
H11A  2    0.524916    0.053081    0.381931    11.00000   -1.20000
H11B  2    0.566897    0.017708    0.418115    11.00000   -1.20000
AFIX   0
C12   1    0.562531    0.214550    0.397376    11.00000    0.01753    0.03420 =
         0.02168   -0.00339    0.00959   -0.00266
AFIX  13
H12   2    0.552343    0.244054    0.426958    11.00000   -1.20000
AFIX   0
C13   1    0.607417    0.237557    0.407611    11.00000    0.01683    0.02352 =
         0.01668   -0.00181    0.00602   -0.00218
AFIX  23
H13A  2    0.620516    0.190357    0.438523    11.00000   -1.20000
H13B  2    0.612969    0.332202    0.413144    11.00000   -1.20000
AFIX   0
C14   1    0.542620    0.293649    0.351221    11.00000    0.01477    0.03881 =
         0.02801   -0.00107    0.00677    0.00276
AFIX  23
H14A  2    0.548231    0.388066    0.357360    11.00000   -1.20000
H14B  2    0.513553    0.280802    0.344193    11.00000   -1.20000
AFIX   0
C15   1    0.670865    0.213825    0.374860    11.00000    0.01446    0.01570 =
         0.01185    0.00034    0.00240   -0.00013
AFIX  13
H15   2    0.678314    0.203975    0.341819    11.00000   -1.20000
AFIX   0
C16   1    0.695562    0.107101    0.409574    11.00000    0.01663    0.01498 =
         0.01605   -0.00003    0.00232   -0.00074
AFIX  13
H16   2    0.691942    0.023333    0.390126    11.00000   -1.20000
AFIX   0
C17   1    0.738356    0.138231    0.420054    11.00000    0.02097    0.01413 =
         0.01499    0.00086    0.00215    0.00306
C18   1    0.684704    0.079632    0.457797    11.00000    0.02096    0.01783 =
         0.01955    0.00263    0.00132   -0.00040
C19   1    0.683076    0.352265    0.391953    11.00000    0.01163    0.01616 =
         0.01662    0.00059    0.00410    0.00081
C20   1    0.683792    0.447960    0.355527    11.00000    0.01750    0.02018 =
         0.01394    0.00113    0.00284   -0.00101
AFIX  43
H20   2    0.676059    0.425176    0.321037    11.00000   -1.20000
AFIX   0
C21   1    0.695549    0.575105    0.368792    11.00000    0.01979    0.01847 =
         0.01970    0.00477    0.00386   -0.00051
AFIX  43
H21   2    0.695484    0.639483    0.343707    11.00000   -1.20000
AFIX   0
C22   1    0.707514    0.607521    0.419569    11.00000    0.01728    0.01427 =
         0.02192   -0.00011    0.00484    0.00019
C23   1    0.707106    0.513830    0.456447    11.00000    0.01806    0.01803 =
         0.01600   -0.00144    0.00455    0.00085
AFIX  43
H23   2    0.715340    0.536374    0.490915    11.00000   -1.20000
AFIX   0
C24   1    0.694610    0.387527    0.442531    11.00000    0.01735    0.01576 =
         0.01559    0.00185    0.00473    0.00054
AFIX  43
H24   2    0.693870    0.324049    0.467686    11.00000   -1.20000
AFIX   0
C25   1    0.722132    0.737061    0.434045    11.00000    0.02619    0.01861 =
         0.01994    0.00283    0.00356    0.00157

N4    3    0.771241    0.404266    0.170513    11.00000    0.02069    0.02640 =
         0.02558   -0.00178    0.00317   -0.00295
N5    3    0.673195    0.505166    0.229133    11.00000    0.03247    0.02458 =
         0.02219   -0.00271    0.00832   -0.00097
N6    3    0.750370   -0.269943    0.198702    11.00000    0.05051    0.02303 =
         0.02345    0.00356    0.00580    0.01100
C26   1    0.627616    0.342956    0.094651    11.00000    0.01412    0.01515 =
         0.01468    0.00077    0.00344   -0.00012
C27   1    0.611749    0.247062    0.050287    11.00000    0.01618    0.01458 =
         0.01620    0.00057    0.00248   -0.00048
AFIX  13
H27   2    0.620486    0.156022    0.060919    11.00000   -1.20000
AFIX   0
C28   1    0.626535    0.282479    0.002922    11.00000    0.01860    0.02059 =
         0.01488   -0.00088    0.00224   -0.00096
AFIX  23
H28A  2    0.655817    0.276891    0.010255    11.00000   -1.20000
H28B  2    0.615702    0.219390   -0.024188    11.00000   -1.20000
AFIX   0
C29   1    0.613326    0.421724   -0.014301    11.00000    0.02073    0.02249 =
         0.01627    0.00450    0.00322   -0.00136
AFIX  13
H29   2    0.623765    0.445205   -0.044369    11.00000   -1.20000
AFIX   0
C30   1    0.567843    0.427511   -0.027695    11.00000    0.02145    0.02518 =
         0.02093    0.00504   -0.00114   -0.00023
AFIX  23
H30A  2    0.558962    0.516932   -0.038973    11.00000   -1.20000
H30B  2    0.557286    0.365749   -0.055384    11.00000   -1.20000
AFIX   0
C31   1    0.552226    0.390955    0.018582    11.00000    0.01495    0.02191 =
         0.02352    0.00349    0.00074    0.00073
AFIX  13
H31   2    0.522603    0.394157    0.009801    11.00000   -1.20000
AFIX   0
C32   1    0.567920    0.487527    0.061731    11.00000    0.01702    0.01791 =
         0.02604    0.00186    0.00437    0.00318
AFIX  13
H32   2    0.559277    0.578156    0.050372    11.00000   -1.20000
AFIX   0
C33   1    0.613912    0.482282    0.075257    11.00000    0.01625    0.01452 =
         0.01931    0.00009    0.00362    0.00043
AFIX  13
H33   2    0.624131    0.547457    0.102379    11.00000   -1.20000
AFIX   0
C34   1    0.629260    0.518850    0.028398    11.00000    0.01913    0.01693 =
         0.02046    0.00469    0.00340   -0.00062
AFIX  23
H34A  2    0.620545    0.608679    0.017502    11.00000   -1.20000
H34B  2    0.658599    0.517224    0.036637    11.00000   -1.20000
AFIX   0
C35   1    0.565755    0.252164    0.036911    11.00000    0.01544    0.01881 =
         0.02015    0.00031    0.00104   -0.00259
AFIX  13
H35   2    0.555639    0.188534    0.009189    11.00000   -1.20000
AFIX   0
C36   1    0.548611    0.215894    0.082074    11.00000    0.01592    0.02327 =
         0.02624    0.00317    0.00429   -0.00381
AFIX  23
H36A  2    0.519293    0.218133    0.072402    11.00000   -1.20000
H36B  2    0.556940    0.126109    0.093495    11.00000   -1.20000
AFIX   0
C37   1    0.563585    0.313437    0.124363    11.00000    0.01676    0.02688 =
         0.02205    0.00233    0.00821   -0.00129
AFIX  13
H37   2    0.552568    0.290313    0.154013    11.00000   -1.20000
AFIX   0
C38   1    0.608911    0.305785    0.138846    11.00000    0.01675    0.02205 =
         0.01668    0.00162    0.00543   -0.00115
AFIX  23
H38A  2    0.617014    0.215611    0.149972    11.00000   -1.20000
H38B  2    0.618967    0.365729    0.167316    11.00000   -1.20000
AFIX   0
C39   1    0.551066    0.452736    0.107208    11.00000    0.01698    0.02713 =
         0.02899   -0.00173    0.00783    0.00247
AFIX  23
H39A  2    0.561086    0.515242    0.134823    11.00000   -1.20000
H39B  2    0.521786    0.458844    0.098136    11.00000   -1.20000
AFIX   0
C40   1    0.674094    0.332576    0.111615    11.00000    0.01523    0.01464 =
         0.01298   -0.00049    0.00325   -0.00088
AFIX  13
H40   2    0.683678    0.340362    0.079907    11.00000   -1.20000
AFIX   0
C41   1    0.694712    0.448431    0.145506    11.00000    0.01709    0.01510 =
         0.01552   -0.00035    0.00426   -0.00109
AFIX  13
H41   2    0.690412    0.529508    0.124463    11.00000   -1.20000
AFIX   0
C42   1    0.737934    0.425090    0.159658    11.00000    0.02067    0.01669 =
         0.01680   -0.00215    0.00365   -0.00401
C43   1    0.681805    0.478135    0.192364    11.00000    0.02040    0.01544 =
         0.01845   -0.00076    0.00328   -0.00095
C44   1    0.688892    0.199429    0.133066    11.00000    0.01221    0.01486 =
         0.01615    0.00003    0.00279   -0.00138
C45   1    0.696355    0.103195    0.100099    11.00000    0.01650    0.01787 =
         0.01414   -0.00043    0.00269   -0.00019
AFIX  43
H45   2    0.691371    0.122029    0.065239    11.00000   -1.20000
AFIX   0
C46   1    0.710827   -0.018840    0.117012    11.00000    0.01815    0.01699 =
         0.01779   -0.00257    0.00355    0.00042
AFIX  43
H46   2    0.715299   -0.083561    0.093966    11.00000   -1.20000
AFIX   0
C47   1    0.718796   -0.045903    0.168325    11.00000    0.01813    0.01512 =
         0.01937    0.00094    0.00239   -0.00003
C48   1    0.711497    0.048309    0.202099    11.00000    0.02324    0.01890 =
         0.01488    0.00119    0.00323   -0.00055
AFIX  43
H48   2    0.716782    0.029621    0.236985    11.00000   -1.20000
AFIX   0
C49   1    0.696450    0.169516    0.184242    11.00000    0.02157    0.01640 =
         0.01551   -0.00187    0.00494   -0.00034
AFIX  43
H49   2    0.691189    0.233296    0.207167    11.00000   -1.20000
AFIX   0
C50   1    0.736031   -0.170699    0.186003    11.00000    0.02955    0.02032 =
         0.01732   -0.00003    0.00367    0.00140

C51   1    0.540984    0.122321    0.530627    11.00000    0.04239    0.02803 =
         0.03091    0.00716   -0.00234   -0.00892
AFIX  43
H51   2    0.523863    0.104291    0.499000    11.00000   -1.20000
AFIX   0
C52   1    0.581512    0.118892    0.536168    11.00000    0.04615    0.02480 =
         0.03246    0.00320    0.01380   -0.00107
AFIX  43
H52   2    0.592317    0.097801    0.508189    11.00000   -1.20000
AFIX   0
C53   1    0.606557    0.145724    0.581856    11.00000    0.02483    0.02398 =
         0.04451    0.00779    0.00854    0.00271
AFIX  43
H53   2    0.634427    0.143408    0.584957    11.00000   -1.20000
AFIX   0
C54   1    0.591398    0.176338    0.623726    11.00000    0.03513    0.01917 =
         0.03192    0.00511   -0.00087   -0.00065
C55   1    0.550259    0.178160    0.617521    11.00000    0.03914    0.02516 =
         0.03497    0.00484    0.01622    0.00221
AFIX  43
H55   2    0.539121    0.197541    0.645382    11.00000   -1.20000
AFIX   0
C56   1    0.525584    0.152175    0.571449    11.00000    0.02430    0.03021 =
         0.04841    0.01213    0.00342   -0.00281
AFIX  43
H56   2    0.497665    0.154912    0.567853    11.00000   -1.20000
AFIX   0
C57   1    0.618448    0.208005    0.673513    11.00000    0.05900    0.04157 =
         0.04065    0.00603   -0.00950   -0.00742
AFIX 137
H57A  2    0.643033    0.157577    0.677398    11.00000   -1.50000
H57B  2    0.605336    0.185246    0.700561    11.00000   -1.50000
H57C  2    0.624604    0.301828    0.675026    11.00000   -1.50000
AFIX   0
HKLF 4


REM  mar23_02_a.res in C2/c
REM wR2 = 0.0992, GooF = S = 1.052, Restrained GooF = 1.052 for all data
REM R1 = 0.0364 for 8894 Fo > 4sig(Fo) and 0.0391 for all 9680 data
REM 569 parameters refined using 0 restraints

END

WGHT      0.0479      6.2166

REM Highest difference peak  0.243,  deepest hole -0.234,  1-sigma level  0.037
Q1    1   0.5601  0.2392  0.0593  11.00000  0.05    0.24
Q2    1   0.6794  0.2631  0.1204  11.00000  0.05    0.24
Q3    1   0.6461  0.2407  0.6605  11.00000  0.05    0.24
Q4    1   0.6209  0.1174  0.3589  11.00000  0.05    0.23
Q5    1   0.5602  0.4400  0.0401  11.00000  0.05    0.22
Q6    1   0.7019  0.5884  0.3985  11.00000  0.05    0.22
Q7    1   0.6196  0.4121  0.0827  11.00000  0.05    0.21
;
_shelx_res_checksum                90206
_shelx_hkl_file
;
   2   0   0  800.12   36.60
  -4   0   0  904.11   40.40
   6   0   0 7445.16  334.07
   8   0   0 7186.98  322.67
  10   0   0  624.94   28.20
 -10   0   0  626.64   28.30
  12   0   0 9287.77  417.86
  14   0   0 2904.81  134.39
 -14   0   0 3111.39  134.29
  16   0   0 9999.00  451.35
 -18   0   0 3425.06  153.48
 -20   0   0   93.69    5.30
 -20   0   0   94.59    4.60
  22   0   0  165.78    8.20
 -22   0   0  165.78    9.00
 -22   0   0  159.88    7.70
 -24   0   0  639.44   29.10
  24   0   0  591.44   28.30
  24   0   0  639.44   28.80
  24   0   0  623.44   28.60
 -24   0   0  623.54   29.20
  26   0   0   29.50    2.30
 -26   0   0   28.80    3.00
  26   0   0   26.40    2.70
 -26   0   0   32.70    3.10
 -26   0   0   33.40    2.10
  26   0   0   35.90    2.60
  26   0   0   29.10    2.60
  28   0   0  108.39    5.70
  28   0   0  103.89    5.60
  28   0   0   94.39    5.30
 -28   0   0   96.09    6.30
 -28   0   0  104.69    5.30
  28   0   0  109.59    5.90
 -28   0   0  108.09    6.50
  30   0   0   15.50    1.70
  30   0   0   13.80    1.60
  30   0   0   15.90    1.90
 -30   0   0   13.30    2.40
 -30   0   0   14.30    1.60
  30   0   0   14.90    2.10
 -30   0   0   14.50    2.50
 -32   0   0   21.60    3.00
  32   0   0   17.80    1.90
  32   0   0   15.90    2.00
  32   0   0   17.10    1.70
  32   0   0   14.80    2.30
 -32   0   0   17.60    1.70
  32   0   0   13.90    1.70
 -32   0   0   17.60    1.80
  34   0   0   34.40    2.40
  34   0   0   38.70    2.80
  34   0   0   41.40    3.10
  34   0   0   39.60    2.60
 -34   0   0   39.80    2.70
  34   0   0   39.50    2.70
  36   0   0    1.20    0.70
  36   0   0    0.60    1.10
 -36   0   0    1.60    0.90
 -36   0   0    0.80    1.00
  36   0   0    0.30    0.90
  36   0   0   -0.10    1.00
  38   0   0    5.00    1.00
  38   0   0    5.90    0.90
 -38   0   0    5.60    1.10
  38   0   0    5.80    1.10
  38   0   0    5.30    0.90
 -38   0   0    5.30    1.00
  40   0   0    7.50    0.90
  40   0   0    9.00    0.90
  40   0   0    8.90    1.00
  40   0   0    9.20    0.80
  42   0   0    0.10    0.40
  42   0   0    0.20    0.40
  -1  -1   0    1.00    0.30
  -1  -1   0    1.80    0.40
   1  -1   0    1.50    0.30
  -1   1   0    1.00    0.40
  -1   1   0    0.80    0.40
   1   1   0    1.00    0.30
  -1   1   0    1.00    0.20
   1   1   0    0.90    0.30
  -3  -1   0   87.19    4.00
  -3  -1   0   84.89    4.00
   3  -1   0   83.89    4.00
   3   1   0   84.99    3.90
  -3   1   0   83.29    4.10
   3   1   0   87.69    4.10
  -3   1   0   81.89    4.10
  -5  -1   0  130.19    6.10
   5  -1   0  131.69    6.20
   5   1   0  131.89    6.00
  -5   1   0  128.09    6.30
   5   1   0  139.19    6.40
   7  -1   0  368.16   17.00
  -7  -1   0  374.06   16.90
   7   1   0  362.96   16.80
  -7   1   0  368.86   17.00
   7   1   0  393.16   17.20
  -9  -1   0  800.92   35.50
   9  -1   0  775.12   35.60
  -9   1   0  788.72   35.70
   9   1   0  761.72   35.40
   9   1   0  826.22   35.80
 -11  -1   0  819.92   35.50
  11  -1   0  771.12   35.50
 -11   1   0  772.02   35.20
 -11   1   0  781.02   35.60
 -13  -1   0  205.08    9.20
 -13  -1   0  211.98    9.60
  13  -1   0  197.18    9.60
 -13   1   0  204.58    9.20
 -13   1   0  189.58    9.80
  15  -1   0  240.48   11.90
 -15  -1   0  265.67   12.00
 -15   1   0  258.47   12.20
 -15   1   0  254.47   11.60
 -17  -1   0   94.59    5.00
 -17  -1   0   98.39    4.50
  17  -1   0   85.59    4.90
 -17   1   0   96.09    5.20
 -19  -1   0   58.39    3.50
 -19  -1   0   54.19    2.80
 -19   1   0   54.89    3.50
 -19   1   0   55.09    3.70
 -19   1   0   54.49    2.90
 -21  -1   0    0.30    0.90
 -21  -1   0    1.10    0.50
  21  -1   0    0.50    1.00
  21   1   0    0.70    0.90
 -21   1   0    0.50    0.90
 -21   1   0   -1.10    0.70
  21   1   0    0.50    0.90
  21   1   0   -0.10    1.00
 -21   1   0    0.00    0.50
  23  -1   0    8.60    1.50
 -23  -1   0   10.00    1.10
  23  -1   0   10.20    1.50
  23  -1   0   10.50    1.40
 -23  -1   0   11.30    1.70
  23   1   0   10.10    1.40
  23   1   0   12.90    1.50
 -23   1   0   11.20    1.90
 -23   1   0    8.40    1.70
  23   1   0   11.70    1.50
 -23   1   0   10.80    1.10
  25  -1   0    0.40    1.10
 -25  -1   0    0.40    0.60
 -25  -1   0    0.90    1.10
  25  -1   0    0.20    1.00
  25  -1   0    0.40    1.00
  25   1   0    0.60    0.80
  25   1   0   -0.90    0.90
 -25   1   0   -0.60    1.00
 -25   1   0   -0.40    1.00
  25   1   0    0.40    1.00
 -25   1   0    0.40    0.60
  25   1   0    0.30    1.10
  25   1   0    0.60    1.20
  27  -1   0    1.10    1.20
  27  -1   0    1.70    2.10
  27  -1   0    2.50    1.30
 -27  -1   0    1.50    0.80
 -27  -1   0    0.50    1.20
  27   1   0    2.10    1.30
  27   1   0    0.50    1.00
  27   1   0    1.20    1.20
 -27   1   0   -0.40    1.20
 -27   1   0    1.70    1.30
 -27   1   0    0.20    0.70
  27   1   0   -0.20    0.90
  27   1   0   -0.40    1.00
 -29  -1   0   10.70    2.10
 -29  -1   0    7.40    1.90
  29  -1   0   10.10    1.50
  29  -1   0    9.10    1.40
 -29  -1   0   10.50    1.30
  29  -1   0   11.30    1.70
  29  -1   0    8.00    1.60
 -29  -1   0   10.20    1.30
 -29   1   0   12.20    2.30
 -29   1   0   10.20    2.20
  29   1   0    8.40    1.30
  29   1   0    8.70    1.70
  29   1   0    8.70    1.30
  29   1   0    9.50    1.70
  29   1   0    9.00    1.40
 -29   1   0   11.00    1.30
 -31  -1   0   -0.10    0.80
  31  -1   0    1.10    1.00
  31  -1   0    0.70    1.10
  31  -1   0   -0.80    1.00
 -31  -1   0   -0.10    1.50
  31  -1   0   -0.90    1.30
 -31  -1   0    0.80    0.80
 -31  -1   0    1.70    1.40
 -31   1   0    0.90    1.50
  31   1   0    0.90    1.30
  31   1   0    0.10    1.30
  31   1   0   -0.10    1.00
  31   1   0    1.30    0.90
 -31   1   0   -1.70    1.60
 -31   1   0   -0.20    0.70
  33  -1   0    0.70    0.90
  33  -1   0    0.20    0.70
  33  -1   0    1.60    1.00
 -33  -1   0    2.70    1.60
 -33  -1   0    1.60    0.90
  33  -1   0    3.00    1.50
  33  -1   0    2.10    1.20
 -33  -1   0    1.70    1.00
  33   1   0    1.90    1.30
  33   1   0    2.80    1.20
 -33   1   0    2.00    0.90
 -33   1   0    2.00    1.90
  33   1   0    1.90    1.00
  33   1   0    0.50    0.80
 -33   1   0    1.00    0.90
  35  -1   0   -0.10    0.70
  35  -1   0   -1.60    1.10
  35  -1   0    0.80    1.00
  35  -1   0    0.20    0.70
  35  -1   0    0.60    0.90
 -35  -1   0   -0.50    0.80
 -35  -1   0    0.30    0.80
  35   1   0   -0.40    0.80
  35   1   0   -0.20    0.70
  35   1   0   -0.80    1.10
 -35   1   0    0.10    0.80
  35   1   0   -0.80    1.00
 -35   1   0    0.30    0.80
 -37  -1   0   31.10    2.30
  37  -1   0   32.00    2.20
  37  -1   0   32.80    2.00
  37  -1   0   30.80    2.40
  37  -1   0   30.50    2.20
 -37  -1   0   23.00    2.20
  37   1   0   30.40    2.80
 -37   1   0   32.20    2.20
 -37   1   0   32.70    2.30
  37   1   0   30.40    2.20
  37   1   0   30.20    2.30
 -39  -1   0    4.80    1.00
  39  -1   0    3.90    0.70
  39  -1   0    6.20    0.90
  39  -1   0    4.90    0.90
  39  -1   0    6.40    0.90
 -39   1   0    5.20    1.00
  39   1   0    5.00    0.90
  39   1   0    4.30    0.90
 -39   1   0    5.40    1.00
  39   1   0    6.20    0.90
  39   1   0    4.30    0.70
  41  -1   0    7.10    1.00
  41   1   0    8.10    0.90
  41   1   0    6.50    0.70
  41   1   0    6.20    0.70
  41   1   0    7.90    1.20
   0  -2   0    5.00    0.80
   0  -2   0    4.90    0.80
   0   2   0    3.80    0.90
   0   2   0    7.10    0.70
  -2  -2   0 1502.15   66.19
   2   2   0 1452.15   66.19
   4  -2   0  214.48   10.10
  -4  -2   0  215.28   10.00
  -4  -2   0  215.78   10.00
   4   2   0  224.38   10.20
  -4   2   0  217.48   10.20
   4   2   0  209.98   10.00
  -4   2   0  218.78    9.90
  -4   2   0  218.98   10.20
  -6  -2   0 1659.03   71.89
   6  -2   0 1588.44   71.99
  -6   2   0 1609.14   71.99
   6   2   0 1605.14   71.69
  -6   2   0 1560.94   71.99
   8  -2   0 3427.26  156.18
  -8   2   0 3348.57  154.98
   8   2   0 3351.46  153.48
   8   2   0 3356.06  152.98
 -10  -2   0  565.74   25.40
  10  -2   0  549.65   25.50
  10  -2   0  521.95   25.50
 -10   2   0  576.84   25.60
  10   2   0  578.54   25.70
 -10   2   0  556.34   25.10
 -10   2   0  565.94   25.60
 -12  -2   0   75.59    3.50
 -12  -2   0   71.99    3.90
  12  -2   0   79.09    4.10
  12  -2   0   67.59    3.90
 -12   2   0   75.39    3.60
 -12   2   0   74.49    5.10
  14  -2   0 1145.39   53.09
 -14  -2   0 1174.58   52.99
 -14  -2   0 1180.28   52.59
 -14   2   0 1180.38   52.59
 -14   2   0 1162.78   53.29
 -14   2   0 1206.08   53.29
 -16  -2   0   25.20    2.00
  16  -2   0   25.40    2.10
 -16  -2   0   25.50    1.50
 -16   2   0   24.10    1.50
 -16   2   0   23.80    2.30
 -16   2   0   27.40    2.40
  18  -2   0  158.68    8.70
 -18  -2   0  182.58    8.70
 -18  -2   0  166.08    8.10
 -18   2   0  183.88    8.20
 -18   2   0  177.18    9.10
 -18   2   0  184.58    9.10
 -20  -2   0  179.38    8.10
 -20  -2   0  175.28    8.70
  20  -2   0  171.68    8.60
  20  -2   0  165.78    8.30
  20   2   0  165.28    8.30
  20   2   0  173.18    8.50
 -20   2   0  166.48    9.00
 -20   2   0  169.08    9.10
 -20   2   0  175.28    8.10
 -22  -2   0    6.50    1.30
  22  -2   0    9.10    1.60
 -22  -2   0    6.50    0.90
  22  -2   0    8.50    1.30
  22  -2   0    8.80    1.50
 -22   2   0    8.20    1.00
  22   2   0    6.90    1.20
  22   2   0    6.60    1.30
  22   2   0    7.90    1.30
 -22   2   0    7.50    1.70
 -22   2   0    8.50    1.70
 -24  -2   0   45.40    3.40
  24  -2   0   43.50    3.00
  24  -2   0   43.60    3.30
 -24  -2   0   47.00    2.70
  24  -2   0   41.00    3.20
  24   2   0   45.70    3.30
  24   2   0   47.40    3.10
  24   2   0   45.60    3.30
 -24   2   0   45.40    3.70
 -24   2   0   49.90    3.90
 -24   2   0   45.00    2.70
 -26  -2   0   40.50    2.50
 -26  -2   0   34.20    2.40
 -26  -2   0   40.40    3.40
  26  -2   0   36.00    3.20
 -26   2   0   38.30    3.90
  26   2   0   37.30    2.40
  26   2   0   38.30    3.30
  26   2   0   42.10    2.80
  26   2   0   43.00    3.00
 -26   2   0   37.70    2.50
 -26   2   0   45.00    4.20
 -28  -2   0   45.30    3.90
  28  -2   0   43.40    3.10
 -28  -2   0   34.70    2.80
 -28  -2   0   46.10    2.90
  28  -2   0   44.90    3.50
  28  -2   0   47.90    3.30
  28   2   0   43.70    3.00
 -28   2   0   47.60    4.70
  28   2   0   45.80    3.40
 -28   2   0   58.29    6.10
 -28   2   0   44.00    2.80
  28   2   0   48.70    3.50
  28   2   0   43.30    2.70
  28   2   0   47.20    3.10
 -30  -2   0    2.50    1.00
  30  -2   0    2.40    1.20
 -30  -2   0    2.80    1.40
  30  -2   0    2.70    1.30
  30  -2   0    3.00    1.50
 -30  -2   0    1.80    1.50
 -30   2   0    3.40    2.00
  30   2   0    3.30    1.20
  30   2   0    3.10    1.50
  30   2   0    2.60    1.30
  30   2   0    3.40    0.90
 -30   2   0    2.70    1.80
  30   2   0    3.40    1.00
  32  -2   0    0.90    1.00
 -32  -2   0    1.00    1.60
 -32  -2   0    1.60    1.00
  32  -2   0   -0.70    1.30
  32  -2   0    1.80    1.10
  32  -2   0    0.20    0.70
 -32  -2   0    2.80    1.10
  32  -2   0    1.10    1.20
  32   2   0    0.00    0.80
  32   2   0    0.20    1.20
  32   2   0    1.70    1.20
 -32   2   0    1.80    1.80
 -32   2   0    0.10    0.70
  32   2   0   -0.70    0.90
 -32   2   0    2.60    2.00
  34  -2   0    7.70    1.30
  34  -2   0    8.00    1.10
  34  -2   0    6.70    1.10
 -34  -2   0    4.80    1.30
  34  -2   0    7.10    1.60
 -34  -2   0    7.60    1.30
  34  -2   0    6.20    1.30
  34   2   0    7.20    1.30
 -34   2   0    6.80    1.20
 -34   2   0    6.50    1.20
  34   2   0    7.30    1.10
  34   2   0    9.20    1.30
  34   2   0    6.90    1.40
 -36  -2   0   58.69    3.40
  36  -2   0   51.19    3.10
  36  -2   0   61.99    3.40
  36  -2   0   57.79    3.50
  36   2   0   59.99    3.30
  36   2   0   56.59    3.30
  36   2   0   57.49    3.40
 -36   2   0   58.39    3.30
 -36   2   0   52.89    3.30
  36   2   0   54.49    3.30
  38  -2   0   31.40    2.10
  38  -2   0   37.50    2.30
  38  -2   0   35.30    2.30
  38  -2   0   37.00    2.40
  38   2   0   39.80    2.30
  38   2   0   37.60    2.30
  38   2   0   34.40    2.20
  38   2   0   39.60    2.30
 -38   2   0   36.90    2.50
 -38   2   0   40.00    2.60
  40  -2   0    4.10    0.70
  40  -2   0    6.60    0.90
  40  -2   0    4.40    1.00
 -40   2   0    4.10    1.10
  40   2   0    6.20    0.80
  40   2   0    5.10    0.70
  40   2   0    4.20    0.70
  40   2   0    4.30    0.80
   1  -3   0  593.64   27.90
  -1  -3   0  607.64   27.60
   1  -3   0  626.74   27.90
   1  -3   0  599.54   27.60
  -1  -3   0  612.04   27.80
  -1  -3   0  594.64   27.80
  -1   3   0  617.64   27.90
   1   3   0  625.34   27.90
  -1   3   0  612.94   27.60
   1   3   0  626.14   27.70
   3  -3   0  138.89    7.10
  -3  -3   0  136.59    6.70
   3  -3   0  145.99    7.10
  -3  -3   0  143.19    7.00
  -3  -3   0  145.89    7.00
  -3   3   0  143.39    6.80
   3   3   0  156.28    7.10
   3   3   0  146.09    7.00
  -3   3   0  141.69    7.10
  -3   3   0  146.19    7.20
  -5  -3   0   33.70    1.90
   5  -3   0   36.40    2.50
   5  -3   0   34.40    2.40
  -5  -3   0   37.60    2.30
  -5  -3   0   35.10    2.30
  -5   3   0   37.50    2.50
  -5   3   0   35.60    2.50
  -5   3   0   35.60    1.90
   5   3   0   38.90    2.40
   5   3   0   33.20    2.10
  -5   3   0   35.40    1.90
   7  -3   0   44.30    2.80
  -7  -3   0   41.10    2.60
  -7  -3   0   40.70    2.20
  -7  -3   0   45.50    2.70
   7  -3   0   41.20    2.80
  -7   3   0   45.20    2.90
   7   3   0   43.00    2.30
   7   3   0   45.60    2.70
  -7   3   0   42.40    2.90
  -7   3   0   41.60    2.20
  -9  -3   0   20.70    1.70
   9  -3   0   18.20    1.80
   9  -3   0   21.20    1.80
  -9   3   0   17.50    1.80
   9   3   0   19.90    1.90
  -9   3   0   19.70    1.20
  -9   3   0   19.30    1.30
   9   3   0   18.30    1.20
  -9   3   0   18.40    1.80
 -11  -3   0   68.99    3.80
  11  -3   0   67.19    4.00
  11  -3   0   71.19    4.10
 -11  -3   0   68.79    3.40
 -11   3   0   71.39    4.20
 -11   3   0   72.09    4.20
  11   3   0   68.89    4.10
 -13  -3   0  264.47   12.10
  13  -3   0  247.08   12.30
  13  -3   0  247.78   12.30
 -13  -3   0  256.87   11.70
 -13   3   0  257.37   12.50
 -13   3   0  258.57   12.50
  13   3   0  253.77   12.50
  15  -3   0  142.89    7.50
 -15  -3   0  139.29    6.80
 -15  -3   0  152.18    7.30
 -15   3   0  145.29    7.70
 -15   3   0  142.99    6.90
 -15   3   0  154.58    7.80
  17  -3   0   65.79    4.10
 -17  -3   0   67.59    3.90
 -17  -3   0   65.39    3.40
 -17   3   0   66.19    4.40
 -17   3   0   66.19    3.40
 -17   3   0   66.49    4.30
 -19  -3   0  194.28    9.50
  19  -3   0  182.18    9.60
  19  -3   0  190.68    9.10
 -19  -3   0  178.08    8.80
 -19  -3   0  194.58    8.90
 -19   3   0  194.78   10.00
  19   3   0  192.18    9.20
 -19   3   0  187.98   10.00
  19   3   0  188.48    9.10
 -19   3   0  187.78    8.90
  19   3   0  184.18    9.10
  21  -3   0  449.16   20.40
 -21  -3   0  430.86   20.60
 -21  -3   0  437.26   19.90
  21  -3   0  438.46   20.10
  21   3   0  429.76   20.20
 -21   3   0  423.06   21.20
  21   3   0  432.06   20.10
  21   3   0  426.16   20.20
 -21   3   0  437.76   20.00
  21   3   0  447.46   20.20
 -21   3   0  436.76   21.20
  23  -3   0  228.18   10.70
  23  -3   0  221.68   10.80
 -23  -3   0  212.88   11.00
  23  -3   0  216.28   10.50
 -23  -3   0  213.48   10.30
 -23   3   0  217.68   11.70
 -23   3   0  213.78   11.70
  23   3   0  217.68   10.70
  23   3   0  214.88   10.60
  23   3   0  224.38   10.60
 -23   3   0  212.28   10.30
  23   3   0  227.98   10.70
 -25  -3   0  258.97   13.10
  25  -3   0  255.77   12.30
 -25  -3   0  258.07   12.20
  25  -3   0  264.37   12.90
 -25   3   0  254.87   12.20
 -25   3   0  260.07   13.60
 -25   3   0  257.77   13.70
  25   3   0  270.87   12.50
  25   3   0  250.37   12.50
  25   3   0  260.27   12.50
  25   3   0  257.17   12.40
  27  -3   0   59.59    3.90
 -27  -3   0   56.19    3.50
 -27  -3   0   60.79    3.50
  27  -3   0   62.89    4.10
  27  -3   0   59.19    3.70
 -27  -3   0   59.79    4.60
 -27   3   0   64.89    5.50
  27   3   0   56.09    3.40
  27   3   0   59.09    3.70
  27   3   0   57.99    3.60
 -27   3   0   60.19    3.50
 -27   3   0   68.89    5.50
  27   3   0   58.99    4.00
  27   3   0   60.19    3.90
 -29  -3   0   18.10    2.30
  29  -3   0   21.10    2.10
 -29  -3   0   22.70    2.80
  29  -3   0   18.20    1.90
  29  -3   0   19.30    2.20
  29   3   0   19.90    1.90
  29   3   0   20.00    2.10
 -29   3   0   19.00    3.00
 -29   3   0   20.20    2.20
 -29   3   0   14.20    2.90
  29   3   0   22.10    1.80
  29   3   0   19.20    2.10
  29   3   0   20.80    1.90
 -31  -3   0   12.50    2.40
  31  -3   0   11.00    1.50
  31  -3   0   11.20    1.80
 -31  -3   0   12.60    1.60
  31  -3   0    9.60    1.60
 -31   3   0    8.70    2.50
 -31   3   0   11.60    1.50
  31   3   0   14.60    1.60
  31   3   0   11.30    1.60
  31   3   0   12.60    1.70
  31   3   0    9.60    1.40
  31   3   0   11.50    1.20
 -31   3   0    9.60    2.80
 -33  -3   0    6.60    1.30
  33  -3   0    5.70    1.30
  33  -3   0    5.40    1.40
  33  -3   0    4.70    1.20
  33  -3   0    5.40    1.10
  33  -3   0    5.30    1.00
  33   3   0    5.90    1.10
 -33   3   0    4.90    1.10
  33   3   0    7.70    1.40
  33   3   0    4.90    0.80
  33   3   0    6.00    1.10
  33   3   0    3.60    1.20
  35  -3   0   37.60    2.80
  35  -3   0   41.60    2.70
  35  -3   0   39.60    2.40
  35  -3   0   36.40    2.90
 -35  -3   0   45.30    2.70
  35   3   0   39.70    2.50
 -35   3   0   39.40    2.60
  35   3   0   41.90    2.70
  35   3   0   38.60    2.50
  35   3   0   42.30    2.60
 -35   3   0   39.80    2.60
  37  -3   0    6.60    1.10
 -37  -3   0    6.00    1.20
  37  -3   0    6.70    1.00
  37  -3   0    6.20    1.10
 -37   3   0    5.00    1.00
  37   3   0    6.20    0.90
  37   3   0    6.00    0.90
  37   3   0    6.70    1.00
  37   3   0    6.70    1.00
 -37   3   0    6.10    1.00
  39  -3   0    2.60    1.10
  39  -3   0    3.70    0.80
  39  -3   0    2.10    0.70
  39   3   0    4.10    0.70
  39   3   0    3.90    0.80
  39   3   0    3.70    0.70
 -39   3   0    3.80    0.80
  41   3   0   41.30    2.10
   0  -4   0  200.58    9.80
   0  -4   0  195.18    9.30
   0  -4   0  196.68    9.70
   0   4   0  198.08    9.70
   0   4   0  206.38    9.50
   2  -4   0   20.70    1.60
  -2  -4   0   16.70    1.70
  -2  -4   0   18.10    1.80
   2  -4   0   16.10    1.70
  -2  -4   0   17.60    1.40
   2  -4   0   22.10    2.10
  -2   4   0   18.70    1.50
   2   4   0   20.50    1.80
   2   4   0   20.40    1.60
   4  -4   0 2586.04  115.49
   4  -4   0 2574.64  115.99
  -4  -4   0 2591.24  115.49
   4  -4   0 2587.04  115.99
   4   4   0 2525.45  115.79
  -4   4   0 2632.14  115.49
   6  -4   0   63.79    3.50
  -6  -4   0   65.89    3.30
  -6  -4   0   58.69    3.70
  -6  -4   0   68.69    3.80
  -6   4   0   62.29    3.30
  -6   4   0   69.69    4.30
  -6   4   0   65.49    3.20
   6   4   0   70.29    3.80
  -6   4   0   62.09    4.00
   6   4   0   62.09    3.50
  -8  -4   0  101.09    5.20
   8  -4   0   87.99    5.30
   8  -4   0   94.29    4.90
  -8  -4   0   97.19    4.70
   8  -4   0   97.79    5.40
  -8  -4   0  100.19    5.20
  -8   4   0   98.89    5.50
  -8   4   0   94.69    5.00
   8   4   0  100.99    5.40
  -8   4   0   97.69    5.50
   8   4   0   95.19    4.80
  10  -4   0   20.30    2.20
 -10  -4   0   22.30    1.60
  10  -4   0   23.60    1.80
  10  -4   0   22.90    2.10
 -10  -4   0   22.80    2.00
  10   4   0   19.90    2.10
 -10   4   0   20.50    2.20
 -10   4   0   20.60    1.40
 -10   4   0   22.00    2.20
  10   4   0   20.00    1.40
  12  -4   0   45.30    3.30
 -12  -4   0   49.60    3.10
  12  -4   0   45.20    3.30
 -12   4   0   48.40    3.50
 -12   4   0   47.70    2.50
  12   4   0   45.00    3.30
 -12   4   0   45.80    3.50
  14  -4   0   56.89    3.90
 -14  -4   0   62.69    3.20
 -14  -4   0   61.09    3.70
 -14   4   0   61.59    4.20
 -14   4   0   55.19    4.10
 -14   4   0   59.69    3.10
 -16  -4   0  210.68   10.10
  16  -4   0  202.98   10.40
  16  -4   0  202.38    9.80
 -16  -4   0  201.28    9.50
 -16   4   0  192.78    9.50
  16   4   0  186.78   10.10
 -16   4   0  219.98   10.80
 -16   4   0  199.18   10.60
  16   4   0  204.78    9.80
  18  -4   0  968.50   42.40
  18  -4   0  917.51   43.10
  18  -4   0  876.11   42.20
 -18  -4   0  943.31   42.30
  18   4   0  959.90   42.50
 -18   4   0  943.61   43.60
 -18   4   0  971.50   44.10
 -18   4   0  925.81   42.20
  18   4   0  927.31   42.40
  20  -4   0  199.48   10.70
 -20  -4   0  217.28   10.50
  20  -4   0  236.98   10.70
 -20  -4   0  242.28   11.30
 -20   4   0  231.48   10.50
 -20   4   0  219.28   11.80
  20   4   0  229.08   10.80
 -20   4   0  224.58   12.00
  20   4   0  218.88   10.60
  20   4   0  219.38   10.70
  20   4   0  212.68   10.70
  22  -4   0  455.65   21.60
 -22  -4   0  459.65   21.30
  22  -4   0  501.25   21.40
 -22  -4   0  467.25   22.00
  22   4   0  453.95   21.40
  22   4   0  467.45   21.50
  22   4   0  463.95   21.40
  22   4   0  459.25   21.40
 -22   4   0  467.55   21.30
  22   4   0  444.66   21.10
 -22   4   0  458.35   22.90
 -22   4   0  454.25   22.80
  24  -4   0   44.90    3.30
 -24  -4   0   38.70    2.70
  24  -4   0   45.30    3.10
 -24  -4   0   44.20    3.40
  24  -4   0   39.40    3.00
  24   4   0   45.80    3.00
 -24   4   0   39.80    4.30
  24   4   0   42.80    3.10
 -24   4   0   43.00    4.20
 -24   4   0   42.70    2.60
  24   4   0   36.70    2.20
  24   4   0   40.90    2.80
  24   4   0   40.70    3.10
  26  -4   0  296.57   14.30
 -26  -4   0  298.37   15.00
 -26  -4   0  302.77   14.20
  26  -4   0  305.47   14.20
  26  -4   0  299.57   14.40
 -26   4   0  295.37   15.90
  26   4   0  293.57   14.20
  26   4   0  300.57   14.10
  26   4   0  309.47   14.20
 -26   4   0  290.67   14.10
 -26   4   0  310.87   15.90
  26   4   0  303.87   14.30
  26   4   0  289.77   14.20
  28  -4   0  538.65   25.60
  28  -4   0  569.34   25.80
 -28  -4   0  555.24   26.50
 -28  -4   0  572.94   25.80
  28  -4   0  547.45   25.50
 -28   4   0  539.35   27.30
 -28   4   0  556.14   25.70
  28   4   0  564.64   25.50
  28   4   0  563.64   25.60
  28   4   0  574.34   25.60
  28   4   0  545.55   25.60
  28   4   0  537.95   25.50
 -28   4   0  549.54   27.50
  30  -4   0   22.30    2.20
 -30  -4   0   22.50    2.10
  30  -4   0   19.60    1.90
  30  -4   0   22.50    2.20
 -30  -4   0   21.60    2.70
  30   4   0   24.30    2.20
 -30   4   0   23.10    3.40
  30   4   0   19.30    1.90
  30   4   0   20.40    1.90
 -30   4   0   22.10    2.00
 -30   4   0   21.50    3.50
  30   4   0   22.40    1.80
  30   4   0   25.70    2.10
  32  -4   0  107.69    5.50
 -32  -4   0   97.79    5.30
  32  -4   0   94.89    5.10
  32  -4   0   96.79    5.30
  32   4   0  105.49    5.30
  32   4   0  105.89    5.30
  32   4   0  101.99    5.00
  32   4   0   98.19    5.30
 -32   4   0   93.79    5.20
  32   4   0   95.19    5.10
  34  -4   0    1.50    1.00
  34  -4   0    0.50    0.90
 -34  -4   0    0.90    0.90
  34   4   0    0.70    0.70
 -34   4   0    1.00    0.80
  34   4   0    0.40    0.50
  34   4   0    0.70    0.80
  34   4   0    0.60    0.80
  34   4   0    0.70    0.70
 -34   4   0    1.90    0.80
  36  -4   0   14.50    1.50
  36  -4   0   15.50    1.50
  36  -4   0   16.20    1.40
 -36  -4   0   17.30    2.40
  36   4   0   16.60    1.40
 -36   4   0   14.20    1.40
  36   4   0   15.20    1.40
  36   4   0   17.20    1.50
  36   4   0   12.90    1.10
 -36   4   0   15.40    1.50
  38  -4   0   22.70    1.70
  38  -4   0   26.10    1.80
  38   4   0   24.90    1.70
  38   4   0   27.70    1.70
 -38   4   0   26.60    1.80
  38   4   0   25.70    1.60
  40  -4   0   32.90    1.80
  40   4   0   29.00    1.60
  40   4   0   30.20    1.70
   1  -5   0    5.60    1.30
  -1  -5   0    4.60    1.20
  -1  -5   0    4.50    1.20
   1  -5   0    4.10    1.00
   1  -5   0    5.20    1.30
   1   5   0    6.00    1.20
  -1   5   0    4.40    0.90
   1   5   0    6.90    1.10
  -3  -5   0    8.70    1.50
   3  -5   0    8.40    1.50
  -3  -5   0    8.30    1.40
   3  -5   0    9.10    1.20
  -3  -5   0    9.30    1.10
   3  -5   0    7.70    1.40
  -3   5   0    6.60    0.80
   3   5   0   10.80    1.40
  -3   5   0    9.60    1.20
  -3   5   0    8.80    1.60
   5  -5   0   12.30    1.70
  -5  -5   0   10.10    1.50
  -5  -5   0   10.80    1.20
   5  -5   0   11.00    1.80
  -5  -5   0    9.90    1.50
   5  -5   0    7.50    1.10
  -5   5   0   11.60    1.20
   5   5   0    9.70    1.30
  -5   5   0   11.40    1.80
   5   5   0   15.50    1.80
  -5   5   0    9.80    0.90
   7  -5   0    6.70    1.10
  -7  -5   0    4.70    1.20
  -7  -5   0    4.80    1.10
   7  -5   0    4.20    1.30
  -7  -5   0    5.20    0.90
  -7   5   0    4.60    0.70
   7   5   0    3.00    0.90
   7   5   0    3.80    1.10
  -7   5   0    4.40    1.40
  -9  -5   0   49.50    3.30
  -9  -5   0   45.70    3.20
  -9  -5   0   48.90    2.80
   9  -5   0   43.00    3.40
   9  -5   0   49.60    3.50
   9   5   0   42.80    3.10
  -9   5   0   47.00    3.60
  -9   5   0   52.19    3.70
  -9   5   0   46.40    2.60
   9   5   0   47.90    3.40
 -11  -5   0   16.20    1.90
  11  -5   0   12.50    1.90
  11  -5   0   12.40    1.90
 -11  -5   0   15.60    1.40
 -11   5   0   17.10    2.30
 -11   5   0   14.40    1.20
  11   5   0   17.30    2.10
 -11   5   0   12.80    2.00
 -13  -5   0    3.80    0.80
  13  -5   0    3.60    1.30
  13  -5   0    4.20    1.30
 -13  -5   0    3.80    1.20
 -13   5   0    3.70    0.70
  13   5   0    3.20    1.00
 -13   5   0    2.20    1.30
 -13   5   0    2.50    1.40
 -15  -5   0  210.58    9.90
  15  -5   0  201.18   10.10
  15  -5   0  201.48   10.80
 -15  -5   0  221.78   11.00
  15   5   0  204.48   10.00
  15   5   0  237.28   10.50
  15   5   0  193.48    9.70
 -15   5   0  197.48    9.80
 -15   5   0  210.38   11.20
  15   5   0  215.68   10.00
 -17  -5   0    4.10    1.00
 -17  -5   0    3.00    1.20
  17  -5   0    6.90    1.60
  17  -5   0    2.80    1.10
  17  -5   0    4.90    1.30
  17   5   0    5.20    1.10
 -17   5   0    3.00    1.60
 -17   5   0    4.30    1.60
  17   5   0    4.30    0.70
  17   5   0    3.00    0.90
  17   5   0    4.90    1.20
 -17   5   0    5.50    0.90
  19  -5   0    2.10    1.10
  19  -5   0    1.50    1.20
 -19  -5   0    1.90    0.90
 -19  -5   0    2.40    1.30
  19  -5   0    3.30    1.20
  19   5   0    3.30    1.00
 -19   5   0    2.00    0.70
  19   5   0    2.40    0.60
 -19   5   0    0.90    1.40
 -19   5   0    3.00    1.60
  19   5   0    2.70    1.10
  19   5   0    1.50    0.90
  21  -5   0    7.50    1.60
 -21  -5   0    8.30    1.30
  21  -5   0    8.20    1.50
 -21  -5   0    9.10    1.70
  21  -5   0    6.50    1.50
  21   5   0    7.80    1.50
 -21   5   0    7.00    2.10
 -21   5   0    8.80    2.30
 -21   5   0    7.60    1.10
  21   5   0    8.50    1.40
  21   5   0    8.10    0.80
 -23  -5   0   25.50    2.20
  23  -5   0   23.60    2.30
 -23  -5   0   32.20    3.30
  23  -5   0   28.00    2.40
  23   5   0   26.40    1.60
  23   5   0   28.30    2.30
 -23   5   0   25.80    2.00
 -23   5   0   23.80    3.60
  23   5   0   24.60    2.30
  23   5   0   26.80    2.10
  23   5   0   24.80    2.30
 -23   5   0   26.10    3.60
  23   5   0   25.50    1.80
  25  -5   0   77.39    4.20
  25  -5   0   71.99    4.30
  25  -5   0   59.59    4.30
 -25  -5   0   69.09    4.10
 -25  -5   0   73.99    4.90
  25   5   0   70.29    4.00
  25   5   0   76.39    4.20
 -25   5   0   75.29    5.80
 -25   5   0   70.49    5.90
 -25   5   0   71.29    4.00
  25   5   0   75.69    4.20
  25   5   0   69.79    4.20
  27  -5   0  109.79    5.70
  27  -5   0  101.49    5.80
 -27  -5   0  105.29    5.70
  27  -5   0  105.89    5.90
 -27  -5   0  110.59    6.60
 -27   5   0  104.29    7.40
  27   5   0  106.99    5.60
  27   5   0  108.79    5.80
 -27   5   0  109.69    5.70
  27   5   0  106.09    5.70
  27   5   0  111.39    5.70
 -27   5   0  115.09    7.80
  29  -5   0   25.80    2.40
  29  -5   0   27.80    2.30
 -29  -5   0   28.60    2.30
  29  -5   0   23.80    2.20
  29   5   0   21.90    1.90
 -29   5   0   25.30    3.90
  29   5   0   26.30    2.10
 -29   5   0   22.00    2.10
  29   5   0   26.10    2.10
  29   5   0   24.20    2.20
  31  -5   0    0.90    0.90
  31  -5   0    0.80    1.00
 -31  -5   0   -0.90    0.90
  31  -5   0    1.00    1.00
  31   5   0    1.80    0.90
  31   5   0    0.30    0.60
 -31   5   0    0.30    0.80
  31   5   0   -0.20    0.70
  31   5   0    0.70    0.90
  33  -5   0   81.09    4.50
  33  -5   0   82.39    4.40
 -33  -5   0   85.09    4.70
  33   5   0   88.39    4.50
  33   5   0   86.09    4.50
 -33   5   0   85.29    4.60
  33   5   0   90.69    4.60
  33   5   0   89.59    4.40
 -35  -5   0   -0.50    0.90
  35  -5   0   -0.30    0.50
  35  -5   0    0.40    0.80
 -35   5   0    1.70    0.80
  35   5   0    0.30    0.50
  35   5   0    1.10    0.70
 -35   5   0   -0.70    0.70
  35   5   0    1.20    0.70
  35   5   0    0.70    0.60
  37  -5   0    5.20    0.80
 -37  -5   0    7.10    0.70
  37   5   0    5.20    0.70
  37   5   0    6.10    0.80
 -37   5   0    5.50    0.90
   0  -6   0   15.20    1.50
   0  -6   0    9.00    1.70
   0  -6   0   12.70    1.90
   0   6   0   20.00    1.90
   0   6   0   11.10    1.80
  -2  -6   0   97.39    5.10
  -2  -6   0   97.09    5.80
   2  -6   0   96.99    5.10
   2  -6   0   96.09    5.80
   2  -6   0   94.29    5.80
  -2  -6   0   96.89    5.80
  -2   6   0  100.19    5.80
   2   6   0   92.69    5.50
  -2   6   0  102.59    5.30
   2   6   0   97.19    5.50
   4  -6   0   45.80    3.60
   4  -6   0   50.59    3.70
  -4  -6   0   47.80    3.60
   4  -6   0   45.70    3.00
  -4  -6   0   46.30    3.50
  -4  -6   0   50.59    3.00
  -4   6   0   51.99    3.70
  -4   6   0   57.39    3.10
  -4   6   0   44.30    2.60
   4   6   0   51.99    3.40
   4   6   0   53.09    3.30
   6  -6   0  152.38    7.60
  -6  -6   0  146.89    7.50
   6  -6   0  152.48    8.30
   6  -6   0  142.69    7.30
  -6  -6   0  157.68    8.20
  -6  -6   0  157.78    8.20
   6  -6   0  146.79    7.50
   6  -6   0  155.58    8.30
   6   6   0  156.68    8.10
  -6   6   0  146.99    7.20
   6   6   0  147.29    7.70
   6   6   0  163.18    7.60
  -6   6   0  151.08    8.40
  -8  -6   0  187.78    9.00
   8  -6   0  189.28    8.90
   8  -6   0  183.68    9.80
  -8  -6   0  181.08    9.60
   8  -6   0  185.68    9.10
   8  -6   0  184.78    9.10
  -8  -6   0  185.38    9.70
   8  -6   0  179.98    9.90
   8   6   0  186.98    8.90
  -8   6   0  188.78    8.70
   8   6   0  181.58    8.90
   8   6   0  178.08    8.70
  -8   6   0  187.08   10.00
  -8   6   0  181.08    8.70
   8   6   0  194.88    9.80
  10  -6   0    7.20    1.60
  10  -6   0   11.50    1.50
 -10  -6   0    9.60    1.30
  10  -6   0    8.00    1.80
  10  -6   0    9.70    1.20
  10  -6   0   10.50    1.60
  10   6   0    8.70    1.20
  10   6   0   10.80    1.10
  10   6   0   10.30    1.80
  10   6   0    7.70    1.10
 -10   6   0    8.20    1.00
 -10   6   0   11.70    1.10
 -10   6   0   11.30    2.10
  10   6   0    9.80    1.70
 -12  -6   0   42.20    2.90
  12  -6   0   42.60    2.70
 -12  -6   0   41.20    3.00
 -12  -6   0   45.50    3.50
  12  -6   0   45.20    4.20
  12  -6   0   48.70    3.80
  12  -6   0   45.70    3.00
 -12  -6   0   38.90    2.90
  12   6   0   47.50    3.00
 -12   6   0   50.19    4.10
  12   6   0   49.70    2.90
  12   6   0   45.30    2.50
 -12   6   0   41.30    2.50
  12   6   0   38.50    3.70
 -12   6   0   46.50    2.60
 -14  -6   0   18.50    1.80
  14  -6   0   16.60    1.80
 -14  -6   0   19.80    2.30
  14  -6   0   19.70    1.70
 -14  -6   0   15.60    1.60
  14  -6   0   15.10    1.50
  14   6   0   17.90    1.70
 -14   6   0   20.10    1.50
  14   6   0   21.50    1.80
 -14   6   0   17.30    2.90
  14   6   0   15.90    1.60
  14   6   0   16.60    1.40
 -14   6   0   15.50    2.60
 -14   6   0   12.10    1.30
  16  -6   0   21.10    2.00
 -16  -6   0   26.40    2.70
 -16  -6   0   20.20    1.90
  16  -6   0   24.90    2.00
 -16  -6   0   15.50    1.70
  16  -6   0   16.60    2.50
 -16   6   0   25.70    3.30
 -16   6   0   20.40    3.00
  16   6   0   22.70    2.00
  16   6   0   20.00    1.80
  16   6   0   18.60    1.50
 -16   6   0   15.40    1.50
 -16   6   0   21.20    1.70
  16   6   0   20.70    1.80
  18  -6   0   90.19    6.50
 -18  -6   0  103.49    6.20
 -18  -6   0   83.29    5.40
  18  -6   0  107.39    5.70
 -18  -6   0  111.29    5.60
 -18   6   0   99.59    7.00
  18   6   0  110.59    5.60
 -18   6   0  109.69    7.10
  18   6   0  102.19    5.00
 -18   6   0  109.49    5.30
  20  -6   0  564.54   24.90
 -20  -6   0  538.75   25.00
  20  -6   0  543.75   25.10
 -20  -6   0  559.04   25.90
  20   6   0  507.85   24.50
 -20   6   0  532.45   26.90
  20   6   0  551.84   25.00
 -20   6   0  538.25   24.90
  20   6   0  545.15   24.90
  20   6   0  533.25   25.00
 -20   6   0  543.05   26.90
  20   6   0  548.65   24.90
  22  -6   0   93.99    5.20
  22  -6   0   97.99    5.10
 -22  -6   0   93.69    5.20
 -22  -6   0   96.29    6.00
 -22  -6   0   89.69    5.10
 -22   6   0   90.39    7.00
 -22   6   0   92.69    4.80
 -22   6   0   98.89    6.90
  22   6   0   86.59    4.40
  22   6   0  100.49    5.10
  22   6   0   94.79    5.00
  22   6   0   89.89    5.10
 -22   6   0   93.79    5.00
  22   6   0   89.49    4.70
  22   6   0  101.29    5.20
 -24  -6   0  151.58    8.00
  24  -6   0  158.08    7.90
 -24  -6   0  156.08    7.90
 -24  -6   0  158.68    8.80
  24   6   0  160.58    7.90
 -24   6   0  156.68    7.90
  24   6   0  154.88    7.60
  24   6   0  166.98    8.00
 -24   6   0  166.98   10.00
 -24   6   0  143.49    9.90
  24   6   0  162.38    7.90
  24   6   0  162.38    8.00
 -26  -6   0   46.80    4.10
 -26  -6   0   54.49    3.50
  26  -6   0   56.59    3.60
  26  -6   0   56.29    3.40
 -26   6   0   50.59    5.20
 -26   6   0   50.99    3.30
  26   6   0   55.29    3.50
  26   6   0   56.39    3.40
  26   6   0   59.09    3.30
  26   6   0   56.09    3.40
 -26   6   0   48.20    5.40
  28  -6   0    5.40    1.20
  28  -6   0    4.40    1.30
 -28  -6   0    9.10    1.40
  28  -6   0    4.20    1.10
  28   6   0    5.50    1.10
 -28   6   0    7.70    1.20
  28   6   0    6.70    1.20
  28   6   0    6.90    1.10
  28   6   0    7.30    1.10
  30  -6   0   54.49    3.40
  30  -6   0   56.39    3.20
 -30  -6   0   57.29    3.60
 -30   6   0   59.29    3.40
  30   6   0   57.39    3.30
  30   6   0   56.19    3.20
  30   6   0   57.49    3.20
  30   6   0   55.29    3.30
  32  -6   0    6.10    1.10
 -32  -6   0    7.30    0.90
  32  -6   0    4.70    1.00
 -32  -6   0    7.40    1.30
  32   6   0    6.20    1.20
 -32   6   0    6.80    1.00
 -32   6   0    5.80    1.10
  32   6   0    5.90    0.80
  32   6   0    6.80    1.00
 -34  -6   0   28.40    2.10
  34  -6   0   25.20    1.90
  34  -6   0   21.30    1.70
  34   6   0   25.80    1.70
  34   6   0   27.40    1.60
 -34   6   0   28.20    1.90
  34   6   0   28.00    1.70
  34   6   0   25.10    1.70
 -36  -6   0  267.77   12.10
  36   6   0  260.97   12.10
 -36   6   0  257.07   12.20
  36   6   0  246.78   12.00
  36   6   0  266.67   12.10
  36   6   0  294.97   12.40
   1  -7   0   97.49    5.40
  -1  -7   0  100.89    5.40
  -1  -7   0  101.79    5.10
   1  -7   0   95.89    5.10
   1  -7   0   93.59    5.40
   1  -7   0  107.49    6.40
  -1  -7   0  100.99    5.40
  -1  -7   0   92.79    6.20
   1  -7   0  101.49    6.30
   1   7   0   98.39    5.10
  -1   7   0   99.89    5.00
   1   7   0  101.79    6.00
   1   7   0  112.39    5.90
  -1   7   0  102.89    5.10
  -1   7   0   91.99    6.00
  -1   7   0   99.69    5.10
   1   7   0  102.39    5.10
   1   7   0  102.49    5.00
   3  -7   0  292.97   15.00
  -3  -7   0  287.67   14.00
   3  -7   0  301.47   13.80
   3  -7   0  301.67   14.10
  -3  -7   0  294.67   13.70
  -3  -7   0  294.97   14.90
   3  -7   0  298.47   15.00
  -3  -7   0  298.97   14.00
  -3  -7   0  302.37   15.00
   3  -7   0  304.07   14.00
   3   7   0  285.17   13.60
  -3   7   0  303.87   14.90
   3   7   0  282.97   13.80
   3   7   0  276.57   14.40
   3   7   0  298.97   13.70
   3   7   0  289.77   14.50
   3   7   0  287.87   13.70
  -3   7   0  309.27   13.70
  -3   7   0  292.57   13.70
  -5  -7   0   37.00    3.20
  -5  -7   0   28.90    3.10
  -5  -7   0   34.60    2.20
  -5  -7   0   26.20    2.40
   5  -7   0   30.30    2.50
   5  -7   0   30.20    3.20
   5  -7   0   27.40    3.30
   5  -7   0   34.60    2.30
   5  -7   0   34.80    2.50
  -5   7   0   28.70    3.30
  -5   7   0   35.60    2.10
   5   7   0   32.40    2.10
   5   7   0   31.10    2.30
   5   7   0   33.50    2.30
  -5   7   0   32.50    2.10
   5   7   0   29.60    2.30
   5   7   0   33.10    2.30
  -7  -7   0    4.30    0.80
   7  -7   0    5.10    1.00
  -7  -7   0    2.10    1.30
   7  -7   0    4.90    1.20
   7  -7   0    4.10    1.50
  -7  -7   0    4.60    1.10
   7  -7   0    4.50    1.10
  -7  -7   0    3.80    1.50
   7  -7   0    4.90    1.60
  -7  -7   0    4.40    1.10
  -7   7   0    3.80    0.80
   7   7   0    3.00    0.80
   7   7   0    4.10    0.90
  -7   7   0    6.30    1.80
   7   7   0    4.20    0.80
  -7   7   0    6.70    0.90
   7   7   0    4.00    0.90
   7   7   0    2.90    0.90
   9  -7   0  227.68   12.50
  -9  -7   0  242.38   11.50
   9  -7   0  230.18   12.50
  -9  -7   0  202.48   11.30
   9  -7   0  224.48   11.40
  -9  -7   0  238.38   12.30
   9  -7   0  241.98   11.50
   9  -7   0  247.88   11.30
   9   7   0  247.78   11.20
   9   7   0  239.88   11.00
  -9   7   0  233.08   11.00
  -9   7   0  234.98   12.70
   9   7   0  247.18   11.30
  -9   7   0  224.98   11.10
   9   7   0  248.88   11.20
  11  -7   0  124.39    7.40
  11  -7   0  117.89    6.30
  11  -7   0  116.59    5.90
 -11  -7   0  114.79    5.80
 -11  -7   0  114.19    6.90
 -11  -7   0  105.49    6.00
 -11  -7   0  121.69    6.20
  11   7   0  118.79    5.90
  11   7   0  117.49    5.70
 -11   7   0  117.39    7.40
  11   7   0  124.39    6.00
  11   7   0  119.99    5.90
  11   7   0  104.19    5.80
 -11   7   0  115.29    5.80
 -13  -7   0   86.29    5.50
 -13  -7   0   74.19    4.60
  13  -7   0   82.09    5.80
  13  -7   0   82.29    4.40
  13  -7   0   80.09    4.50
  13  -7   0   83.99    5.00
 -13  -7   0   86.49    4.80
  13   7   0   83.09    4.60
 -13   7   0   85.89    4.40
 -13   7   0   87.79    6.10
 -13   7   0   77.29    4.30
  13   7   0   87.69    4.60
  13   7   0   80.29    4.40
  13   7   0   86.19    4.20
 -15  -7   0   18.00    2.30
  15  -7   0   21.60    2.20
 -15  -7   0   23.60    2.20
 -15  -7   0   19.50    2.70
 -15  -7   0   16.90    1.90
  15  -7   0   26.40    3.40
  15   7   0   21.70    1.90
  15   7   0   19.90    1.50
  15   7   0   19.80    1.80
  15   7   0   25.40    2.00
 -15   7   0   21.10    1.80
 -15   7   0   21.10    3.20
  15   7   0   22.60    2.00
 -15   7   0   23.60    2.10
  17  -7   0  328.37   15.60
  17  -7   0  307.67   16.80
  17  -7   0  326.87   15.30
 -17  -7   0  339.27   15.60
 -17  -7   0  350.76   16.80
  17   7   0  321.77   15.00
  17   7   0  329.17   15.40
  17   7   0  322.87   15.40
  17   7   0  340.97   15.30
 -17   7   0  278.37   19.10
 -17   7   0  314.67   15.30
  17   7   0  331.67   15.40
 -19  -7   0   20.00    1.90
  19  -7   0   25.30    2.50
 -19  -7   0   19.70    2.00
 -19  -7   0   26.70    3.10
 -19  -7   0   26.20    2.40
  19  -7   0   25.80    2.30
  19   7   0   23.50    2.20
  19   7   0   26.70    2.10
  19   7   0   26.30    1.50
 -19   7   0   23.40    3.50
  19   7   0   26.00    2.10
  19   7   0   28.40    2.20
 -19   7   0   22.90    2.00
 -19   7   0   20.80    1.70
  21  -7   0  111.59    5.50
 -21  -7   0   87.39    5.50
  21  -7   0  102.89    5.60
 -21  -7   0  105.39    6.60
 -21  -7   0  108.49    5.80
 -21   7   0  106.29    5.50
  21   7   0  108.39    5.50
  21   7   0  102.59    4.90
  21   7   0  106.19    5.50
  21   7   0  117.09    5.60
 -21   7   0   87.69    5.20
  21   7   0  109.59    5.60
 -21   7   0  111.79    7.60
  21   7   0  107.79    5.30
 -23  -7   0  156.98    8.80
 -23  -7   0  150.98    7.90
 -23  -7   0  141.19    7.40
  23  -7   0  154.88    7.50
  23   7   0  154.18    7.70
 -23   7   0  143.39    9.80
  23   7   0  151.38    7.50
  23   7   0  157.98    7.60
  23   7   0  153.78    7.30
 -23   7   0  148.69    7.60
  23   7   0  159.08    7.60
  25  -7   0  191.88    9.20
 -25  -7   0  176.68    8.90
 -25  -7   0  186.28    9.30
  25   7   0  191.68    9.10
  25   7   0  186.88    8.80
 -25   7   0  181.38    9.10
  25   7   0  187.88    9.10
  25   7   0  191.78    9.10
  25   7   0  188.38    9.00
 -27  -7   0    1.90    1.10
 -27  -7   0    3.00    0.80
  27  -7   0    1.80    1.10
  27   7   0    1.60    0.80
  27   7   0    3.50    0.90
  27   7   0    1.90    0.80
  27   7   0    1.80    0.80
 -27   7   0    2.60    1.00
 -29  -7   0   57.39    3.00
  29  -7   0   53.99    3.10
 -29  -7   0   56.99    3.40
  29   7   0   46.90    3.50
  29   7   0   54.09    3.00
 -29   7   0   51.99    3.10
  29   7   0   57.09    3.10
  29   7   0   54.39    3.10
 -29   7   0   50.19    3.40
 -31  -7   0   24.40    1.60
  31  -7   0   23.70    1.90
 -31  -7   0   22.20    2.40
 -31   7   0   20.30    1.70
  31   7   0   24.90    1.70
  31   7   0   23.70    1.60
  31   7   0   23.80    1.70
  31   7   0   24.50    1.70
 -33  -7   0   34.90    2.00
  33  -7   0   37.60    2.10
  33   7   0   36.40    2.10
  33   7   0   35.30    2.00
  33   7   0   33.80    2.00
  33   7   0   34.00    1.90
  35  -7   0   54.49    2.70
  35   7   0   51.09    2.50
  35   7   0   55.49    2.60
  35   7   0   50.89    2.60
   0  -8   0    0.30    1.30
   0  -8   0   -0.40    0.90
   0  -8   0   -0.10    1.00
   0  -8   0    1.00    1.50
   0  -8   0    1.20    1.00
   0   8   0   -0.90    0.60
  -2  -8   0   14.20    2.50
   2  -8   0   18.20    2.90
   2  -8   0   13.70    2.50
  -2  -8   0   18.60    2.10
  -2  -8   0   16.50    1.90
   2  -8   0   18.20    2.90
  -2  -8   0   19.90    2.10
   2  -8   0   19.30    2.10
  -2  -8   0   16.40    2.70
   2   8   0   19.00    2.00
  -2   8   0   15.70    2.50
  -2   8   0   18.20    1.60
   2   8   0   20.30    1.70
   2   8   0   19.00    1.70
   4  -8   0    1.80    1.00
  -4  -8   0    0.90    1.10
  -4  -8   0   -0.10    1.50
  -4  -8   0   -0.30    1.30
   4  -8   0    1.70    1.50
  -4  -8   0    2.00    1.10
   4  -8   0   -0.10    0.80
   4  -8   0   -0.30    1.30
  -4  -8   0    0.90    1.10
   4  -8   0    0.40    1.00
   4   8   0    2.00    0.80
  -4   8   0    0.10    0.60
  -4   8   0    0.90    1.40
   4   8   0    0.90    0.60
   4   8   0    0.80    0.80
  -6  -8   0    8.90    1.70
   6  -8   0   14.60    2.50
  -6  -8   0   10.90    1.30
  -6  -8   0    9.70    1.60
   6  -8   0   10.10    2.40
  -6  -8   0   10.40    2.20
   6  -8   0   10.70    1.70
   6  -8   0   12.90    1.70
  -6  -8   0   10.20    2.30
   6  -8   0   10.40    1.30
   6   8   0    8.00    1.10
  -6   8   0   10.50    1.20
   6   8   0   12.00    1.30
   6   8   0   12.10    1.20
   6   8   0    9.10    1.20
   6   8   0   10.20    1.40
  -6   8   0   10.00    2.30
  -8  -8   0   38.00    2.90
  -8  -8   0   46.20    3.10
   8  -8   0   41.90    4.30
   8  -8   0   41.50    2.80
   8  -8   0   39.40    3.10
  -8  -8   0   42.60    2.60
  -8  -8   0   36.60    3.80
   8  -8   0   38.90    3.00
  -8   8   0   43.70    4.40
   8   8   0   32.70    2.40
   8   8   0   41.20    2.60
   8   8   0   40.70    2.70
  -8   8   0   42.10    2.50
   8   8   0   39.70    2.40
   8   8   0   38.10    2.60
 -10  -8   0    0.70    1.00
  10  -8   0    1.10    1.70
  10  -8   0    0.90    1.10
 -10  -8   0    0.20    0.70
  10  -8   0    1.50    1.00
 -10  -8   0   -0.50    1.00
 -10  -8   0    1.40    1.40
  10   8   0    0.60    0.80
  10   8   0    1.30    0.70
  10   8   0    0.60    0.80
  10   8   0    0.50    0.80
 -10   8   0    1.50    1.70
  10   8   0    0.10    0.70
 -10   8   0    0.70    1.00
 -12  -8   0   -0.60    1.00
  12  -8   0   -0.30    0.90
  12  -8   0    3.10    3.20
 -12  -8   0    0.20    0.80
  12  -8   0    0.80    1.00
 -12  -8   0   -0.10    0.70
 -12  -8   0    2.20    1.60
  12   8   0    1.40    0.90
  12   8   0    1.00    0.70
 -12   8   0    1.40    0.70
  12   8   0    0.60    0.80
  12   8   0    0.30    0.90
  12   8   0    1.50    0.60
 -14  -8   0   40.90    2.60
 -14  -8   0   35.60    3.80
 -14  -8   0   39.40    3.00
  14  -8   0   34.70    4.10
 -14  -8   0   39.80    2.80
  14  -8   0   39.30    3.00
 -14   8   0   36.90    2.40
 -14   8   0   32.90    4.20
  14   8   0   39.40    2.60
  14   8   0   40.70    2.70
  14   8   0   38.40    2.20
  14   8   0   40.40    2.60
  14   8   0   34.70    2.50
  16  -8   0   27.10    4.00
 -16  -8   0   36.10    2.40
  16  -8   0   35.90    3.00
 -16  -8   0   26.50    2.50
 -16  -8   0   40.30    3.90
  16   8   0   34.10    2.40
 -16   8   0   44.90    4.80
  16   8   0   35.30    2.50
  16   8   0   35.40    2.40
  16   8   0   33.80    2.40
  16   8   0   35.20    2.00
 -16   8   0   34.40    2.20
 -18  -8   0    9.50    1.60
 -18  -8   0   10.80    1.70
  18  -8   0   10.90    2.10
 -18  -8   0   13.00    2.40
 -18  -8   0   10.50    1.90
  18   8   0   13.30    2.10
 -18   8   0    7.90    2.80
  18   8   0    9.00    1.60
  18   8   0   10.60    1.40
  18   8   0   10.30    1.30
  20  -8   0    1.70    1.10
 -20  -8   0    0.50    1.60
 -20  -8   0    1.20    1.10
 -20  -8   0    2.10    1.00
 -20  -8   0    3.00    0.90
  20   8   0    2.20    0.90
  20   8   0    2.50    0.80
 -20   8   0    0.00    2.30
  20   8   0    1.10    0.80
  20   8   0    2.10    0.90
 -20   8   0    2.70    0.80
  20   8   0    1.60    0.90
 -22  -8   0   48.70    2.80
 -22  -8   0   44.20    3.20
 -22  -8   0   49.70    3.10
 -22   8   0   45.00    2.60
  22   8   0   44.20    2.80
  22   8   0   47.60    2.60
  22   8   0   42.00    2.80
  22   8   0   44.90    2.80
 -22   8   0   41.20    3.60
  22   8   0   43.10    2.80
  24  -8   0   36.40    2.60
 -24  -8   0   38.70    3.20
 -24  -8   0   34.80    2.30
 -24  -8   0   38.80    2.70
  24   8   0   33.80    2.30
  24   8   0   41.40    2.40
  24   8   0   38.20    2.50
 -24   8   0   36.40    2.30
  24   8   0   37.60    2.40
  24   8   0   35.50    2.20
 -26  -8   0    5.50    0.90
 -26  -8   0    5.90    1.30
 -26  -8   0    4.80    1.30
  26  -8   0    3.90    1.10
  26   8   0    5.50    0.70
  26   8   0    4.70    0.80
  26   8   0    5.20    0.90
 -28  -8   0   34.50    2.70
 -28  -8   0   34.30    2.10
  28   8   0   33.60    2.10
 -28   8   0   34.20    2.20
  28   8   0   35.40    2.20
  28   8   0   35.80    2.10
  28   8   0   36.40    2.10
 -30  -8   0   15.10    1.40
  30   8   0   15.30    1.20
  30   8   0   14.40    1.10
  30   8   0   13.60    1.20
  32  -8   0   14.50    1.20
 -32  -8   0   14.80    1.00
  32   8   0   13.10    1.00
  32   8   0   13.70    0.90
  32   8   0   12.50    1.00
  32   8   0   13.40    0.90
   1  -9   0    1.70    1.20
  -1  -9   0   -1.70    1.60
   1  -9   0    1.10    1.80
  -1  -9   0    2.90    1.80
  -1  -9   0    1.10    1.00
   1  -9   0    0.40    1.00
  -1  -9   0   -0.90    1.00
   1  -9   0    0.10    0.80
   1  -9   0    0.40    1.60
  -1  -9   0    0.00    0.80
   1   9   0    0.10    0.70
  -1   9   0    0.00    0.60
  -1   9   0    0.80    0.60
   1   9   0    0.30    0.60
  -3  -9   0    2.80    0.90
  -3  -9   0    4.80    1.20
   3  -9   0    2.80    1.00
   3  -9   0    4.40    1.50
  -3  -9   0    1.80    1.20
   3  -9   0    4.00    2.30
  -3  -9   0    4.50    1.80
  -3  -9   0    2.80    1.90
   3  -9   0    2.70    1.20
   3  -9   0    2.00    1.80
  -3   9   0    3.80    0.80
   3   9   0    3.20    1.00
   3   9   0    2.40    0.80
  -3   9   0    3.70    0.80
   3   9   0    4.20    0.80
  -5  -9   0    0.30    1.60
   5  -9   0    1.20    0.90
   5  -9   0    2.70    1.10
  -5  -9   0    0.80    1.10
  -5  -9   0    1.80    1.10
   5  -9   0    0.00    1.20
   5  -9   0    0.90    2.30
  -5  -9   0    2.40    0.90
   5  -9   0    2.40    1.90
   5   9   0    0.30    0.80
   5   9   0    1.40    0.70
   5   9   0    1.40    0.80
  -5   9   0    0.00    2.10
   5   9   0    1.50    0.80
  -5   9   0    0.60    0.60
  -7  -9   0   14.80    1.50
  -7  -9   0   13.40    2.00
   7  -9   0   13.90    1.80
   7  -9   0   15.30    3.00
   7  -9   0   13.00    2.70
  -7  -9   0   15.20    2.70
   7  -9   0   14.40    1.60
  -7  -9   0   13.50    1.70
  -7   9   0   14.70    3.00
   7   9   0   13.90    1.70
   7   9   0    8.70    1.20
   7   9   0   12.70    1.30
   7   9   0   13.50    1.40
   7   9   0   14.00    1.40
  -7   9   0   11.60    1.30
   9  -9   0   84.29    5.00
  -9  -9   0   86.99    5.20
   9  -9   0   84.59    4.60
  -9  -9   0   75.99    5.90
  -9  -9   0   87.49    4.60
   9  -9   0   85.39    6.40
  -9  -9   0   85.09    4.90
   9   9   0   80.79    4.30
   9   9   0   87.59    4.60
  -9   9   0   89.19    6.50
   9   9   0   83.99    4.50
   9   9   0   84.69    4.50
 -11  -9   0   10.60    2.30
  11  -9   0   15.60    3.10
 -11  -9   0   13.50    1.40
 -11  -9   0   14.10    1.90
 -11  -9   0   11.50    1.60
  11  -9   0   10.30    1.60
  11  -9   0   14.70    1.50
 -11   9   0   11.30    1.20
  11   9   0   12.80    1.40
  11   9   0   10.90    1.20
 -11   9   0   12.60    3.10
  11   9   0   12.40    1.30
  11   9   0    7.00    1.40
  11   9   0   13.00    1.20
 -13  -9   0   13.40    3.80
 -13  -9   0   15.90    2.00
 -13  -9   0   15.10    1.50
  13  -9   0    9.10    2.90
 -13  -9   0   15.50    1.80
  13  -9   0   17.20    2.00
 -13   9   0   16.30    1.40
  13   9   0   16.10    1.30
  13   9   0   15.10    1.40
 -13   9   0    8.40    2.90
  13   9   0   15.50    1.50
  13   9   0   17.70    1.60
  13   9   0   16.50    1.60
 -15  -9   0    5.40    2.10
 -15  -9   0    8.10    1.60
  15  -9   0    8.10    1.50
 -15  -9   0    7.30    1.40
 -15  -9   0    7.70    1.10
  15   9   0    8.10    1.20
 -15   9   0    8.50    1.00
  15   9   0    8.10    1.00
  15   9   0    8.50    0.80
  15   9   0    8.30    1.20
  15   9   0    5.10    0.90
 -17  -9   0   24.60    2.40
 -17  -9   0   23.40    1.90
 -17  -9   0   20.40    2.00
  17  -9   0   22.50    2.30
  17   9   0   23.90    1.80
 -17   9   0   23.90    1.60
  17   9   0   23.80    1.80
  17   9   0   21.00    1.30
  17   9   0   22.00    1.70
  17   9   0   21.60    1.90
 -19  -9   0   86.29    4.40
  19  -9   0   77.19    4.50
 -19  -9   0   80.49    4.80
 -19  -9   0   85.49    4.60
  19   9   0   82.49    4.30
 -19   9   0   83.39    4.20
  19   9   0   84.79    4.30
  19   9   0   76.69    4.20
  19   9   0   77.69    4.20
  19   9   0   80.69    4.30
 -21  -9   0   19.20    1.90
 -21  -9   0   18.90    2.00
 -21  -9   0   17.50    1.60
  21   9   0   18.90    1.60
  21   9   0   17.80    1.50
  21   9   0   18.80    1.50
 -21   9   0   16.30    1.40
  21   9   0   17.10    1.40
  21   9   0   18.10    1.60
  23  -9   0    0.40    0.90
 -23  -9   0    1.10    0.60
 -23  -9   0    1.40    1.10
 -23  -9   0   -0.30    0.90
  23   9   0    0.20    0.60
  23   9   0    1.00    0.50
  23   9   0   -0.10    0.50
  23   9   0    0.40    0.60
  23   9   0    0.10    0.70
 -23   9   0    0.20    0.60
 -25  -9   0   19.10    2.90
 -25  -9   0   17.60    1.40
 -25  -9   0   15.40    1.60
  25  -9   0   13.80    1.40
  25   9   0   16.20    1.30
 -25   9   0   14.60    1.30
  25   9   0   16.90    1.40
  25   9   0   17.40    1.30
  25   9   0   17.80    1.20
  25   9   0   16.10    1.20
 -27  -9   0   16.80    1.30
  27   9   0   14.90    1.10
  27   9   0   18.30    1.20
  27   9   0   18.30    1.20
  27   9   0   16.50    1.30
 -29  -9   0   33.50    1.90
  29   9   0   33.10    1.80
  29   9   0   33.20    1.80
   0 -10   0    7.60    1.40
   0 -10   0    5.20    1.10
   0 -10   0    5.90    1.60
   0  10   0    4.10    0.80
   0  10   0    6.70    0.90
  -2 -10   0   14.90    2.00
   2 -10   0   14.90    1.60
  -2 -10   0   15.50    1.90
  -2 -10   0   15.50    1.60
   2 -10   0   14.80    1.90
   2 -10   0   15.10    2.00
  -2  10   0   17.60    1.40
   2  10   0   17.00    1.40
   2  10   0   16.70    1.40
  -4 -10   0   36.10    2.50
   4 -10   0   24.90    3.90
   4 -10   0   34.70    2.80
  -4 -10   0   37.70    3.00
   4 -10   0   32.90    3.00
  -4 -10   0   34.50    2.80
   4 -10   0   35.90    2.50
  -4  10   0   31.90    2.10
   4  10   0   34.40    2.20
   4  10   0   33.60    2.10
   6 -10   0   52.89    3.30
  -6 -10   0   57.09    3.30
   6 -10   0   54.49    3.60
  -6 -10   0   51.39    3.60
  -6 -10   0   55.09    3.60
   6  10   0   45.10    2.80
  -6  10   0   52.29    2.90
   6  10   0   52.89    2.90
   6  10   0   55.39    3.00
  -8 -10   0   49.40    3.40
   8 -10   0   45.80    2.90
  -8 -10   0   48.90    3.00
   8 -10   0   47.40    3.40
  -8 -10   0   43.40    3.40
   8  10   0   49.40    2.80
   8  10   0   50.99    2.70
  -8  10   0   47.30    2.70
   8  10   0   48.40    2.70
  10 -10   0    0.20    1.00
 -10 -10   0    1.20    1.10
 -10 -10   0   -0.60    0.90
 -10 -10   0    0.00    0.70
 -10  10   0    0.90    0.60
  10  10   0    0.00    0.60
  10  10   0    0.50    0.70
  10  10   0    0.70    0.50
  10  10   0    1.20    0.70
 -12 -10   0   50.29    3.30
  12 -10   0   51.19    3.40
 -12 -10   0   49.50    3.00
 -12 -10   0   48.90    3.50
 -12  10   0   51.29    2.80
  12  10   0   49.70    2.90
  12  10   0   49.90    2.60
  12  10   0   46.80    2.80
  12  10   0   53.99    2.80
 -14 -10   0   14.90    1.60
 -14 -10   0   11.90    1.30
  14 -10   0   14.90    1.70
  14  10   0   15.90    1.40
  14  10   0   12.90    1.00
 -14  10   0   13.30    1.20
  14  10   0   12.70    1.20
  14  10   0   13.30    1.20
 -16 -10   0   20.40    1.70
 -16 -10   0   21.60    1.90
 -16 -10   0   20.50    2.10
 -16  10   0   21.80    1.60
  16  10   0   21.80    2.10
  16  10   0   22.30    1.60
  16  10   0   20.60    1.60
  16  10   0   18.10    1.60
  16  10   0   18.70    1.40
  18 -10   0   33.80    2.50
 -18 -10   0   43.10    2.70
 -18 -10   0   39.10    2.90
 -18 -10   0   41.10    2.50
  18  10   0   43.10    2.30
 -18  10   0   41.40    2.30
  18  10   0   38.10    2.30
  18  10   0   41.10    2.50
  18  10   0   43.00    2.80
 -20 -10   0   35.40    2.20
 -20 -10   0   29.20    2.60
 -20 -10   0   37.70    2.40
  20  10   0   34.50    2.00
  20  10   0   28.20    1.80
  20  10   0   33.40    2.10
  20  10   0   35.10    2.00
 -20  10   0   37.50    2.00
  20  10   0   35.90    2.00
 -22 -10   0    1.10    0.60
 -22 -10   0    0.10    0.80
  22  10   0    0.80    0.60
 -22  10   0    1.90    0.50
  22  10   0    1.30    0.60
  22  10   0    0.80    0.50
  22  10   0    0.70    0.50
 -24 -10   0  170.58    7.60
  24  10   0  155.48    7.20
  24  10   0  157.78    7.30
  24  10   0  142.19    7.20
 -26 -10   0    4.80    0.60
  26  10   0    4.80    0.50
  -1 -11   0   12.90    1.40
   1 -11   0   12.20    1.60
  -1 -11   0   12.20    1.60
  -1 -11   0    9.40    1.90
   1 -11   0   11.60    1.30
  -1  11   0   13.10    1.10
   1  11   0   12.90    1.10
  -3 -11   0    1.40    1.00
   3 -11   0   -0.30    0.90
  -3 -11   0    3.40    1.40
   3 -11   0    1.80    0.90
  -3 -11   0    1.80    0.90
  -3  11   0    1.70    0.60
   3  11   0    1.80    0.50
  -5 -11   0   26.60    2.00
   5 -11   0   24.90    2.30
  -5 -11   0   24.80    2.20
  -5 -11   0   20.40    2.30
   5 -11   0   25.20    1.80
  -5  11   0   26.20    1.60
   5  11   0   25.30    1.60
  -5  11   0   25.00    1.80
   5  11   0   22.50    2.00
  -7 -11   0    4.20    1.30
  -7 -11   0    1.80    1.00
  -7 -11   0    2.80    0.90
   7 -11   0    1.10    1.00
  -7  11   0    1.50    0.70
   7  11   0    2.10    0.50
  -7  11   0    1.40    0.60
   7  11   0    1.80    0.50
  -9 -11   0    0.60    1.10
  -9 -11   0    1.50    0.80
  -9 -11   0    0.40    0.90
   9 -11   0    1.10    1.00
   9  11   0    0.90    0.40
  -9  11   0    2.10    0.70
   9  11   0    0.60    0.60
   9  11   0    1.20    0.50
 -11 -11   0    2.60    0.80
  11 -11   0    2.30    1.00
 -11 -11   0    3.70    1.00
 -11 -11   0    0.40    1.20
  11  11   0    2.00    0.40
  11  11   0    1.60    0.60
 -11  11   0    2.10    0.60
  11  11   0    2.20    0.50
  11  11   0    2.00    0.70
  13 -11   0   20.10    1.80
 -13 -11   0   17.00    2.10
 -13 -11   0   21.40    1.80
 -13 -11   0   22.70    1.70
  13  11   0   17.70    1.30
  13  11   0   20.60    1.50
 -13  11   0   19.30    1.30
  13  11   0   18.90    1.30
  15 -11   0   23.80    2.10
 -15 -11   0   31.20    2.10
 -15 -11   0   31.00    1.90
  15  11   0   29.90    1.80
  15  11   0   31.70    1.70
  15  11   0   26.70    1.70
 -15  11   0   29.40    1.70
 -17 -11   0   24.50    1.70
 -17 -11   0   26.90    1.90
  17  11   0   26.20    1.50
 -17  11   0   28.90    1.90
  17  11   0   27.10    1.60
  17  11   0   25.20    1.40
 -19 -11   0   92.89    4.60
 -19 -11   0   94.79    4.60
  19  11   0   93.19    4.40
  19  11   0   89.69    4.30
 -19  11   0   94.79    4.40
 -21 -11   0  254.87   11.50
  21  11   0  248.08   11.60
   0 -12   0   58.09    3.30
   0  12   0   55.39    2.70
   0  12   0   51.09    2.80
  -2 -12   0   21.90    1.70
  -2 -12   0   25.50    2.00
   2 -12   0   25.00    2.00
  -2  12   0   24.90    1.50
   2  12   0   24.30    1.50
  -2  12   0   24.50    1.40
   2  12   0   26.20    1.40
  -4 -12   0    0.70    0.60
  -4 -12   0    0.50    0.80
   4 -12   0   -0.20    0.70
   4  12   0    0.10    0.50
   4  12   0    0.40    0.30
  -4  12   0    0.50    0.40
   4  12   0    0.00    0.60
  -4  12   0   -0.20    0.80
   6 -12   0   43.40    2.70
  -6 -12   0   41.40    2.70
  -6 -12   0   44.60    2.50
   6  12   0   45.20    2.40
  -6  12   0   46.40    2.30
   6  12   0   42.70    2.20
  -8 -12   0   36.90    2.30
   8 -12   0   32.60    2.30
  -8 -12   0   36.20    2.20
  -8  12   0   37.30    1.90
   8  12   0   36.50    2.00
 -10 -12   0    0.30    0.60
  10 -12   0   -0.60    0.60
 -10 -12   0    0.00    0.60
 -10  12   0    0.40    0.40
  10  12   0   -0.40    0.40
 -12 -12   0   29.20    1.80
 -12 -12   0   27.90    1.90
  12  12   0   28.30    1.60
 -12  12   0   28.90    1.50
 -14 -12   0    0.40    0.50
 -14 -12   0    0.70    0.60
  14  12   0    0.40    0.40
 -14  12   0    0.00    0.30
  42   0  -1   -0.30    0.40
  42   0  -1    0.00    0.50
  40   0  -1    0.30    0.50
  40   0  -1   -0.20    0.70
  40   0  -1    0.60    0.70
  40   0  -1    1.10    0.70
  38   0  -1   -0.70    0.80
 -38   0   1    0.20    0.80
 -38   0   1    0.10    0.80
  38   0  -1    0.20    1.30
  38   0  -1    0.70    0.60
  36   0  -1   -0.40    0.60
  36   0  -1   -0.50    1.20
 -36   0   1    0.60    0.90
  36   0  -1    0.60    0.80
  36   0  -1    0.70    1.00
  34   0  -1    1.20    1.00
  34   0  -1   -0.50    1.10
 -34   0   1   -0.30    0.80
  34   0  -1   -0.50    0.80
  34   0  -1    1.30    1.40
 -34   0   1    0.80    0.90
  34   0  -1   -0.60    0.70
 -32   0   1    0.20    0.80
  32   0  -1    0.30    0.80
  32   0  -1   -0.90    1.10
 -32   0   1    0.30    1.50
  32   0  -1    0.40    1.10
  32   0  -1    0.10    1.30
 -32   0   1   -0.90    1.70
  32   0  -1    0.20    0.90
  30   0  -1   -0.10    0.80
  30   0  -1   -0.10    1.00
 -30   0   1   -0.60    0.70
 -30   0   1    0.10    1.40
  30   0  -1    0.10    1.00
  30   0  -1   -0.10    1.20
  30   0  -1    0.10    1.30
 -30   0   1   -1.50    1.20
  28   0  -1    1.10    1.20
  28   0  -1    1.20    1.30
 -28   0   1    0.60    0.70
  28   0  -1    1.80    1.00
 -28   0   1    0.70    1.30
 -28   0   1   -0.70    1.00
  28   0  -1    1.10    1.00
 -26   0   1   -1.60    0.90
 -26   0   1    0.30    0.60
  26   0  -1   -0.20    0.90
  26   0  -1    0.70    1.10
 -26   0   1    0.60    1.10
  26   0  -1    0.40    0.90
  26   0  -1   -0.20    1.20
 -24   0   1    0.60    1.00
  24   0  -1    0.10    0.90
  24   0  -1    0.30    1.10
  24   0  -1   -0.60    0.90
 -24   0   1    0.10    0.80
 -22   0   1   -0.20    0.50
  22   0  -1    0.60    1.00
  22   0  -1    0.90    0.90
 -20   0   1   -0.50    0.40
 -20   0   1    1.00    0.90
 -18   0   1    0.60    0.40
 -18   0   1   -0.70    0.80
 -16   0   1    0.70    0.80
 -16   0   1    1.10    0.40
 -14   0   1    0.00    0.30
 -14   0   1   -0.70    0.70
 -12   0   1   -0.40    0.60
  10   0  -1    1.40    0.40
 -10   0   1    0.30    0.60
   8   0  -1    0.20    0.50
   8   0  -1    0.70    0.30
  -8   0   1    0.00    0.50
  -6   0   1    0.10    0.40
   6   0  -1    0.40    0.40
  -4   0   1   -0.10    0.20
   4   0  -1    0.20    0.30
   2   0  -1    0.20    0.10
   0   0   1   -0.20    0.10
  -2   0  -1    0.10    0.20
   2   0   1    0.10    0.20
   4   0   1    2.80    0.40
   6   0   1    0.20    0.40
  -6   0  -1    0.00    0.50
  -8   0  -1    0.50    0.60
   8   0   1    0.10    0.40
  10   0   1    0.30    0.50
 -10   0  -1    0.50    0.70
 -12   0  -1    1.00    0.80
  12   0   1   -0.50    0.50
 -12   0  -1    0.50    0.40
 -14   0  -1    0.70    0.40
  14   0   1   -0.20    0.50
 -14   0  -1    0.00    0.80
  16   0   1    0.70    0.60
 -16   0  -1    0.80    0.50
 -16   0  -1    1.90    1.00
  18   0   1    0.10    0.80
 -18   0  -1    0.10    0.40
 -18   0  -1    0.10    0.80
 -20   0  -1   -0.60    0.40
 -20   0  -1    0.60    1.00
  22   0   1   -0.70    1.00
 -22   0  -1    0.20    0.50
 -22   0  -1    1.90    1.20
  22   0   1   -0.60    1.00
  24   0   1   -0.50    0.90
 -24   0  -1    0.00    0.60
  24   0   1    0.80    1.10
 -24   0  -1    0.20    1.10
  24   0   1    0.00    1.10
 -26   0  -1    0.20    1.10
 -26   0  -1    0.00    1.20
  26   0   1    1.10    1.20
  26   0   1   -0.90    0.90
 -26   0  -1    0.70    0.70
  26   0   1    0.40    1.10
  26   0   1   -0.10    1.20
 -28   0  -1   -0.90    1.10
  28   0   1    1.60    1.00
 -28   0  -1   -0.20    1.30
 -28   0  -1    0.70    0.80
  28   0   1    0.40    1.40
  28   0   1   -0.60    1.00
  28   0   1    1.50    1.20
  30   0   1    0.30    1.30
  30   0   1    0.20    1.00
 -30   0  -1   -0.80    0.80
  30   0   1   -0.20    0.90
 -30   0  -1    0.70    1.40
  30   0   1   -0.10    1.10
 -30   0  -1   -0.10    1.50
  32   0   1    0.60    1.70
 -32   0  -1    1.20    1.90
  32   0   1    1.40    0.90
 -32   0  -1    1.60    0.90
  32   0   1    2.60    0.90
  32   0   1    1.00    1.20
 -32   0  -1    1.80    0.80
 -34   0  -1    0.60    0.80
  34   0   1   -0.90    0.70
 -34   0  -1    0.20    0.90
  34   0   1    0.30    1.10
  34   0   1    1.10    1.00
  34   0   1    0.80    1.20
 -36   0  -1   -0.60    0.80
  36   0   1   -0.60    0.90
 -36   0  -1    0.00    0.80
  36   0   1    0.80    0.80
  36   0   1    0.40    1.00
  36   0   1   -0.20    0.70
 -38   0  -1    0.90    0.90
  38   0   1    0.20    0.80
 -38   0  -1    0.50    0.80
  38   0   1   -0.30    0.60
  38   0   1   -0.40    0.70
  38   0   1   -0.20    0.70
  40   0   1   -0.30    0.60
  40   0   1    0.70    0.60
  40   0   1    0.50    0.60
  40   0   1   -0.10    0.50
  41  -1  -1    4.30    0.70
  41  -1  -1    4.10    0.70
  41  -1  -1    2.10    0.60
  41   1  -1    2.40    0.60
  41   1  -1    3.10    0.70
  41   1  -1    2.50    0.50
  41   1  -1    3.40    0.60
 -39  -1   1    1.80    0.90
  39  -1  -1    1.40    0.60
  39  -1  -1    1.30    0.90
  39  -1  -1    3.60    0.80
  39  -1  -1    3.50    0.90
  39   1  -1    2.40    0.70
 -39   1   1    2.70    1.10
  39   1  -1    1.70    0.80
 -39   1   1    3.00    0.90
  39   1  -1    2.30    0.80
  39   1  -1    2.40    0.70
  37  -1  -1    6.30    1.10
 -37  -1   1    5.70    1.10
  37  -1  -1    4.00    0.80
 -37  -1   1    5.20    1.10
  37  -1  -1    4.20    1.30
  37  -1  -1    4.70    1.60
  37   1  -1    4.80    1.10
  37   1  -1    5.40    1.00
  37   1  -1    4.20    1.10
  37   1  -1    5.50    1.00
 -37   1   1    5.50    1.00
 -37   1   1    4.40    1.10
  35  -1  -1    3.50    1.00
 -35  -1   1    2.70    1.00
  35  -1  -1    2.40    0.90
 -35  -1   1    3.30    1.00
  35  -1  -1    3.00    1.20
  35  -1  -1    2.40    0.80
  35  -1  -1    2.30    1.30
 -35   1   1    2.70    0.90
  35   1  -1    3.40    1.00
 -35   1   1    4.50    1.00
  35   1  -1    2.80    0.90
  35   1  -1    1.40    1.10
  35   1  -1    3.20    1.30
 -33  -1   1    6.30    2.00
  33  -1  -1    2.20    1.10
 -33  -1   1    1.50    0.90
  33  -1  -1    3.40    1.50
  33  -1  -1    3.30    1.00
 -33  -1   1    1.90    1.00
  33  -1  -1    2.10    1.00
  33  -1  -1    1.60    1.20
  33   1  -1    3.50    1.40
  33   1  -1    1.50    1.00
 -33   1   1    1.30    1.60
  33   1  -1    2.90    0.90
  33   1  -1    3.60    1.30
 -33   1   1    3.00    0.90
 -33   1   1    8.30    2.90
  31  -1  -1    8.50    1.40
  31  -1  -1    8.50    1.30
  31  -1  -1    9.30    1.80
  31  -1  -1    8.60    1.60
  31  -1  -1   10.10    1.50
 -31  -1   1    9.20    1.30
 -31  -1   1    9.10    2.10
 -31  -1   1    9.70    2.00
 -31  -1   1    7.30    2.00
  31   1  -1    7.40    1.30
 -31   1   1    8.10    1.50
  31   1  -1    8.40    1.50
  31   1  -1    5.80    1.70
  31   1  -1    5.60    1.50
  31   1  -1    7.40    1.60
 -31   1   1   12.30    2.40
 -31   1   1    8.10    2.10
 -29  -1   1   24.30    2.80
  29  -1  -1   17.30    2.00
  29  -1  -1   20.70    1.90
  29  -1  -1   19.00    2.10
 -29  -1   1   19.10    1.80
  29  -1  -1   27.00    2.30
 -29   1   1   22.80    1.80
  29   1  -1   22.10    2.00
 -29   1   1   22.40    2.90
  29   1  -1   18.30    2.00
  29   1  -1   19.00    2.00
  29   1  -1   18.80    1.80
  29   1  -1   20.30    2.30
 -27  -1   1    1.90    1.10
  27  -1  -1    0.70    1.20
  27  -1  -1    4.80    1.50
 -27  -1   1    4.60    0.90
 -27  -1   1    1.60    1.30
  27   1  -1    2.70    1.00
 -27   1   1    1.90    1.30
  27   1  -1    0.90    1.20
 -27   1   1    2.20    0.80
  27   1  -1    2.90    1.10
  27   1  -1    3.20    1.30
 -27   1   1    2.70    1.40
  27   1  -1    2.20    0.90
  25  -1  -1    4.20    1.30
 -25  -1   1    3.40    1.30
  25  -1  -1    2.30    1.20
 -25  -1   1    4.10    0.80
  25  -1  -1    3.30    1.10
 -25   1   1    4.60    0.80
 -25   1   1    1.70    1.30
 -25   1   1    2.80    1.30
  25   1  -1    2.50    1.10
  25   1  -1    2.20    1.20
  25   1  -1    3.40    1.10
  25   1  -1    5.20    1.30
 -23  -1   1   77.19    4.60
  23  -1  -1   74.79    4.50
 -23  -1   1   76.29    3.90
  23  -1  -1   78.69    4.50
  23  -1  -1   77.39    4.20
  23   1  -1   73.69    4.30
 -23   1   1   75.19    3.90
 -23   1   1   73.99    4.80
  23   1  -1   80.19    4.40
  23   1  -1   75.19    4.50
 -21  -1   1   28.10    1.70
  21  -1  -1   20.90    2.10
 -21  -1   1   32.00    2.40
 -21   1   1   27.10    2.50
 -21   1   1   27.90    2.70
  21   1  -1   25.00    2.30
 -21   1   1   27.00    1.70
  21   1  -1   29.70    2.40
  21   1  -1   27.00    2.20
 -19  -1   1    0.50    0.80
 -19   1   1    1.10    0.90
 -19   1   1    0.50    0.90
 -19   1   1    1.00    0.50
  17  -1  -1  512.15   24.70
 -17  -1   1  534.45   24.80
 -17  -1   1  528.75   24.40
 -17   1   1  566.24   25.10
 -17   1   1  555.44   24.50
 -17   1   1  559.54   25.10
 -15  -1   1  143.79    7.30
  15  -1  -1  148.49    7.30
 -15   1   1  163.28    7.50
 -15   1   1  153.98    7.00
 -15   1   1  147.59    7.50
  13  -1  -1  408.76   19.20
 -13  -1   1  429.56   19.10
 -13   1   1  420.96   18.90
 -13   1   1  416.46   19.30
  11  -1  -1  155.18    7.70
 -11  -1   1  170.18    7.60
 -11   1   1  170.38    7.80
 -11   1   1  155.08    7.50
  11   1  -1  161.28    8.00
  -9  -1   1  734.53   32.70
   9  -1  -1  688.23   32.80
  -9   1   1  741.63   32.90
   9   1  -1  738.53   33.10
  -9   1   1  738.73   32.90
  -7  -1   1    7.90    0.70
   7  -1  -1    8.60    0.90
   7   1  -1    8.60    0.90
  -7   1   1    9.20    0.90
  -7   1   1   10.70    1.00
  -5  -1   1   61.29    3.00
  -5  -1   1   65.39    3.00
   5  -1  -1   60.29    3.10
   5  -1  -1   65.39    3.20
  -5   1   1   65.29    3.30
  -3  -1   1 1098.09   47.60
  -3  -1   1 1033.50   47.60
   1  -1  -1 2789.82  132.09
  -1   1   1 2989.00  131.99
   1   1  -1 2977.10  131.49
   1  -1   1 2792.62  125.59
  -1   1  -1 2600.44  125.49
   1   1   1 2916.11  126.99
   3  -1   1 2438.56  108.39
  -3   1  -1 2299.77  107.49
   3   1   1 2357.26  107.39
   5  -1   1  256.07   12.00
  -5  -1  -1  261.47   12.00
   5   1   1  256.97   11.90
   5   1   1  276.87   12.10
  -5   1  -1  261.77   12.10
   7  -1   1  192.98    9.00
  -7  -1  -1  195.38    9.00
  -7   1  -1  199.78    9.10
   7   1   1  188.98    8.90
   9  -1   1 1238.98   56.49
  -9  -1  -1 1281.47   56.39
  -9   1  -1 1273.57   56.49
   9   1   1 1234.98   56.29
 -11  -1  -1  222.28   10.20
  11  -1   1  216.48   10.20
  11   1   1  213.08   10.00
 -11   1  -1  218.68   10.30
  13  -1   1 7140.09  314.27
  13   1   1 6651.33  310.97
 -15  -1  -1  365.86   16.50
  15  -1   1  350.16   16.90
 -15  -1  -1  382.26   17.00
 -15   1  -1  368.16   17.10
 -15   1  -1  359.26   16.50
 -17  -1  -1 1560.84   68.29
  17  -1   1 1409.46   68.09
 -17  -1  -1 1541.65   67.69
 -17   1  -1 1519.45   68.39
 -17   1  -1 1531.95   67.79
 -19  -1  -1  739.43   32.40
 -19  -1  -1  743.33   33.00
  19  -1   1  638.74   32.70
 -19   1  -1  736.73   33.20
 -19   1  -1  730.13   32.40
 -21  -1  -1  149.49    7.80
 -21  -1  -1  149.29    7.00
  21  -1   1  138.09    7.20
  21  -1   1  147.29    7.50
  21  -1   1  137.09    8.00
  21   1   1  145.39    7.40
 -21   1  -1  151.78    7.00
  21   1   1  147.29    7.50
 -21   1  -1  153.98    7.90
  21   1   1  148.39    7.30
 -21   1  -1  148.39    7.90
 -23  -1  -1  288.17   14.20
  23  -1   1  283.07   13.40
  23  -1   1  291.17   13.80
 -23  -1  -1  293.87   13.40
  23   1   1  287.57   13.60
 -23   1  -1  282.97   14.30
 -23   1  -1  282.07   14.40
  23   1   1  295.37   13.60
  23   1   1  292.77   13.80
 -23   1  -1  276.07   13.70
  25  -1   1   10.30    1.40
  25  -1   1   15.20    1.80
  25  -1   1   10.00    1.60
 -25  -1  -1   15.50    2.20
 -25  -1  -1   11.90    1.30
  25   1   1   13.40    1.80
  25   1   1    9.70    1.50
 -25   1  -1   10.60    2.00
 -25   1  -1   13.00    1.30
 -25   1  -1   12.00    2.00
  25   1   1   15.00    1.50
  25   1   1   14.20    1.70
 -27  -1  -1   15.20    1.50
  27  -1   1   13.70    1.80
  27  -1   1   14.60    1.60
 -27  -1  -1   14.10    2.30
  27  -1   1   14.90    2.00
  27   1   1   12.80    1.50
 -27   1  -1   12.60    2.30
  27   1   1   13.40    2.00
 -27   1  -1   13.90    1.50
  27   1   1   13.30    1.40
  27   1   1   13.10    1.60
  27   1   1   12.50    1.70
 -27   1  -1   14.90    2.30
  29  -1   1    8.80    1.40
  29  -1   1    3.40    1.40
  29  -1   1    7.20    1.50
 -29  -1  -1    8.50    2.00
 -29  -1  -1    6.60    1.70
 -29  -1  -1    9.90    1.30
 -29  -1  -1   10.30    1.30
  29  -1   1   11.50    1.40
  29   1   1    7.60    1.70
 -29   1  -1    7.40    1.20
  29   1   1    6.90    1.30
 -29   1  -1    8.00    2.00
  29   1   1    9.60    1.70
 -29   1  -1    7.90    2.20
 -31  -1  -1   15.00    1.60
  31  -1   1   16.00    1.80
 -31  -1  -1   17.70    2.70
  31  -1   1   14.90    1.50
 -31  -1  -1   16.40    1.70
 -31  -1  -1   13.00    2.30
  31  -1   1   13.00    1.90
  31  -1   1   17.20    1.80
 -31   1  -1   17.50    2.90
 -31   1  -1   14.50    1.60
 -31   1  -1   16.80    2.80
  31   1   1   14.80    1.70
  31   1   1   12.90    1.50
  31   1   1   13.20    1.90
  31   1   1   18.00    2.00
  33  -1   1    1.70    1.00
 -33  -1  -1    2.20    1.00
  33  -1   1    1.00    0.90
  33  -1   1    2.20    1.20
  33  -1   1    1.70    1.40
  33  -1   1    1.30    0.80
 -33  -1  -1    3.70    1.10
 -33   1  -1    1.60    0.90
  33   1   1    2.80    1.30
 -33   1  -1    2.30    0.90
  33   1   1    2.30    1.20
  33   1   1    1.50    0.80
  33   1   1    1.60    0.90
  35  -1   1    0.20    0.80
  35  -1   1   -0.40    1.10
 -35  -1  -1    0.60    0.90
  35  -1   1    0.20    0.70
 -35  -1  -1    0.60    0.90
  35  -1   1    0.20    1.00
  35   1   1    1.90    1.10
 -35   1  -1    0.50    0.90
  35   1   1   -0.20    0.80
  35   1   1   -0.90    0.70
  35   1   1    0.00    1.00
 -35   1  -1   -0.60    0.70
  37  -1   1   34.10    2.40
  37  -1   1   29.00    2.20
  37  -1   1   30.30    2.20
  37  -1   1   33.10    2.00
 -37  -1  -1   32.70    2.30
 -37  -1  -1   32.20    2.30
  37   1   1   35.70    2.80
 -37   1  -1   32.10    2.30
 -37   1  -1   30.40    2.20
  37   1   1   32.30    2.20
  37   1   1   27.90    2.10
  37   1   1   30.90    2.40
  39  -1   1   35.70    2.20
  39  -1   1   34.40    2.00
  39  -1   1   36.40    2.20
  39  -1   1   34.20    2.10
 -39  -1  -1   41.60    3.50
  39   1   1   34.80    2.10
  39   1   1   37.60    2.20
  39   1   1   36.80    2.20
  39   1   1   35.40    2.20
 -39   1  -1   35.20    2.50
 -39   1  -1   34.00    2.20
  41  -1   1    0.50    0.50
  41  -1   1    1.20    0.50
  41   1   1    0.40    0.50
  41   1   1   -0.20    0.50
  40  -2  -1    0.10    0.60
  40  -2  -1    0.40    0.60
  40  -2  -1    1.10    0.70
  40   2  -1    0.30    0.50
  40   2  -1   -0.10    0.50
 -40   2   1    0.30    0.70
  40   2  -1    1.40    1.00
  40   2  -1    0.30    0.50
  38  -2  -1   15.20    1.50
  38  -2  -1   18.00    1.60
 -38  -2   1   16.20    1.90
  38  -2  -1   13.20    1.40
  38   2  -1   17.30    1.40
  38   2  -1   18.10    1.50
  38   2  -1   14.50    1.40
  38   2  -1   15.10    1.50
 -38   2   1   17.30    1.90
 -38   2   1   16.50    1.60
 -36  -2   1   20.20    1.90
  36  -2  -1   22.00    1.90
  36  -2  -1   18.90    1.60
  36  -2  -1   19.70    1.60
  36  -2  -1   17.70    1.80
  36  -2  -1   18.30    1.80
  36   2  -1   23.40    1.80
 -36   2   1   22.00    1.90
  36   2  -1   16.60    1.70
  36   2  -1   20.40    1.70
 -36   2   1   23.00    1.80
  36   2  -1   21.80    2.00
  34  -2  -1   -0.30    1.00
 -34  -2   1    0.30    1.10
 -34  -2   1    0.50    0.90
  34  -2  -1   -0.90    0.90
  34  -2  -1    1.50    0.80
  34  -2  -1    1.80    0.90
  34  -2  -1    0.90    1.30
 -34   2   1   -0.60    0.70
  34   2  -1    1.20    1.10
  34   2  -1    1.10    0.80
  34   2  -1    0.60    1.20
  34   2  -1    1.20    0.90
  32  -2  -1  156.98    7.90
  32  -2  -1  140.79    7.30
  32  -2  -1  157.08    7.80
  32  -2  -1  132.69    7.30
  32  -2  -1  147.29    7.60
 -32  -2   1  149.99    7.40
 -32  -2   1  140.19    9.50
 -32  -2   1  136.99    7.30
  32   2  -1  153.68    7.80
  32   2  -1  160.68    7.90
  32   2  -1  152.18    7.50
 -32   2   1  149.79    7.40
 -32   2   1  148.89    9.10
 -30  -2   1   44.70    3.80
  30  -2  -1   46.10    3.60
 -30  -2   1   48.30    2.90
  30  -2  -1   46.30    3.40
  30  -2  -1   44.00    3.10
 -30  -2   1   37.70    2.80
 -30  -2   1   40.80    3.80
 -30   2   1   50.99    3.00
  30   2  -1   47.90    3.40
  30   2  -1   46.10    2.70
 -30   2   1   49.30    4.60
  30   2  -1   51.39    3.20
  30   2  -1   45.80    3.10
 -30   2   1   49.90    4.30
  30   2  -1   48.20    3.50
 -28  -2   1  228.78   10.70
  28  -2  -1  222.28   11.20
  28  -2  -1  231.78   11.00
  28  -2  -1  220.28   10.80
  28   2  -1  234.58   11.00
  28   2  -1  223.08   10.90
  28   2  -1  215.98   10.60
 -28   2   1  231.88   12.60
  28   2  -1  217.98   11.10
  28   2  -1  228.58   10.90
 -28   2   1  218.08   10.70
 -26  -2   1   15.70    2.10
  26  -2  -1   14.30    2.40
 -26  -2   1   16.90    1.50
 -26  -2   1   14.10    1.40
  26  -2  -1   20.10    2.10
  26   2  -1   15.00    1.90
 -26   2   1   19.10    1.60
  26   2  -1   19.30    1.60
 -26   2   1   21.60    2.70
  26   2  -1   11.40    1.80
 -26   2   1   19.60    2.70
 -24  -2   1   28.80    2.70
  24  -2  -1   30.10    2.50
  24  -2  -1   27.20    2.30
  24  -2  -1   27.10    2.60
  24   2  -1   26.20    2.30
  24   2  -1   28.10    2.40
  24   2  -1   27.30    2.50
 -24   2   1   23.20    2.80
  24   2  -1   26.30    2.10
 -24   2   1   26.00    1.80
 -24   2   1   22.00    2.60
 -22  -2   1  596.64   27.50
 -22  -2   1  575.24   26.90
  22  -2  -1  599.14   27.40
  22  -2  -1  580.94   27.00
 -22   2   1  603.84   28.10
 -22   2   1  583.04   26.90
  22   2  -1  592.34   27.10
  22   2  -1  655.93   28.10
 -22   2   1  527.85   28.70
  22   2  -1  608.74   27.20
 -20  -2   1  791.82   37.40
  20  -2  -1  905.81   37.90
 -20  -2   1  835.12   38.00
 -20   2   1  848.92   38.50
 -20   2   1  813.62   38.40
  20   2  -1  803.32   37.80
  20   2  -1  821.02   37.70
 -20   2   1  841.32   37.50
 -18  -2   1    1.60    0.50
 -18  -2   1    0.70    0.80
  18  -2  -1    0.70    1.00
 -18   2   1   -0.10    0.90
 -18   2   1    0.50    0.50
 -18   2   1    1.30    1.00
  16  -2  -1   24.70    2.00
 -16  -2   1   22.60    1.80
 -16  -2   1   21.10    1.30
 -16   2   1   24.30    2.20
 -16   2   1   20.70    1.60
 -16   2   1   23.80    2.20
 -14  -2   1    1.60    0.60
 -14  -2   1    2.20    0.70
  14  -2  -1    0.70    0.80
 -14   2   1    1.90    0.50
 -14   2   1    1.30    0.80
 -14   2   1    1.20    0.90
  14   2  -1    2.10    0.90
  12  -2  -1   65.99    3.60
 -12  -2   1   62.39    3.40
 -12   2   1   62.19    3.90
 -12   2   1   63.29    3.10
 -12   2   1   66.69    3.70
  10  -2  -1  118.49    5.80
  10  -2  -1  106.59    5.70
 -10  -2   1  115.49    5.50
 -10   2   1  109.89    5.50
 -10   2   1  116.29    5.80
  10   2  -1  118.19    5.90
 -10   2   1  118.79    5.80
   8  -2  -1  358.26   16.50
   8  -2  -1  342.57   16.40
  -8  -2   1  364.76   16.30
  -8  -2   1  358.56   16.30
  -8   2   1  363.56   16.50
   8   2  -1  358.96   16.60
  -8   2   1  366.36   16.60
  -8   2   1  348.97   16.10
   6  -2  -1  350.26   16.20
  -6  -2   1  358.66   16.10
   6  -2  -1  358.36   16.30
  -6  -2   1  354.26   16.10
   6   2  -1  350.36   15.90
  -6   2   1  343.87   16.30
   6   2  -1  350.76   16.30
  -6   2   1  358.36   16.30
   4  -2  -1 3016.80  132.29
  -4   2   1 2861.61  131.59
   4   2  -1 2725.13  130.49
   2  -2  -1 9672.23  435.16
   0  -2   1  287.17   13.20
   0  -2  -1  285.87   13.30
   0  -2  -1  283.07   13.30
   0   2   1  288.77   13.40
   0   2  -1  284.37   13.20
   0   2  -1  291.17   13.30
   0   2   1  299.07   13.10
   2  -2   1 3985.70  174.88
  -2   2  -1 3744.33  173.58
   2   2   1 3737.73  173.48
   4  -2   1 1937.31   90.39
  -4   2  -1 1873.71   89.19
   4   2   1 1940.31   88.89
   6  -2   1    8.30    1.00
  -6  -2  -1    7.40    0.90
  -6   2  -1    7.40    1.10
  -6   2  -1    7.80    1.10
   6   2   1   10.80    1.20
   6   2   1    7.90    0.80
  -8  -2  -1  641.54   29.00
   8  -2   1  615.84   29.10
   8   2   1  655.43   29.20
   8   2   1  621.04   28.80
  -8   2  -1  651.93   29.20
  -8   2  -1  658.93   29.20
  -8   2  -1  637.14   28.70
  10  -2   1  116.09    6.00
 -10  -2  -1  124.49    5.90
 -10  -2  -1  118.89    5.60
 -10   2  -1  119.19    5.60
 -10   2  -1  122.79    6.20
 -10   2  -1  119.39    6.10
  10   2   1  118.39    5.60
  12  -2   1  348.57   16.50
 -12  -2  -1  354.56   16.50
  12  -2   1  337.97   16.40
 -12  -2  -1  363.46   16.00
 -12   2  -1  359.26   16.10
 -12   2  -1  364.56   16.60
  12   2   1  346.07   16.00
 -14  -2  -1  823.22   36.80
 -14  -2  -1  798.92   36.40
  14  -2   1  774.62   36.90
 -14   2  -1  827.52   37.10
 -14   2  -1  819.32   37.10
 -14   2  -1  820.32   36.40
  16  -2   1  452.35   22.30
 -16  -2  -1  498.55   22.30
 -16  -2  -1  481.95   21.80
 -16   2  -1  486.45   22.60
 -16   2  -1  478.45   22.50
 -16   2  -1  486.25   21.80
 -18  -2  -1   50.29    2.70
  18  -2   1   46.90    3.20
 -18  -2  -1   51.19    3.30
 -18   2  -1   52.99    3.60
 -18   2  -1   55.39    3.60
 -18   2  -1   46.20    2.70
 -20  -2  -1    7.10    1.40
  20  -2   1   11.00    1.30
 -20  -2  -1    6.80    0.90
  20  -2   1    9.00    1.40
 -20   2  -1    6.40    1.50
 -20   2  -1    8.20    1.60
  20   2   1    8.60    1.30
 -20   2  -1    8.70    1.00
  20   2   1    9.10    1.50
  20   2   1    7.50    1.70
  22  -2   1  130.39    6.80
 -22  -2  -1  128.89    6.30
  22  -2   1  125.39    6.40
 -22  -2  -1  128.69    7.00
  22   2   1  129.99    6.50
 -22   2  -1  123.49    6.30
  22   2   1  131.89    6.70
 -22   2  -1  130.89    7.50
  22   2   1  131.19    6.70
 -22   2  -1  122.39    7.20
  24  -2   1    5.90    1.50
 -24  -2  -1    6.70    1.00
  24  -2   1    6.30    1.20
 -24  -2  -1    5.90    1.00
  24  -2   1    7.40    1.50
 -24  -2  -1    6.80    1.60
 -24   2  -1    6.10    0.90
  24   2   1    7.80    1.40
  24   2   1    5.90    1.40
 -24   2  -1    4.60    1.60
 -24   2  -1    8.80    1.90
  24   2   1    6.50    1.20
  26  -2   1   20.50    2.00
 -26  -2  -1   24.90    2.80
 -26  -2  -1   22.50    1.90
 -26  -2  -1   18.90    1.70
  26  -2   1   20.60    2.20
  26   2   1   23.00    2.00
 -26   2  -1   20.30    2.90
  26   2   1   20.00    2.10
 -26   2  -1   23.80    1.80
  26   2   1   24.00    2.30
 -26   2  -1   19.70    2.80
  28  -2   1   20.30    2.10
 -28  -2  -1   23.80    1.90
  28  -2   1   17.70    1.80
 -28  -2  -1   17.10    2.50
  28  -2   1   17.70    2.20
 -28  -2  -1   19.00    2.60
 -28   2  -1   18.70    2.90
 -28   2  -1   19.20    1.80
  28   2   1   18.00    1.80
  28   2   1   18.80    1.80
  28   2   1   19.50    2.10
  28   2   1   17.60    1.60
 -28   2  -1   19.40    2.80
  28   2   1   20.10    2.20
 -30  -2  -1   34.80    3.70
 -30  -2  -1   34.00    2.50
  30  -2   1   33.00    2.80
  30  -2   1   31.70    3.10
  30  -2   1   33.90    2.60
 -30  -2  -1   39.40    2.60
 -30  -2  -1   25.20    3.20
  30   2   1   34.00    2.60
 -30   2  -1   37.40    3.90
  30   2   1   36.10    2.60
 -30   2  -1   32.70    3.90
  30   2   1   37.70    3.10
 -30   2  -1   36.10    2.50
  30   2   1   30.80    2.30
  30   2   1   36.80    2.90
  32  -2   1  153.88    7.90
  32  -2   1  162.48    8.20
  32  -2   1  166.68    8.20
 -32  -2  -1  170.18    8.20
 -32  -2  -1  165.68    8.10
 -32  -2  -1  164.58    9.30
  32  -2   1  165.68    8.40
  32   2   1  166.48    8.30
 -32   2  -1  159.58    9.70
  32   2   1  177.78    8.20
 -32   2  -1  147.79    9.60
 -32   2  -1  160.08    8.10
  32   2   1  170.88    8.20
  32   2   1  155.48    8.10
  34  -2   1    2.40    0.80
  34  -2   1    1.40    0.80
  34  -2   1    2.90    1.10
 -34  -2  -1    2.20    1.00
  34  -2   1    3.20    1.20
  34  -2   1    2.30    1.30
 -34  -2  -1    3.60    1.20
  34   2   1    3.30    1.10
  34   2   1    3.00    1.10
  34   2   1    2.10    0.90
 -34   2  -1    3.10    1.00
  34   2   1    2.50    0.90
 -34   2  -1    3.10    1.00
  36  -2   1   49.90    3.00
  36  -2   1   52.99    3.20
  36  -2   1   52.49    3.30
  36  -2   1   57.29    3.30
 -36  -2  -1   54.09    3.30
  36   2   1   56.59    3.20
  36   2   1   54.89    3.20
  36   2   1   58.99    3.50
 -36   2  -1   56.19    3.30
 -36   2  -1   56.39    3.20
  36   2   1   55.29    3.20
 -38  -2  -1   49.20    2.90
  38  -2   1   43.20    2.50
  38  -2   1   49.40    2.80
  38  -2   1   52.49    2.90
 -38   2  -1   45.50    3.30
  38   2   1   50.09    2.70
  38   2   1   44.90    2.70
  38   2   1   46.50    2.70
  38   2   1   50.29    2.70
 -38   2  -1   53.09    2.90
  40  -2   1    2.00    0.70
  40  -2   1    1.50    0.60
 -40   2  -1    2.00    0.80
  40   2   1    0.90    0.50
  40   2   1    1.90    0.60
  40   2   1    1.50    0.60
  41  -3  -1    2.60    0.50
  41  -3  -1    3.60    0.60
  41   3  -1    3.20    0.50
  41   3  -1    3.00    0.50
  39  -3  -1    7.60    0.90
  39  -3  -1    5.30    0.80
  39  -3  -1    5.30    0.90
  39   3  -1    7.10    0.80
  39   3  -1    7.30    0.90
  39   3  -1    6.80    0.90
 -39   3   1    6.30    1.00
  37  -3  -1    2.50    0.90
  37  -3  -1    4.50    1.00
 -37  -3   1    1.90    0.90
  37  -3  -1    2.10    1.00
  37   3  -1    3.20    0.80
  37   3  -1    2.00    0.80
 -37   3   1    1.70    0.80
 -37   3   1    2.20    0.90
  37   3  -1    1.80    0.70
  37   3  -1    3.50    0.80
  35  -3  -1   25.90    2.20
  35  -3  -1   24.40    2.00
  35  -3  -1   29.40    2.20
  35  -3  -1   26.30    2.40
 -35  -3   1   28.60    2.20
  35   3  -1   27.50    2.10
  35   3  -1   29.00    2.10
  35   3  -1   28.30    2.10
  35   3  -1   26.50    2.20
 -35   3   1   29.00    2.40
 -33  -3   1   91.99    5.00
  33  -3  -1   94.79    5.10
  33  -3  -1   90.59    5.00
  33  -3  -1   83.69    4.80
  33  -3  -1   99.79    5.30
  33   3  -1   90.19    5.00
  33   3  -1   93.39    4.90
  33   3  -1   93.09    5.00
  33   3  -1   88.19    4.60
 -33   3   1   91.29    4.90
  33   3  -1   91.19    4.90
  31  -3  -1  158.38    9.20
 -31  -3   1  175.18    8.40
  31  -3  -1  188.58    8.80
  31  -3  -1  157.48    8.10
  31  -3  -1  176.18    9.00
  31   3  -1  161.88    9.00
  31   3  -1  171.68    8.10
 -31   3   1  168.78    8.30
  31   3  -1  161.98    8.90
  31   3  -1  174.58    8.50
  31   3  -1  153.58    8.70
  29  -3  -1    4.20    1.30
 -29  -3   1    2.90    1.60
  29  -3  -1    3.30    1.30
  29  -3  -1    1.80    1.40
 -29  -3   1    5.90    1.10
  29   3  -1    2.80    0.90
  29   3  -1    4.50    1.10
  29   3  -1    4.30    1.50
  29   3  -1    4.10    1.40
 -29   3   1    1.30    1.80
 -29   3   1    3.10    0.90
 -29   3   1    2.20    1.80
  29   3  -1    6.40    1.10
  27  -3  -1   -0.30    1.20
  27  -3  -1    2.20    1.40
 -27  -3   1    0.70    0.80
  27  -3  -1    3.50    1.30
  27   3  -1    1.30    0.90
 -27   3   1    3.70    2.80
  27   3  -1    1.40    0.80
  27   3  -1    2.20    1.30
  27   3  -1    0.90    1.00
  27   3  -1    1.90    1.30
 -27   3   1    2.20    0.80
  25  -3  -1    2.40    1.30
 -25  -3   1    0.50    0.90
  25  -3  -1    2.00    1.30
  25  -3  -1    2.60    1.40
 -25  -3   1    2.60    1.20
 -25  -3   1    1.00    0.80
  25   3  -1    1.40    0.80
  25   3  -1    0.00    0.70
 -25   3   1    0.90    0.70
 -25   3   1    1.60    1.50
 -25   3   1    2.50    1.60
  25   3  -1    1.20    1.20
 -23  -3   1   16.30    1.50
  23  -3  -1   17.50    1.80
  23  -3  -1   20.50    1.90
 -23  -3   1   15.30    1.90
  23  -3  -1   16.70    1.90
 -23  -3   1   20.50    2.30
 -23   3   1   16.00    1.50
  23   3  -1   18.00    1.80
  23   3  -1   18.70    2.00
  23   3  -1   19.30    1.80
  23   3  -1   19.50    2.00
 -23   3   1   21.30    2.70
 -23   3   1   16.10    2.50
  21  -3  -1   57.59    3.50
 -21  -3   1   54.79    3.10
 -21  -3   1   62.19    3.80
  21  -3  -1   55.99    3.70
 -21  -3   1   57.19    3.20
  21   3  -1   59.69    3.40
  21   3  -1   60.99    3.70
  21   3  -1   55.39    3.50
 -21   3   1   55.29    4.20
 -21   3   1   63.39    4.40
 -21   3   1   61.89    3.20
  21   3  -1   53.89    3.60
 -19  -3   1   13.60    1.60
  19  -3  -1   11.90    1.40
 -19  -3   1   13.90    1.20
 -19   3   1   12.40    2.00
  19   3  -1   13.50    1.50
  19   3  -1   13.70    1.60
 -19   3   1   14.90    1.20
 -19   3   1   12.90    2.00
  19   3  -1   14.20    1.40
 -17  -3   1   44.80    2.90
 -17  -3   1   41.50    2.40
  17  -3  -1   43.30    3.00
 -17   3   1   44.80    3.40
 -17   3   1   46.00    3.30
 -17   3   1   43.10    2.40
  15  -3  -1    9.70    1.40
 -15  -3   1    9.00    1.20
 -15  -3   1    5.60    0.70
 -15   3   1    5.40    0.70
  15   3  -1    7.30    1.40
 -15   3   1    6.90    1.40
 -15   3   1    4.40    1.30
 -13  -3   1   -0.90    0.40
 -13  -3   1    0.50    0.70
  13  -3  -1   -0.10    0.80
  13  -3  -1    0.60    0.80
 -13   3   1   -0.10    0.80
 -13   3   1    1.90    1.00
  13   3  -1   -0.20    0.70
 -11  -3   1   48.70    2.80
  11  -3  -1   51.09    3.20
 -11  -3   1   56.69    3.10
  11  -3  -1   53.49    3.30
  11   3  -1   56.79    3.40
 -11   3   1   54.49    3.50
 -11   3   1   56.39    3.50
  -9  -3   1  274.97   12.60
   9  -3  -1  257.17   12.80
  -9  -3   1  268.37   12.30
  -9  -3   1  264.87   12.60
  -9   3   1  263.67   12.30
  -9   3   1  274.97   12.90
  -9   3   1  284.97   13.00
   9   3  -1  274.57   12.90
  -7  -3   1  153.18    7.30
   7  -3  -1  145.49    7.70
   7  -3  -1  150.18    7.70
  -7  -3   1  162.38    7.60
  -7  -3   1  156.88    7.50
  -7   3   1  161.68    7.90
   7   3  -1  164.38    7.80
   7   3  -1  154.08    7.30
  -7   3   1  163.88    7.90
  -7   3   1  155.78    7.20
  -5  -3   1    3.50    0.90
   5  -3  -1    2.40    0.90
   5  -3  -1    1.80    0.80
  -5  -3   1    1.60    0.70
  -5   3   1    2.50    0.50
  -5   3   1    2.20    0.90
  -5   3   1    3.60    0.50
  -5   3   1    2.80    0.90
   5   3  -1    2.30    0.70
   5   3  -1    2.20    0.60
  -3  -3   1   32.50    2.10
  -3  -3   1   27.90    2.10
   3  -3  -1   32.90    2.20
   3  -3  -1   30.00    2.20
  -3   3   1   29.00    2.30
  -3   3   1   27.80    2.20
   3   3  -1   28.40    2.00
   3   3  -1   34.10    2.10
  -3   3   1   34.90    1.80
  -1  -3   1   63.69    3.40
   1  -3  -1   54.89    3.40
  -1  -3   1   60.79    3.20
  -1  -3   1   59.79    3.40
   1  -3  -1   61.39    3.40
  -1   3   1   59.29    3.40
  -1   3   1   58.69    3.20
   1   3  -1   63.89    3.40
   1   3  -1   61.29    3.20
  -1  -3  -1  775.02   36.00
   1  -3   1  820.72   36.30
   1  -3   1  780.32   36.00
  -1  -3  -1  767.42   36.30
  -1  -3  -1  801.52   36.30
   1   3   1  797.22   36.30
  -1   3  -1  833.72   36.40
   1   3   1  839.02   36.20
  -1   3  -1  804.22   36.10
  -3  -3  -1  106.99    5.40
   3  -3   1  107.59    5.50
   3  -3   1  107.79    5.20
  -3  -3  -1  108.19    5.50
  -3  -3  -1  101.89    5.10
  -3   3  -1  110.49    5.50
   3   3   1  113.99    5.40
   3   3   1  108.09    5.40
  -3   3  -1  103.49    5.50
  -3   3  -1  107.59    5.30
  -5  -3  -1  573.24   26.50
  -5  -3  -1  561.44   26.20
  -5  -3  -1  610.84   26.60
   5  -3   1  579.44   26.60
   5  -3   1  579.94   26.30
  -5   3  -1  557.24   26.10
  -5   3  -1  575.24   26.70
   5   3   1  611.84   26.60
  -5   3  -1  580.94   26.70
   5   3   1  589.34   26.40
  -7  -3  -1  353.26   16.20
   7  -3   1  333.67   16.10
  -7  -3  -1  365.76   16.30
   7  -3   1  352.86   16.40
   7   3   1  361.76   16.40
   7   3   1  340.97   16.00
  -7   3  -1  348.17   15.90
  -7   3  -1  342.87   16.40
  -7   3  -1  352.06   16.50
   9  -3   1   18.40    1.80
   9  -3   1   19.10    1.80
  -9  -3  -1   24.50    1.40
  -9   3  -1   21.50    1.60
   9   3   1   20.10    1.40
  -9   3  -1   20.10    2.00
  -9   3  -1   20.50    1.30
  -9   3  -1   24.20    2.50
   9   3   1   21.80    1.90
  11  -3   1   11.90    1.50
 -11  -3  -1   10.40    1.30
 -11  -3  -1   10.10    1.00
  11  -3   1   10.10    1.40
 -11   3  -1    9.80    1.40
  11   3   1   11.50    1.50
 -11   3  -1    9.50    1.40
  11   3   1    9.60    0.90
  13  -3   1  262.77   13.10
  13  -3   1  274.87   13.10
 -13  -3  -1  267.47   12.50
 -13  -3  -1  288.77   13.00
 -13   3  -1  267.87   13.30
 -13   3  -1  273.17   13.30
 -15  -3  -1   75.99    4.30
  15  -3   1   66.09    4.50
 -15  -3  -1   76.39    3.90
  15  -3   1   81.69    4.60
 -15   3  -1   77.89    4.70
 -15   3  -1   76.89    3.80
 -15   3  -1   75.89    4.60
 -17  -3  -1   10.10    1.50
  17  -3   1   11.00    1.60
 -17  -3  -1    8.30    1.00
 -17   3  -1    5.90    1.50
 -17   3  -1    9.20    0.90
 -17   3  -1    9.60    1.60
 -19  -3  -1   89.79    4.50
  19  -3   1   86.89    5.30
  19  -3   1   87.59    5.00
 -19  -3  -1   90.49    5.10
  19  -3   1   92.89    4.80
  19   3   1   82.99    4.70
 -19   3  -1   87.19    5.50
 -19   3  -1   92.49    4.50
 -19   3  -1   91.79    5.70
  19   3   1   87.49    4.90
 -21  -3  -1  815.92   38.10
  21  -3   1  829.92   37.50
 -21  -3  -1  804.52   37.40
  21  -3   1  865.91   37.80
  21   3   1  839.22   37.60
 -21   3  -1  795.42   38.60
 -21   3  -1  785.92   38.50
  21   3   1  808.62   37.50
  21   3   1  888.71   38.90
  23  -3   1   94.49    5.50
 -23  -3  -1  103.09    5.20
 -23  -3  -1  103.29    6.00
  23  -3   1  106.19    5.60
  23  -3   1   96.09    5.30
  23   3   1  102.29    5.40
  23   3   1   98.59    5.50
  23   3   1   99.59    5.30
 -23   3  -1   99.29    5.10
 -23   3  -1  100.99    6.50
 -23   3  -1   98.49    6.40
  23   3   1  102.49    5.60
 -25  -3  -1   54.29    3.30
 -25  -3  -1   54.69    4.10
  25  -3   1   59.29    3.60
  25  -3   1   57.79    3.90
  25   3   1   58.29    3.50
 -25   3  -1   54.09    3.20
  25   3   1   52.69    3.50
 -25   3  -1   52.79    4.50
 -25   3  -1   60.89    4.70
  25   3   1   58.29    3.80
 -27  -3  -1    3.80    1.50
  27  -3   1    6.00    1.40
 -27  -3  -1    3.70    1.10
 -27  -3  -1    3.80    1.10
  27  -3   1    4.70    1.40
  27  -3   1    4.20    1.60
  27   3   1    3.80    1.00
 -27   3  -1    4.40    1.90
 -27   3  -1    6.00    1.10
  27   3   1    4.50    1.50
 -27   3  -1    3.80    1.90
  27   3   1    3.80    0.90
  27   3   1    4.60    1.20
  27   3   1    6.00    1.40
  29  -3   1  142.69    7.40
  29  -3   1  142.49    7.50
  29  -3   1  148.69    7.80
 -29  -3  -1  155.88    8.60
 -29  -3  -1  142.49    7.40
 -29  -3  -1  152.28    7.80
  29   3   1  147.49    7.60
  29   3   1  143.29    7.50
  29   3   1  150.68    7.50
  29   3   1  152.48    7.30
 -29   3  -1  151.08    9.10
 -29   3  -1  152.68    9.20
  29   3   1  146.39    7.60
 -29   3  -1  150.88    7.80
  31  -3   1    7.90    1.50
  31  -3   1    5.30    1.20
 -31  -3  -1    3.90    1.80
  31  -3   1    6.10    1.60
 -31  -3  -1    7.00    1.30
 -31   3  -1    8.00    1.20
 -31   3  -1    5.20    2.40
  31   3   1    5.90    1.40
  31   3   1    6.90    1.20
  31   3   1    5.80    1.30
 -31   3  -1   11.00    2.70
  31   3   1    6.00    1.20
  31   3   1    5.80    1.00
  33  -3   1   15.20    1.80
  33  -3   1   16.50    1.70
 -33  -3  -1   15.20    1.70
  33  -3   1   13.50    1.40
  33  -3   1   14.00    1.60
  33  -3   1   14.30    1.50
 -33   3  -1   14.60    1.70
  33   3   1   13.70    1.60
  33   3   1   15.30    1.50
  33   3   1   15.50    1.70
  33   3   1   15.70    1.30
  33   3   1   15.20    1.50
 -35  -3  -1   -0.10    0.80
  35  -3   1    0.70    1.00
  35  -3   1    0.90    0.70
  35  -3   1    0.40    0.90
  35  -3   1    0.50    0.90
  35   3   1    1.00    0.80
 -35   3  -1    0.30    0.80
  35   3   1    0.80    0.70
  35   3   1    0.80    0.80
 -35   3  -1    2.20    0.90
  37  -3   1   43.30    2.60
  37  -3   1   43.00    2.60
  37  -3   1   43.30    3.30
  37   3   1   43.40    2.50
 -37   3  -1   40.40    3.00
 -37   3  -1   44.50    2.70
  37   3   1   38.10    2.30
  37   3   1   43.20    2.50
  37   3   1   41.20    2.50
  39  -3   1    1.60    0.70
  39  -3   1    1.40    0.60
  39   3   1    0.20    0.50
  39   3   1   -0.20    0.50
 -39   3  -1    0.30    0.70
  39   3   1    1.20    0.80
  40  -4  -1   38.40    2.10
  40   4  -1   38.90    2.00
  40   4  -1   38.40    2.00
  40   4  -1   37.30    2.00
  38  -4  -1   11.50    1.10
  38  -4  -1    9.90    1.00
  38  -4  -1    8.60    1.00
 -38   4   1    9.70    1.10
  38   4  -1    9.60    1.00
  38   4  -1    9.80    1.00
  38   4  -1    9.00    1.00
 -36  -4   1   20.10    1.90
  36  -4  -1   20.30    1.70
  36  -4  -1   20.80    1.80
  36  -4  -1   18.00    1.70
  36   4  -1   17.20    1.50
  36   4  -1   19.50    1.60
 -36   4   1   18.70    1.70
  36   4  -1   18.70    1.40
  36   4  -1   21.10    1.60
  36   4  -1   19.30    1.60
 -36   4   1   17.00    1.60
  34  -4  -1    7.60    1.30
  34  -4  -1    8.60    1.30
  34  -4  -1    5.40    1.10
  34  -4  -1    6.90    1.10
 -34  -4   1    7.80    1.20
  34   4  -1    7.10    1.10
 -34   4   1    8.50    1.20
  34   4  -1    5.90    1.00
  34   4  -1    6.40    0.80
  34   4  -1    8.90    1.20
  34   4  -1    6.50    1.00
  32  -4  -1   79.99    4.60
 -32  -4   1   87.09    4.70
  32  -4  -1   90.59    5.00
  32  -4  -1   93.49    4.90
  32   4  -1   88.99    4.70
  32   4  -1   85.69    4.80
 -32   4   1   83.99    4.70
  32   4  -1   85.89    4.70
  32   4  -1   85.89    4.60
  32   4  -1   85.19    4.40
  30  -4  -1  107.59    5.90
  30  -4  -1  105.79    5.70
 -30  -4   1  100.59    5.60
 -30  -4   1  112.79    6.50
  30  -4  -1  105.19    5.60
  30   4  -1  108.79    5.70
  30   4  -1  104.39    5.40
  30   4  -1  106.79    5.60
 -30   4   1  103.09    7.30
  30   4  -1  101.99    5.50
 -30   4   1  114.39    7.80
 -30   4   1   99.89    5.50
  30   4  -1  109.79    5.70
  28  -4  -1  375.16   18.20
 -28  -4   1  383.46   18.90
  28  -4  -1  372.96   18.20
  28  -4  -1  391.36   18.00
  28   4  -1  376.56   18.00
  28   4  -1  398.86   18.10
 -28   4   1  405.36   20.10
 -28   4   1  377.66   19.10
  28   4  -1  388.46   18.10
 -28   4   1  384.26   19.80
  28   4  -1  390.66   17.90
  28   4  -1  398.96   18.20
 -26  -4   1   45.70    2.90
  26  -4  -1   43.70    3.40
  26  -4  -1   44.20    3.10
  26  -4  -1   45.40    3.30
 -26  -4   1   38.00    3.40
  26   4  -1   41.80    3.00
 -26   4   1   38.00    2.70
  26   4  -1   43.10    2.80
  26   4  -1   46.10    3.20
  26   4  -1   41.40    3.20
 -26   4   1   41.40    4.60
 -26   4   1   42.60    4.30
  26   4  -1   43.50    3.00
 -24  -4   1   29.20    2.80
  24  -4  -1   26.70    2.60
  24  -4  -1   32.40    2.60
  24  -4  -1   37.70    3.70
 -24  -4   1   27.00    2.20
  24   4  -1   27.50    2.70
  24   4  -1   27.70    2.40
  24   4  -1   28.90    2.30
  24   4  -1   30.80    2.50
 -24   4   1   27.80    3.50
  24   4  -1   30.80    2.20
 -24   4   1   25.00    2.00
 -24   4   1   28.00    3.40
  22  -4  -1   10.50    1.20
 -22  -4   1   10.60    1.70
  22  -4  -1    9.90    1.60
  22  -4  -1   12.10    1.60
 -22  -4   1    8.80    1.20
  22   4  -1    7.90    1.50
  22   4  -1    9.40    1.60
  22   4  -1   11.30    1.40
 -22   4   1    9.30    1.10
  22   4  -1    9.20    0.90
 -22   4   1   10.50    2.20
  22   4  -1   10.70    1.10
  22   4  -1   16.10    1.60
 -22   4   1    7.50    1.90
  20  -4  -1   35.70    2.60
 -20  -4   1   33.60    2.20
  20  -4  -1   35.80    2.90
 -20  -4   1   35.80    2.80
  20  -4  -1   25.90    2.50
  20   4  -1   35.00    2.70
  20   4  -1   40.10    2.50
  20   4  -1   36.20    2.50
 -20   4   1   33.80    3.60
  20   4  -1   29.80    1.90
  20   4  -1   33.10    2.80
 -20   4   1   39.60    2.30
 -20   4   1   35.50    3.70
 -18  -4   1   65.39    4.10
  18  -4  -1   54.89    3.90
  18  -4  -1   52.99    3.20
 -18  -4   1   56.59    3.10
  18   4  -1   48.90    3.90
  18   4  -1   67.49    4.30
 -18   4   1   58.69    3.10
 -18   4   1   61.09    4.40
  16  -4  -1   73.29    4.80
 -16  -4   1   86.59    4.70
 -16  -4   1   80.99    4.10
 -16   4   1   86.59    5.30
 -16   4   1   78.19    5.10
  16   4  -1   84.89    4.80
 -16   4   1   79.69    4.10
 -14  -4   1  142.99    6.90
 -14  -4   1  149.79    7.40
  14  -4  -1  134.09    7.60
  14  -4  -1  147.39    7.70
 -14   4   1  146.09    7.90
 -14   4   1  147.59    6.90
 -14   4   1  149.49    8.00
  14   4  -1  143.09    7.80
  12  -4  -1   33.90    2.70
  12  -4  -1   32.60    2.80
 -12  -4   1   38.30    2.10
 -12  -4   1   37.60    2.60
 -12   4   1   37.60    3.00
  12   4  -1   39.70    2.90
 -12   4   1   35.30    3.00
 -12   4   1   35.20    2.10
  10  -4  -1   18.70    2.10
 -10  -4   1   24.90    2.00
 -10  -4   1   21.20    1.60
  10  -4  -1   19.00    1.60
 -10  -4   1   22.50    2.00
  10  -4  -1   24.80    2.60
 -10   4   1   21.60    2.30
 -10   4   1   26.50    2.50
 -10   4   1   22.20    1.40
  10   4  -1   23.90    2.30
  -8  -4   1  164.28    7.80
  -8  -4   1  167.88    8.30
  -8  -4   1  169.38    8.30
   8  -4  -1  162.08    8.40
  -8   4   1  165.78    8.60
  -8   4   1  181.28    8.60
   8   4  -1  157.38    7.90
   8   4  -1  173.88    8.50
  -6  -4   1  753.22   33.70
  -6  -4   1  746.03   33.00
  -6  -4   1  728.23   33.40
   6  -4  -1  709.13   33.10
   6  -4  -1  726.23   33.60
   6  -4  -1  737.63   33.60
  -6   4   1  729.73   33.70
  -6   4   1  731.23   33.00
  -6   4   1  708.53   33.80
   6   4  -1  762.32   33.60
   4  -4  -1  920.41   41.10
  -4  -4   1  880.31   41.70
   4  -4  -1  918.21   41.50
  -4  -4   1  945.71   42.50
  -4  -4   1  897.91   41.00
   4  -4  -1  881.81   41.50
  -4   4   1  920.41   41.60
  -4   4   1  961.10   41.00
   4   4  -1  883.31   41.20
   4   4  -1  932.41   41.40
  -4   4   1  884.51   40.90
  -2  -4   1 2009.60   87.19
  -2  -4   1 1947.41   86.79
  -2  -4   1 1981.20   87.19
   2  -4  -1 1925.81   87.19
   2  -4  -1 1920.21   86.79
   2  -4  -1 1897.81   87.19
  -2   4   1 2003.90   86.89
  -2   4   1 1810.92   86.59
  -2   4   1 1939.91   87.29
   2   4  -1 1951.40   87.09
   0  -4  -1  497.75   23.30
   0  -4  -1  496.05   22.80
   0  -4  -1  496.65   23.30
   0  -4   1  507.75   22.80
   0  -4   1  502.45   23.30
   0  -4   1  504.65   23.30
   0   4  -1  507.45   23.00
   0   4  -1  496.35   23.20
   0   4   1  487.55   23.20
   0   4   1  532.35   23.00
  -2  -4  -1  982.10   44.20
   2  -4   1  959.70   43.80
  -2  -4  -1  947.81   44.40
   2  -4   1  961.50   44.20
  -2  -4  -1  974.00   43.90
   2  -4   1  983.50   44.20
  -2   4  -1  961.70   44.20
   2   4   1  969.30   44.10
  -2   4  -1  971.30   43.90
   2   4   1 1013.60   44.10
  -4  -4  -1   28.10    2.40
  -4  -4  -1   29.10    1.90
   4  -4   1   29.80    2.40
   4  -4   1   32.40    2.00
   4   4   1   27.50    2.10
  -4   4  -1   29.40    2.40
  -4   4  -1   28.20    2.40
   4   4   1   29.50    2.20
  -4   4  -1   26.30    1.60
  -4   4  -1   31.90    1.90
   6  -4   1 3265.97  143.69
   6  -4   1 3157.48  144.09
  -6  -4  -1 3193.58  143.49
  -6   4  -1 3240.18  144.19
  -6   4  -1 3174.78  143.49
  -6   4  -1 3244.58  143.59
  -8  -4  -1   58.19    3.60
   8  -4   1   57.19    3.80
  -8  -4  -1   58.99    3.20
   8  -4   1   60.79    3.80
  -8  -4  -1   57.89    3.60
   8  -4   1   57.79    3.30
  -8   4  -1   61.59    3.90
  -8   4  -1   58.59    3.80
  -8   4  -1   62.29    3.20
   8   4   1   62.09    3.70
   8   4   1   61.19    3.30
  -8   4  -1   61.59    3.10
 -10  -4  -1   62.39    3.40
  10  -4   1   63.79    4.00
 -10  -4  -1   66.69    3.80
  10  -4   1   62.09    4.00
 -10   4  -1   66.59    4.20
  10   4   1   61.99    3.30
  10   4   1   63.99    4.00
 -10   4  -1   61.59    3.20
 -10   4  -1   63.29    4.10
 -10   4  -1   67.19    3.40
  12  -4   1  101.39    5.80
  12  -4   1   97.89    5.70
 -12  -4  -1  102.39    5.10
  12  -4   1   91.59    5.20
 -12  -4  -1  111.29    5.60
 -12   4  -1  112.19    6.00
 -12   4  -1  106.19    5.10
  12   4   1   94.09    5.00
 -12   4  -1  105.09    6.00
 -12   4  -1  106.19    5.00
  14  -4   1   37.60    2.90
 -14  -4  -1   32.40    2.10
  14  -4   1   30.30    2.80
 -14  -4  -1   32.20    2.60
 -14   4  -1   35.10    3.10
 -14   4  -1   30.10    3.00
 -14   4  -1   35.40    2.00
 -16  -4  -1    7.10    1.00
  16  -4   1    8.20    1.30
  16  -4   1    6.50    1.50
 -16  -4  -1    6.60    1.30
 -16   4  -1    5.50    1.70
  16   4   1    7.90    1.20
 -16   4  -1    5.40    0.80
 -16   4  -1    4.00    1.40
  16   4   1    5.90    1.00
 -18  -4  -1  209.68   10.30
  18  -4   1  198.98   10.50
  18  -4   1  188.48    9.90
 -18  -4  -1  204.28    9.60
  18  -4   1  174.48   10.20
  18  -4   1  216.58    9.70
 -18   4  -1  196.38   10.70
  18   4   1  196.68    9.70
  18   4   1  207.58    9.80
 -18   4  -1  210.38    9.50
 -18   4  -1  207.98   10.90
  20  -4   1  119.09    5.90
 -20  -4  -1  115.99    6.40
  20  -4   1  102.89    5.90
  20   4   1  111.69    5.90
 -20   4  -1  114.49    5.60
  20   4   1  118.39    5.90
 -20   4  -1  117.19    7.10
  20   4   1  107.69    5.80
 -20   4  -1  105.79    6.90
  20   4   1  107.39    5.90
  22  -4   1  561.34   24.70
  22  -4   1  506.55   24.80
 -22  -4  -1  534.15   25.40
 -22  -4  -1  533.05   24.60
  22   4   1  539.15   24.70
 -22   4  -1  524.55   26.10
 -22   4  -1  527.75   26.20
  22   4   1  551.94   24.70
  22   4   1  553.04   24.80
  22   4   1  528.75   24.70
 -22   4  -1  534.85   24.60
  24  -4   1   13.00    1.80
 -24  -4  -1   13.90    1.60
  24  -4   1   14.60    1.80
 -24  -4  -1   13.50    2.10
  24  -4   1   11.20    1.80
  24   4   1   13.60    1.60
  24   4   1   12.60    1.80
  24   4   1   12.20    2.30
 -24   4  -1   13.20    2.60
  24   4   1   11.80    1.50
 -24   4  -1   13.20    2.70
 -24   4  -1   11.70    1.40
  26  -4   1    3.50    1.30
 -26  -4  -1    3.40    1.10
 -26  -4  -1    4.60    1.50
  26  -4   1    2.30    1.50
  26  -4   1    6.00    1.40
  26   4   1    1.90    1.20
 -26   4  -1    4.10    2.10
  26   4   1    3.10    1.30
 -26   4  -1    2.90    1.80
 -26   4  -1    3.40    0.90
  26   4   1    2.70    0.90
  26   4   1    2.50    1.10
  26   4   1    2.60    1.00
 -28  -4  -1   37.90    2.90
 -28  -4  -1   43.20    3.80
  28  -4   1   42.30    3.40
  28  -4   1   47.40    3.00
  28  -4   1   40.00    3.00
 -28   4  -1   32.30    4.20
 -28   4  -1   37.20    4.30
  28   4   1   39.60    2.90
  28   4   1   44.50    2.90
 -28   4  -1   44.30    2.80
  28   4   1   41.00    2.70
  28   4   1   41.10    2.80
  28   4   1   42.30    3.10
  30  -4   1    1.80    1.30
  30  -4   1    0.90    1.20
 -30  -4  -1    4.60    1.20
 -30  -4  -1    3.00    1.70
  30  -4   1    2.10    1.10
 -30   4  -1    4.50    2.20
  30   4   1    2.10    1.00
  30   4   1    3.60    1.00
  30   4   1    1.80    0.80
  30   4   1    2.40    1.10
 -30   4  -1    2.00    2.20
 -30   4  -1    2.70    0.90
  30   4   1    3.20    1.00
  32  -4   1   10.10    1.50
  32  -4   1   12.80    1.50
 -32  -4  -1   11.30    1.50
  32  -4   1   10.90    1.30
 -32   4  -1    9.40    1.40
  32   4   1   10.60    1.20
  32   4   1   10.30    1.30
  32   4   1   10.60    1.30
  32   4   1    9.80    1.20
  32   4   1   11.50    1.40
  34  -4   1   77.99    4.20
  34  -4   1   81.09    4.30
 -34  -4  -1   78.59    4.40
  34  -4   1   82.09    4.30
  34   4   1   80.49    4.30
 -34   4  -1   86.09    4.30
  34   4   1   73.79    4.00
  34   4   1   78.79    4.00
  34   4   1   80.39    4.30
 -34   4  -1   83.19    4.40
  34   4   1   77.19    4.20
 -36  -4  -1    2.90    1.60
  36  -4   1    3.90    0.90
  36  -4   1    1.50    0.70
  36  -4   1    2.70    0.90
  36   4   1    1.30    0.70
 -36   4  -1    1.20    0.80
 -36   4  -1    0.90    1.00
  36   4   1    1.80    0.70
  36   4   1    3.20    0.80
  36   4   1    1.20    0.60
  38  -4   1    0.10    0.50
  38  -4   1   -0.10    0.60
  38   4   1    0.30    0.50
 -38   4  -1   -0.50    0.60
  38   4   1   -0.30    0.50
  39  -5  -1    2.50    0.60
  39   5  -1    0.60    0.40
  39   5  -1    1.10    0.40
  37  -5  -1    4.50    0.70
  37  -5  -1    5.40    1.20
  37  -5  -1    6.50    0.90
 -37  -5   1    5.80    0.70
  37   5  -1    4.50    0.80
  37   5  -1    4.80    0.70
  37   5  -1    6.70    0.80
 -37   5   1    4.30    0.80
  35  -5  -1   46.40    2.70
 -35  -5   1   44.80    3.30
  35  -5  -1   44.00    2.60
  35  -5  -1   49.70    2.80
  35   5  -1   45.30    2.60
  35   5  -1   46.70    2.40
  35   5  -1   44.00    2.70
 -35   5   1   47.00    2.70
  35   5  -1   47.80    2.70
  33  -5  -1    9.20    1.20
  33  -5  -1   10.30    1.70
  33  -5  -1   10.60    1.30
 -33  -5   1   11.20    1.40
  33   5  -1   10.00    1.20
  33   5  -1   11.50    1.30
  33   5  -1    8.70    1.20
 -33   5   1   10.50    1.30
  33   5  -1   10.00    1.20
  31  -5  -1   91.59    4.90
  31  -5  -1   95.19    5.10
  31  -5  -1   94.69    5.10
 -31  -5   1   97.19    5.10
  31   5  -1   93.19    5.00
  31   5  -1   94.69    5.00
  31   5  -1   92.69    4.80
 -31   5   1   95.19    5.00
  31   5  -1   95.39    5.00
 -29  -5   1    6.90    1.30
  29  -5  -1    5.80    1.40
 -29  -5   1    8.20    1.90
  29  -5  -1    6.30    1.30
  29  -5  -1    7.20    1.50
  29   5  -1    7.00    1.20
  29   5  -1    6.80    1.20
  29   5  -1    6.30    1.00
  29   5  -1    6.10    1.30
 -29   5   1    8.90    1.30
 -29   5   1    4.20    2.30
 -29   5   1   11.80    2.90
 -27  -5   1   61.69    3.80
  27  -5  -1   65.69    3.90
 -27  -5   1   73.19    4.70
  27  -5  -1   63.59    4.20
  27  -5  -1   64.29    4.10
  27   5  -1   68.79    3.90
  27   5  -1   69.59    3.90
  27   5  -1   60.49    3.90
 -27   5   1   63.09    3.70
 -27   5   1   61.49    5.50
  27   5  -1   65.09    3.70
 -27   5   1   68.39    5.60
 -25  -5   1   64.89    4.40
 -25  -5   1   59.69    3.60
  25  -5  -1   53.59    3.90
  25  -5  -1   58.09    3.80
  25  -5  -1   59.19    3.80
  25   5  -1   65.09    3.70
 -25   5   1   69.39    5.40
 -25   5   1   63.59    5.30
  25   5  -1   57.39    3.30
  25   5  -1   61.39    3.70
  25   5  -1   62.49    3.60
  25   5  -1   61.89    3.80
 -25   5   1   58.59    3.50
 -23  -5   1  169.88    8.50
 -23  -5   1  172.18    9.20
  23  -5  -1  147.29    8.60
  23  -5  -1  175.18    8.60
 -23   5   1  178.98   10.30
  23   5  -1  177.28    8.60
  23   5  -1  172.28    8.50
  23   5  -1  180.98    8.60
 -23   5   1  175.88   10.20
 -23   5   1  174.98    8.40
  23   5  -1  168.78    8.20
  23   5  -1  174.38    8.40
 -21  -5   1    1.50    1.20
  21  -5  -1    2.70    1.20
 -21  -5   1    2.10    0.90
  21  -5  -1    2.20    1.30
  21   5  -1    3.80    2.20
 -21   5   1    1.40    0.70
 -21   5   1    1.00    1.60
  21   5  -1    2.00    0.70
  21   5  -1    1.90    0.60
 -21   5   1   -0.40    1.40
  19  -5  -1  175.28    9.40
 -19  -5   1  215.58   10.00
  19  -5  -1  205.88    9.40
 -19  -5   1  192.18    9.20
 -19   5   1  191.38    9.10
  19   5  -1  193.38    9.40
  19   5  -1  192.48    9.30
  19   5  -1  192.98    9.30
 -19   5   1  191.88   10.70
  19   5  -1  176.98    8.80
 -19   5   1  181.78   10.70
  17  -5  -1  348.27   15.90
  17  -5  -1  339.47   16.80
  17  -5  -1  322.27   16.90
  17  -5  -1  358.76   16.10
 -17  -5   1  333.47   16.00
 -17  -5   1  352.96   16.60
  17   5  -1  343.77   16.00
 -17   5   1  343.97   17.40
 -17   5   1  353.06   16.00
  17   5  -1  348.67   16.10
 -17   5   1  331.97   17.30
  17   5  -1  345.57   16.10
 -15  -5   1  191.88    9.10
  15  -5  -1  186.68   10.10
  15  -5  -1  183.88    9.30
  15  -5  -1  198.38    9.10
  15  -5  -1  212.58    9.30
 -15   5   1  186.48   10.40
  15   5  -1  169.98    8.90
  15   5  -1  197.48    9.20
 -15   5   1  196.08    9.10
 -15   5   1  189.88   12.50
 -13  -5   1    2.10    1.00
  13  -5  -1    1.30    1.40
 -13  -5   1    0.50    0.70
  13  -5  -1    1.60    1.00
  13   5  -1   -0.80    0.90
 -13   5   1    0.30    1.10
 -13   5   1    1.20    0.50
 -13   5   1    0.50    1.10
  13   5  -1    0.50    0.90
  11  -5  -1  140.19    7.40
 -11  -5   1  135.99    7.10
  11  -5  -1  128.19    7.30
 -11  -5   1  137.49    6.60
 -11   5   1  128.09    7.50
  11   5  -1  131.69    7.40
 -11   5   1  136.09    7.60
 -11   5   1  131.79    6.40
   9  -5  -1    5.90    1.00
  -9  -5   1    5.80    1.20
  -9  -5   1    5.90    1.00
   9  -5  -1    6.80    1.40
  -9  -5   1    7.10    1.30
   9  -5  -1    5.30    1.40
  -9   5   1    6.70    1.50
  -9   5   1    6.70    0.80
   9   5  -1    6.90    1.00
  -9   5   1    5.00    1.40
   9   5  -1    6.40    1.40
   7  -5  -1   24.60    2.50
  -7  -5   1   24.50    2.40
  -7  -5   1   28.60    2.40
   7  -5  -1   26.90    2.60
  -7  -5   1   29.60    2.00
   7   5  -1   29.20    2.40
  -7   5   1   29.10    2.90
   7   5  -1   28.40    2.00
  -7   5   1   28.60    1.70
  -5  -5   1 1306.87   60.29
  -5  -5   1 1326.47   59.79
   5  -5  -1 1260.57   60.79
   5  -5  -1 1366.46   60.49
   5  -5  -1 1311.57   59.79
  -5  -5   1 1363.46   60.39
   5   5  -1 1372.06   60.39
   5   5  -1 1295.27   59.99
  -5   5   1 1393.56   60.59
  -5   5   1 1307.97   59.59
  -3  -5   1    5.40    1.30
  -3  -5   1    6.10    1.30
   3  -5  -1    6.90    1.40
   3  -5  -1    4.40    1.00
  -3  -5   1    6.10    1.00
   3  -5  -1    2.80    1.10
  -3   5   1    6.60    0.90
  -3   5   1    5.80    0.70
   3   5  -1    5.20    1.20
  -3   5   1    5.00    1.40
   3   5  -1    5.00    1.20
  -1  -5   1  911.81   41.20
   1  -5  -1  905.71   41.20
   1  -5  -1  870.61   41.20
   1  -5  -1  908.31   40.70
  -1  -5   1  922.71   41.20
   1   5  -1  941.21   41.00
  -1   5   1  801.02   40.50
   1   5  -1  899.31   41.10
  -1   5   1  953.30   40.80
  -1   5   1  889.91   41.20
   1  -5   1 2159.88   96.69
   1  -5   1 2114.19   96.69
  -1  -5  -1 2127.99   96.59
  -1  -5  -1 2137.29   96.69
  -1   5  -1 2155.38   96.69
   1   5   1 2123.99   96.59
  -1   5  -1 2140.49   96.29
   1   5   1 2193.68   96.39
  -3  -5  -1  170.68    8.10
   3  -5   1  160.38    8.70
  -3  -5  -1  177.88    8.80
   3  -5   1  172.08    8.30
   3  -5   1  174.58    8.80
  -3  -5  -1  167.98    8.70
  -3   5  -1  155.48    7.90
  -3   5  -1  169.98    8.30
   3   5   1  176.88    8.80
   3   5   1  170.58    8.50
  -3   5  -1  179.78    8.80
  -5  -5  -1   22.70    2.20
   5  -5   1   23.70    2.50
   5  -5   1   19.30    2.20
   5  -5   1   23.40    1.90
  -5  -5  -1   25.60    1.80
  -5  -5  -1   22.90    2.20
   5   5   1   22.20    2.10
   5   5   1   24.60    2.10
  -5   5  -1   22.70    1.50
  -5   5  -1   24.00    1.70
  -5   5  -1   27.50    2.80
  -7  -5  -1  717.63   32.20
   7  -5   1  701.93   32.20
   7  -5   1  696.83   32.90
  -7  -5  -1  685.13   32.70
   7  -5   1  698.33   32.90
  -7  -5  -1  739.23   32.80
   7   5   1  711.63   32.80
  -7   5  -1  716.83   33.00
  -7   5  -1  692.53   32.90
  -7   5  -1  750.42   32.20
   7   5   1  688.43   32.30
  -9  -5  -1    5.10    1.20
   9  -5   1    4.20    1.20
   9  -5   1    2.50    0.90
  -9  -5  -1    4.30    0.90
  -9   5  -1    2.80    0.60
  -9   5  -1    4.90    1.40
  -9   5  -1    3.60    1.30
   9   5   1    3.60    1.10
   9   5   1    3.80    0.90
 -11  -5  -1   59.99    3.30
 -11  -5  -1   58.79    3.80
  11  -5   1   52.19    3.90
  11  -5   1   61.69    4.10
 -11   5  -1   57.99    3.10
 -11   5  -1   58.39    4.20
 -11   5  -1   67.49    4.40
  13  -5   1   63.09    4.40
  13  -5   1   58.29    4.40
  13  -5   1   64.79    3.80
 -13  -5  -1   68.09    4.20
  13  -5   1   66.19    3.90
 -13  -5  -1   63.19    3.60
 -13   5  -1   67.29    4.70
  13   5   1   68.29    3.80
  13   5   1   63.19    4.10
 -13   5  -1   64.99    3.40
 -13   5  -1   69.69    4.70
  15  -5   1   14.30    1.60
 -15  -5  -1   10.70    1.70
  15  -5   1   15.50    2.30
  15  -5   1   10.50    1.40
 -15  -5  -1   11.40    1.30
 -15   5  -1    8.00    2.00
  15   5   1    8.10    1.60
 -15   5  -1   10.80    2.00
 -15   5  -1   11.00    1.10
  15   5   1   11.70    1.40
  15   5   1   10.40    1.10
 -17  -5  -1  209.98   10.10
  17  -5   1  194.38    9.60
  17  -5   1  214.08    9.50
  17  -5   1  183.98   10.30
  17  -5   1  171.48    9.70
  17   5   1  197.88    9.40
 -17   5  -1  189.48    9.20
  17   5   1  194.88    9.50
 -17   5  -1  193.28   10.70
  17   5   1  195.58    9.40
  17   5   1  188.08    9.10
 -17   5  -1  195.28   10.80
 -19  -5  -1   17.00    2.20
  19  -5   1   11.90    1.70
  19  -5   1   18.60    1.80
  19  -5   1   14.40    1.70
 -19  -5  -1   13.10    1.60
  19  -5   1   12.10    2.20
 -19   5  -1   19.90    2.90
 -19   5  -1   17.50    1.60
  19   5   1   15.70    1.30
 -19   5  -1   16.20    1.50
  19   5   1   15.90    1.80
  19   5   1   17.50    1.70
 -19   5  -1   10.30    2.30
  19   5   1   15.30    1.70
  21  -5   1   40.30    3.20
  21  -5   1   54.89    3.30
 -21  -5  -1   44.60    3.00
  21  -5   1   39.70    3.10
 -21  -5  -1   47.40    3.60
  21   5   1   54.49    3.70
  21   5   1   45.00    3.00
 -21   5  -1   41.40    4.50
  21   5   1   44.10    2.50
  21   5   1   46.00    3.20
 -21   5  -1   42.40    2.80
 -21   5  -1   47.20    4.90
  23  -5   1  240.18   12.90
  23  -5   1  288.67   12.90
 -23  -5  -1  269.97   12.90
 -23   5  -1  270.47   12.80
  23   5   1  263.67   12.50
  23   5   1  261.27   12.30
 -23   5  -1  270.77   14.80
  23   5   1  284.57   13.00
 -23   5  -1  245.98   17.50
  23   5   1  277.37   12.80
  23   5   1  282.87   13.00
 -25  -5  -1  299.17   14.50
  25  -5   1  295.97   14.50
 -25  -5  -1  304.87   15.30
  25  -5   1  310.57   14.40
  25   5   1  320.67   14.50
 -25   5  -1  295.37   16.40
  25   5   1  303.57   14.30
 -25   5  -1  289.47   16.20
 -25   5  -1  294.87   14.30
  25   5   1  311.17   14.50
  25   5   1  313.67   14.40
 -27  -5  -1  110.49    5.90
  27  -5   1   95.49    6.80
 -27  -5  -1  108.59    6.70
  27  -5   1  108.59    5.70
  27   5   1  109.49    5.70
  27   5   1  114.49    5.90
 -27   5  -1  106.89    7.60
 -27   5  -1  100.19    7.70
  27   5   1  119.09    6.00
 -27   5  -1  107.29    5.70
  27   5   1  115.89    5.90
  29  -5   1    2.00    1.00
  29  -5   1    2.60    1.20
 -29  -5  -1    2.50    1.10
  29  -5   1    1.70    1.10
  29   5   1    1.30    0.90
 -29   5  -1    2.40    0.90
  29   5   1    0.40    0.70
  29   5   1    1.00    0.80
  29   5   1    1.90    1.00
 -31  -5  -1   22.80    2.10
  31  -5   1   19.90    1.90
  31  -5   1   21.30    1.90
  31   5   1   22.10    1.80
  31   5   1   22.60    1.90
  31   5   1   20.80    1.90
 -31   5  -1   17.80    1.90
  31   5   1   20.60    1.60
 -33  -5  -1    3.70    1.10
  33  -5   1    4.80    0.90
  33  -5   1    3.30    1.00
 -33   5  -1    3.40    1.00
 -33   5  -1    3.50    0.90
  33   5   1    5.20    0.90
  33   5   1    3.90    0.90
  33   5   1    4.00    0.70
  35  -5   1    2.30    0.80
  35  -5   1    1.40    0.60
  35  -5   1    3.10    0.90
 -35  -5  -1    1.60    1.00
 -35   5  -1    2.80    1.00
  35   5   1    1.70    0.70
  35   5   1    1.60    0.60
  35   5   1    2.20    0.70
  35   5   1    1.40    0.50
  37  -5   1   24.20    1.60
 -37  -5  -1   22.50    1.50
 -37   5  -1   23.50    1.70
  37   5   1   25.50    1.50
  37   5   1   22.30    1.50
  37   5   1   22.30    1.40
  36  -6  -1  153.58    7.00
 -36  -6   1  155.68    7.20
  36   6  -1  129.49    6.60
  36   6  -1  146.59    6.80
 -36   6   1  149.99    7.20
  36   6  -1  141.79    6.70
  36   6  -1  141.29    6.90
  34  -6  -1   10.50    1.20
  34  -6  -1   10.80    1.20
 -34  -6   1   10.30    1.00
  34   6  -1   10.10    1.00
  34   6  -1    9.80    0.90
  34   6  -1    9.10    1.00
 -34   6   1   12.10    1.20
  34   6  -1   10.30    1.10
  32  -6  -1   29.20    2.10
 -32  -6   1   26.60    1.80
 -32  -6   1   26.60    2.20
  32  -6  -1   21.10    1.70
  32   6  -1   26.20    1.70
  32   6  -1   28.00    1.90
 -32   6   1   24.00    2.00
  32   6  -1   28.00    2.00
  30  -6  -1   11.60    1.30
  30  -6  -1   11.60    1.30
 -30  -6   1   12.60    1.90
  30  -6  -1    9.80    1.50
  30   6  -1   12.90    1.40
  30   6  -1   11.10    1.30
  30   6  -1   11.80    1.30
 -30   6   1   10.00    1.40
  30   6  -1   10.90    1.20
  28  -6  -1   -0.60    0.90
  28  -6  -1    0.30    1.10
  28  -6  -1    1.10    1.00
 -28  -6   1    1.80    1.10
  28   6  -1   -0.30    0.70
  28   6  -1   -0.10    0.70
 -28   6   1    0.50    0.80
  28   6  -1    0.10    1.00
  28   6  -1   -0.40    0.80
 -26  -6   1   88.19    5.90
  26  -6  -1   91.79    4.90
  26  -6  -1   90.59    5.10
 -26  -6   1   88.99    5.00
 -26   6   1   85.39    7.00
  26   6  -1   97.69    5.00
  26   6  -1   96.79    5.10
 -26   6   1   82.99    8.90
  26   6  -1   90.19    4.80
 -26   6   1   88.99    4.90
  26   6  -1   84.39    4.50
  26   6  -1   91.29    4.90
  24  -6  -1   -0.10    1.10
 -24  -6   1    2.70    1.40
  24  -6  -1   -0.70    1.10
 -24  -6   1    1.20    1.40
 -24   6   1    1.60    1.00
  24   6  -1    1.30    0.90
  24   6  -1    1.10    0.70
 -24   6   1    2.70    2.00
  24   6  -1    1.20    0.90
  24   6  -1    3.30    1.10
 -24   6   1   -0.40    2.00
  24   6  -1    0.40    0.80
  22  -6  -1  102.19    5.40
  22  -6  -1  101.09    5.50
 -22  -6   1   96.39    5.40
 -22  -6   1  115.09    6.40
  22   6  -1   96.79    5.00
  22   6  -1   93.99    5.40
 -22   6   1  102.99    7.10
  22   6  -1   96.79    5.30
  22   6  -1   94.89    5.30
  22   6  -1  101.89    5.40
 -22   6   1  100.99    7.20
 -22   6   1   97.79    5.20
  20  -6  -1   27.30    2.30
 -20  -6   1   29.20    3.00
 -20  -6   1   26.40    2.90
  20  -6  -1   24.40    2.40
 -20  -6   1   26.10    2.30
  20   6  -1   27.00    2.30
 -20   6   1   25.90    3.70
  20   6  -1   26.40    2.40
  20   6  -1   27.20    2.20
 -20   6   1   26.60    2.00
 -20   6   1   24.60    2.00
  20   6  -1   26.10    2.20
  20   6  -1   27.70    1.60
 -20   6   1   27.20    3.60
 -18  -6   1  233.88   11.90
 -18  -6   1  243.78   11.90
 -18  -6   1  251.47   12.60
  18  -6  -1  279.17   12.30
  18  -6  -1  247.28   12.00
 -18   6   1  241.78   11.70
  18   6  -1  248.18   12.20
  18   6  -1  237.68   11.40
 -18   6   1  243.58   13.50
 -18   6   1  239.58   13.50
  18   6  -1  244.58   11.90
  18   6  -1  276.37   13.20
 -16  -6   1    4.60    1.40
  16  -6  -1    7.30    1.30
  16  -6  -1    8.00    1.90
  16  -6  -1    6.00    1.30
 -16  -6   1    8.40    1.40
 -16  -6   1    5.30    1.20
  16   6  -1    7.30    1.10
 -16   6   1    6.80    2.00
  16   6  -1    7.20    1.20
 -16   6   1    6.20    1.00
  16   6  -1    5.20    1.00
  16   6  -1    7.60    1.30
 -16   6   1    7.50    2.00
 -16   6   1    5.70    1.00
  16   6  -1    6.80    0.80
 -14  -6   1   33.40    2.60
 -14  -6   1   36.40    2.80
  14  -6  -1   32.80    3.40
 -14  -6   1   33.90    3.10
  14  -6  -1   36.50    2.70
  14  -6  -1   37.80    2.70
  14   6  -1   37.30    2.50
 -14   6   1   36.00    3.90
  14   6  -1   41.30    2.80
 -14   6   1   38.80    2.30
  14   6  -1   33.70    2.10
  14   6  -1   36.80    2.60
 -14   6   1   44.70    6.40
 -12  -6   1    5.00    1.00
  12  -6  -1    4.90    1.20
  12  -6  -1    5.20    1.10
  12  -6  -1    1.70    0.90
 -12  -6   1    5.10    1.40
  12  -6  -1    2.60    1.40
 -12   6   1    8.70    1.20
  12   6  -1    3.70    0.70
 -12   6   1    2.20    1.50
  12   6  -1    4.30    1.10
  12   6  -1    3.30    1.00
  12   6  -1    6.50    1.40
  12   6  -1    3.50    1.40
 -12   6   1    4.70    0.80
  10  -6  -1   53.69    4.10
  10  -6  -1   59.79    3.30
  10  -6  -1   61.99    4.10
 -10  -6   1   57.79    4.00
  10  -6  -1   57.29    3.50
 -10  -6   1   62.59    3.50
  10  -6  -1   58.89    4.30
  10   6  -1   56.49    3.30
 -10   6   1   61.89    3.20
 -10   6   1   55.49    3.20
  10   6  -1   63.19    3.40
 -10   6   1   55.89    4.40
  10   6  -1   62.89    4.20
  10   6  -1   56.69    3.10
   8  -6  -1   27.60    2.20
  -8  -6   1   28.60    2.70
   8  -6  -1   28.40    2.30
   8  -6  -1   29.80    2.00
  -8  -6   1   29.30    2.10
   8  -6  -1   28.20    3.00
  -8  -6   1   32.60    2.70
   8  -6  -1   26.00    2.80
   8   6  -1   27.40    2.10
   8   6  -1   32.40    2.20
  -8   6   1   26.10    1.90
   8   6  -1   30.40    3.00
  -8   6   1   31.20    1.90
  -8   6   1   30.30    3.20
   8   6  -1   25.90    1.80
  -6  -6   1   11.60    1.30
   6  -6  -1   11.10    1.20
  -6  -6   1   13.40    1.90
   6  -6  -1   13.20    1.50
   6  -6  -1    9.60    1.30
   6  -6  -1   14.10    2.10
   6  -6  -1   12.10    1.90
  -6  -6   1   11.80    1.80
   6   6  -1   12.80    1.50
  -6   6   1    7.80    1.70
   6   6  -1   11.20    1.70
   4  -6  -1  516.25   24.70
  -4  -6   1  537.75   23.90
   4  -6  -1  533.25   24.70
  -4  -6   1  525.85   24.60
   4  -6  -1  524.85   23.90
  -4  -6   1  525.95   24.60
   4   6  -1  536.35   24.40
   4   6  -1  494.45   24.20
  -4   6   1  488.85   23.50
  -4   6   1  514.35   24.70
   2  -6  -1  186.08    8.90
  -2  -6   1  182.98    9.50
   2  -6  -1  170.48    9.50
   2  -6  -1  180.28    9.60
  -2  -6   1  184.58    8.90
  -2  -6   1  178.68    9.50
  -2   6   1  175.58    9.50
  -2   6   1  195.78    9.00
   2   6  -1  174.38    9.20
   2   6  -1  188.38    9.40
   0  -6   1    0.30    0.70
   0  -6  -1    0.40    0.70
   0  -6  -1    1.80    1.10
   0  -6   1    0.30    1.10
   0  -6  -1   -0.40    1.00
   0  -6   1    0.60    0.90
   0   6  -1    1.80    1.00
   0   6  -1    1.10    0.80
   0   6   1    2.10    1.10
   2  -6   1  499.55   23.20
   2  -6   1  492.25   22.40
  -2  -6  -1  484.25   23.10
  -2  -6  -1  475.55   22.40
   2  -6   1  469.15   23.10
  -2  -6  -1  484.75   23.10
  -2   6  -1  473.45   23.10
   2   6   1  474.15   22.90
  -2   6  -1  527.75   22.70
   2   6   1  482.25   22.70
   4  -6   1    2.80    1.30
  -4  -6  -1    4.00    1.30
   4  -6   1    6.00    1.50
   4  -6   1    5.00    1.00
  -4  -6  -1    4.30    1.30
  -4  -6  -1    4.30    1.00
   4   6   1    5.70    1.30
  -4   6  -1    6.60    1.60
  -4   6  -1    6.20    1.10
  -4   6  -1    3.90    0.80
   4   6   1    4.60    1.10
   6  -6   1    0.60    0.80
  -6  -6  -1    1.10    0.80
   6  -6   1   -0.10    0.60
   6  -6   1    0.80    1.10
  -6  -6  -1    0.80    1.00
   6  -6   1   -1.10    0.80
  -6  -6  -1   -0.10    0.90
   6  -6   1    0.30    0.80
   6   6   1    0.90    0.60
   6   6   1    1.00    0.80
  -6   6  -1    2.10    0.80
  -6   6  -1    1.40    1.30
   6   6   1    1.00    0.80
   6   6   1    0.80    0.90
   8  -6   1  331.17   15.00
   8  -6   1  318.17   15.20
  -8  -6  -1  328.67   15.10
   8  -6   1  316.37   15.20
   8  -6   1  323.57   16.00
  -8  -6  -1  330.87   15.90
  -8  -6  -1  328.17   15.80
  -8   6  -1  309.57   14.90
  -8   6  -1  312.67   16.10
   8   6   1  333.27   15.00
  -8   6  -1  340.87   14.80
  -8   6  -1  314.47   14.80
   8   6   1  310.27   14.90
 -10  -6  -1    1.70    1.30
  10  -6   1    1.90    0.90
  10  -6   1    0.20    1.00
  10  -6   1    1.60    1.00
  10  -6   1    0.30    1.10
 -10  -6  -1    0.20    0.80
  10  -6   1    0.80    0.80
  10  -6   1    2.10    1.00
  10   6   1    1.40    0.80
 -10   6  -1    2.00    1.30
  10   6   1    1.10    0.90
  10   6   1    2.30    0.90
 -10   6  -1    2.40    0.70
  10   6   1    0.80    1.00
 -10   6  -1    2.20    0.70
  12  -6   1   14.00    1.90
  12  -6   1   14.90    1.50
 -12  -6  -1   15.30    2.10
  12  -6   1   15.10    1.70
  12  -6   1   13.70    2.20
  12  -6   1   12.30    1.50
 -12  -6  -1   15.50    1.40
 -12  -6  -1   14.00    1.50
 -12  -6  -1   17.50    1.70
  12   6   1   17.90    1.70
  12   6   1   16.40    1.50
  12   6   1   17.10    1.40
 -12   6  -1   14.70    1.30
 -12   6  -1   17.20    2.60
  12   6   1   10.50    2.10
 -12   6  -1   15.70    2.50
  14  -6   1   72.49    4.20
  14  -6   1   84.89    4.40
  14  -6   1   80.19    5.40
 -14  -6  -1   78.49    4.40
  14  -6   1   84.69    4.60
 -14  -6  -1   77.99    5.10
 -14   6  -1   83.09    5.70
  14   6   1   75.59    4.00
  14   6   1   80.59    4.40
 -14   6  -1   88.19    6.00
  14   6   1   75.89    4.30
 -14   6  -1   78.79    4.20
  14   6   1   83.39    4.50
  16  -6   1  130.69    6.70
  16  -6   1  136.99    7.00
 -16  -6  -1  137.69    7.50
 -16  -6  -1  126.49    6.70
  16  -6   1  124.09    7.80
  16   6   1  135.39    6.70
  16   6   1  133.89    6.70
 -16   6  -1  128.29    8.10
 -16   6  -1  133.69    8.30
  16   6   1  126.29    6.30
  16   6   1  131.59    6.70
 -16   6  -1  132.29    6.60
 -18  -6  -1  144.39    7.10
  18  -6   1  131.19    8.20
 -18  -6  -1  137.99    7.90
  18  -6   1  142.99    7.00
  18  -6   1  135.09    7.20
 -18   6  -1  135.49    8.70
  18   6   1  135.19    7.20
 -18   6  -1  145.69    8.70
 -18   6  -1  135.39    6.90
  18   6   1  139.79    7.30
  18   6   1  138.09    7.10
 -20  -6  -1  633.94   32.10
 -20  -6  -1  627.84   28.80
  20  -6   1  647.74   28.60
  20  -6   1  594.64   28.70
  20   6   1  612.74   28.20
  20   6   1  639.34   28.70
  20   6   1  635.74   28.70
 -20   6  -1  622.04   30.60
 -20   6  -1  665.63   31.40
  20   6   1  595.34   28.50
 -20   6  -1  614.14   28.50
  22  -6   1   72.99    4.20
 -22  -6  -1   60.19    4.00
 -22  -6  -1   73.39    5.00
 -22  -6  -1   71.29    4.20
  22  -6   1   71.99    4.20
  22  -6   1   62.69    4.10
  22   6   1   76.69    4.10
  22   6   1   73.59    4.10
  22   6   1   71.59    4.20
  22   6   1   72.09    3.70
 -22   6  -1   72.29    6.00
  22   6   1   69.19    3.50
 -22   6  -1   71.19    4.00
  22   6   1   69.89    4.00
 -22   6  -1   79.39    6.00
  24  -6   1   21.90    2.10
 -24  -6  -1   17.10    1.80
  24  -6   1   19.00    1.90
 -24  -6  -1   20.20    2.10
  24  -6   1   14.10    1.70
 -24  -6  -1   18.80    2.60
 -24   6  -1   14.40    3.30
  24   6   1   21.60    2.00
  24   6   1   18.20    1.70
  24   6   1   19.00    1.80
 -24   6  -1   19.60    1.90
 -24   6  -1   21.90    3.50
  24   6   1   21.40    1.60
  24   6   1   17.10    1.70
  26  -6   1   40.10    2.70
  26  -6   1   30.10    2.50
  26  -6   1   37.60    2.80
 -26  -6  -1   39.60    2.90
 -26  -6  -1   38.30    3.80
  26   6   1   37.00    2.60
 -26   6  -1   38.10    2.60
  26   6   1   40.10    2.50
 -26   6  -1   37.10    4.50
  26   6   1   38.20    2.60
 -26   6  -1   41.70    5.30
  26   6   1   37.10    2.70
 -28  -6  -1   10.30    1.50
  28  -6   1   11.50    1.50
  28  -6   1    8.00    1.20
 -28  -6  -1    8.00    1.50
  28   6   1   10.10    1.30
  28   6   1   11.80    1.40
  28   6   1   10.20    1.40
 -28   6  -1    9.60    1.30
  28   6   1   10.30    1.20
  30  -6   1   35.80    2.50
 -30  -6  -1   38.10    2.70
  30  -6   1   29.60    2.10
  30   6   1   36.30    2.40
 -30   6  -1   33.50    2.40
  30   6   1   35.80    2.30
  30   6   1   35.90    2.20
  30   6   1   35.80    2.30
  32  -6   1   12.60    1.40
 -32  -6  -1   14.60    1.30
 -32  -6  -1   13.20    1.60
 -32   6  -1   11.10    1.60
  32   6   1   15.90    1.40
  32   6   1   13.30    1.30
  32   6   1   15.20    1.30
 -32   6  -1   11.70    1.30
  32   6   1   14.80    1.20
 -34  -6  -1   11.20    1.50
  34  -6   1   12.10    1.20
  34   6   1   13.10    1.20
 -34   6  -1   11.70    1.20
  34   6   1   10.70    1.00
  34   6   1   13.40    1.00
  34   6   1   11.30    1.00
  36  -6   1   78.99    3.80
 -36  -6  -1   78.89    3.70
  36   6   1   74.29    3.60
  36   6   1   73.99    3.70
  36   6   1   69.79    3.70
 -36   6  -1   75.79    4.30
  35  -7  -1    6.00    0.70
  35   7  -1    5.60    0.60
  35   7  -1    5.30    0.70
  35   7  -1    5.00    0.60
  35   7  -1    5.60    0.60
  33  -7  -1    8.80    1.00
  33  -7  -1    8.50    1.30
 -33  -7   1    8.00    0.80
  33   7  -1    8.00    0.80
 -33   7   1    8.30    0.90
  33   7  -1    6.90    0.70
  33   7  -1    7.70    0.90
  33   7  -1    7.70    0.80
  31  -7  -1   10.00    1.20
 -31  -7   1    8.50    0.90
  31   7  -1    8.10    1.00
  31   7  -1    6.30    0.90
 -31   7   1    6.90    1.00
  31   7  -1    8.70    1.00
  31   7  -1    7.70    0.90
  29  -7  -1   -0.20    0.90
 -29  -7   1    0.40    0.60
 -29  -7   1    0.10    0.90
 -29   7   1   -0.10    0.90
  29   7  -1    0.30    0.60
  29   7  -1    0.50    0.60
  29   7  -1   -0.80    0.60
  29   7  -1    0.10    0.70
  27  -7  -1   30.60    2.40
 -27  -7   1   28.90    2.10
 -27  -7   1   25.50    2.40
  27   7  -1   32.40    2.30
 -27   7   1   28.70    2.30
  27   7  -1   32.20    2.20
  27   7  -1   30.40    2.20
  27   7  -1   32.50    2.10
 -25  -7   1    9.20    1.20
  25  -7  -1    9.60    1.40
  25  -7  -1    9.40    1.40
 -25  -7   1    8.20    1.50
  25   7  -1   10.40    1.20
  25   7  -1   10.30    1.30
 -25   7   1    9.20    1.30
  25   7  -1    8.70    1.00
  25   7  -1    9.30    1.40
  25   7  -1    9.70    1.30
 -23  -7   1    3.50    1.20
 -23  -7   1    6.20    3.00
 -23  -7   1    2.80    0.90
 -23  -7   1    4.90    1.20
  23  -7  -1    5.30    1.20
 -23   7   1    2.60    2.80
 -23   7   1    5.40    1.00
  23   7  -1    4.70    1.10
 -23   7   1    4.40    1.10
  23   7  -1    2.40    0.80
  23   7  -1    2.30    0.90
  23   7  -1    3.00    1.10
  23   7  -1    4.40    1.00
  21  -7  -1  154.48    8.40
 -21  -7   1  162.58    8.70
 -21  -7   1  174.18    9.50
  21  -7  -1  180.38    8.40
  21   7  -1  186.38    8.50
  21   7  -1  169.08    8.20
  21   7  -1  170.58    8.50
 -21   7   1  166.28    8.50
 -21   7   1  169.08   10.40
  21   7  -1  167.68    8.40
  21   7  -1  174.58    8.40
 -19  -7   1   18.70    2.00
  19  -7  -1   17.40    1.90
 -19  -7   1   24.00    2.90
  19  -7  -1   17.30    1.80
 -19  -7   1   14.40    1.50
 -19  -7   1   15.90    1.80
 -19   7   1   16.60    1.50
 -19   7   1   18.40    1.70
  19   7  -1   18.20    1.90
 -19   7   1   20.90    3.20
  19   7  -1   19.80    1.80
  19   7  -1   19.00    1.20
  19   7  -1   18.80    1.70
  19   7  -1   18.50    1.80
 -17  -7   1    5.20    1.00
  17  -7  -1    8.10    1.40
 -17  -7   1    5.80    1.30
 -17  -7   1    6.50    1.30
  17  -7  -1    6.20    1.40
  17  -7  -1    6.80    2.40
  17   7  -1    7.40    1.30
  17   7  -1    8.50    1.40
 -17   7   1    5.80    3.30
  17   7  -1    7.70    1.20
 -17   7   1    8.60    1.20
 -17   7   1    4.70    0.90
  17   7  -1    7.50    1.20
  17   7  -1    7.10    0.80
  15  -7  -1  219.28   11.30
 -15  -7   1  252.57   12.50
  15  -7  -1  250.17   11.70
  15  -7  -1  235.08   12.80
 -15  -7   1  240.68   11.60
 -15   7   1  238.38   11.30
  15   7  -1  248.78   11.40
 -15   7   1  227.48   13.10
  15   7  -1  237.18   11.40
  15   7  -1  230.18   11.00
  15   7  -1  232.28   11.40
  15   7  -1  246.98   11.50
  13  -7  -1  116.99    6.50
  13  -7  -1  129.49    6.40
 -13  -7   1  143.39    6.90
 -13  -7   1  124.09    6.70
  13  -7  -1  134.39    6.90
 -13  -7   1  138.09    7.70
  13  -7  -1  117.79    7.80
  13   7  -1  136.49    6.60
  13   7  -1  132.99    6.60
  13   7  -1  139.59    7.20
 -13   7   1  129.69    6.50
  13   7  -1  127.19    6.60
 -13   7   1  129.79    8.10
  13   7  -1  127.09    6.30
  11  -7  -1   76.49    5.50
 -11  -7   1   76.29    4.40
  11  -7  -1   77.99    4.50
 -11  -7   1   76.69    5.10
  11  -7  -1   75.19    4.10
 -11   7   1   73.09    4.00
  11   7  -1   81.49    4.20
 -11   7   1   72.19    5.50
  11   7  -1   76.79    4.10
  11   7  -1   73.09    4.10
  11   7  -1   72.29    3.80
  11   7  -1   75.29    4.10
 -11   7   1   72.79    4.00
   9  -7  -1    2.80    1.50
   9  -7  -1    6.80    1.30
  -9  -7   1    4.70    1.20
  -9  -7   1    5.00    1.50
  -9  -7   1    4.00    0.80
  -9  -7   1    3.20    1.00
   9  -7  -1    4.50    1.00
   9  -7  -1    2.20    1.20
   9  -7  -1    3.70    1.60
  -9  -7   1    5.10    1.70
   9   7  -1    5.10    1.00
   9   7  -1    6.00    1.10
   9   7  -1    4.10    0.90
  -9   7   1    1.40    1.50
  -9   7   1    5.20    0.90
   9   7  -1    4.90    0.80
  -9   7   1    5.20    0.90
   9   7  -1    4.00    1.40
   9   7  -1    6.40    1.10
  -7  -7   1   22.20    1.80
  -7  -7   1   25.10    2.10
   7  -7  -1   22.80    2.90
  -7  -7   1   29.80    3.10
   7  -7  -1   24.90    1.90
  -7  -7   1   27.30    2.90
  -7  -7   1   19.00    1.90
   7  -7  -1   23.40    2.90
   7  -7  -1   28.80    2.20
   7  -7  -1   27.10    2.30
   7   7  -1   28.00    2.00
   7   7  -1   21.40    2.30
   7   7  -1   23.10    1.70
  -7   7   1   26.40    3.10
   7   7  -1   26.30    2.00
  -7   7   1   23.70    1.80
  -7   7   1   26.80    1.70
   7   7  -1   21.70    1.80
   5  -7  -1   73.89    4.10
   5  -7  -1   70.79    4.90
  -5  -7   1   60.49    3.90
   5  -7  -1   67.19    4.10
   5  -7  -1   74.69    3.80
  -5  -7   1   75.59    4.90
  -5  -7   1   72.79    4.70
  -5  -7   1   69.89    4.80
   5  -7  -1   69.99    5.00
  -5  -7   1   68.49    3.80
   5   7  -1   70.59    4.60
   5   7  -1   68.19    3.80
   5   7  -1   71.79    3.80
   5   7  -1   70.69    3.80
  -5   7   1   78.69    3.70
  -5   7   1   73.69    5.10
   5   7  -1   59.59    3.70
   5   7  -1   67.99    3.60
  -3  -7   1   55.29    3.50
  -3  -7   1   57.39    4.30
  -3  -7   1   58.19    3.50
   3  -7  -1   57.69    4.40
  -3  -7   1   61.09    4.30
   3  -7  -1   58.49    4.30
  -3  -7   1   58.19    3.20
   3  -7  -1   54.49    3.20
   3  -7  -1   55.29    3.50
   3  -7  -1   55.79    3.50
  -3   7   1   56.59    4.20
   3   7  -1   51.59    3.30
   3   7  -1   56.19    3.20
   3   7  -1   59.09    3.20
   3   7  -1   51.99    3.80
  -3   7   1   54.59    3.10
  -3   7   1   54.29    3.10
   3   7  -1   54.69    3.00
   1  -7  -1   72.59    4.80
  -1  -7   1   65.39    3.90
  -1  -7   1   63.59    3.60
   1  -7  -1   65.59    3.90
  -1  -7   1   67.29    3.90
  -1  -7   1   64.19    5.10
   1  -7  -1   65.69    3.60
  -1  -7   1   62.19    4.70
   1  -7  -1   66.79    4.80
  -1   7   1   68.79    3.60
  -1   7   1   63.69    4.50
   1   7  -1   66.19    3.50
   1   7  -1   67.99    4.20
   1   7  -1   60.39    4.30
   1   7  -1   67.89    3.60
  -1   7   1   67.49    3.60
  -1   7   1   64.79    3.50
   1   7  -1   61.29    3.50
  -1  -7  -1    0.60    0.60
   1  -7   1    0.70    0.80
   1  -7   1    0.20    1.20
   1  -7   1    0.50    0.80
  -1  -7  -1    0.00    0.80
   1  -7   1    1.80    1.40
  -1  -7  -1    0.30    0.80
  -1  -7  -1   -0.40    1.10
   1  -7   1    0.60    0.70
  -1   7  -1   -0.90    0.60
  -1   7  -1    0.40    0.60
   1   7   1    0.30    0.70
   1   7   1   -0.10    1.00
  -1   7  -1    0.00    0.90
   1   7   1    0.30    0.60
  -1   7  -1    1.00    1.20
  -1   7  -1    0.40    0.60
   1   7   1    0.60    0.70
  -3  -7  -1   58.59    4.30
   3  -7   1   55.49    3.50
   3  -7   1   57.59    3.50
  -3  -7  -1   61.39    3.60
   3  -7   1   60.39    3.30
   3  -7   1   52.19    4.30
  -3  -7  -1   57.59    3.50
   3  -7   1   53.99    4.20
  -3  -7  -1   55.29    4.20
  -3  -7  -1   55.09    3.20
  -3   7  -1   56.39    3.10
   3   7   1   58.89    3.30
  -3   7  -1   58.79    4.30
  -3   7  -1   62.39    3.20
   3   7   1   51.69    3.80
   3   7   1   53.59    3.10
  -3   7  -1   55.79    3.60
   3   7   1   54.49    3.20
   3   7   1   52.19    3.20
   5  -7   1    8.00    1.10
  -5  -7  -1   10.30    1.90
  -5  -7  -1    9.40    1.10
   5  -7   1    8.30    1.40
   5  -7   1   11.00    2.10
  -5  -7  -1   10.90    1.70
  -5  -7  -1   10.00    1.30
  -5  -7  -1    7.80    1.80
   5  -7   1    7.70    1.40
   5  -7   1   11.30    1.90
  -5   7  -1   11.20    1.10
   5   7   1    7.80    1.20
   5   7   1    7.40    1.10
  -5   7  -1    5.20    1.70
   5   7   1    8.40    1.40
   5   7   1   11.20    1.10
   7  -7   1   39.90    2.90
   7  -7   1   38.60    3.90
  -7  -7  -1   39.90    2.80
   7  -7   1   40.30    2.60
  -7  -7  -1   41.00    2.80
  -7  -7  -1   40.70    2.50
  -7  -7  -1   38.30    3.40
   7  -7   1   39.80    2.90
   7  -7   1   40.00    3.90
   7   7   1   31.50    2.40
   7   7   1   36.50    2.40
  -7   7  -1   42.70    2.40
   7   7   1   42.00    2.60
  -7   7  -1   37.90    2.30
   7   7   1   38.50    2.50
  -7   7  -1   41.70    3.90
   7   7   1   38.40    2.50
   9  -7   1  101.79    7.10
   9  -7   1  114.49    6.10
   9  -7   1  110.99    7.10
  -9  -7  -1  118.59    6.90
   9  -7   1  112.09    6.10
  -9  -7  -1  115.09    6.10
  -9  -7  -1  116.09    5.80
   9  -7   1  115.99    5.90
  -9  -7  -1  109.19    6.00
   9   7   1  121.49    5.90
   9   7   1  123.09    6.00
  -9   7  -1  114.89    5.70
  -9   7  -1  116.69    7.20
   9   7   1  114.29    5.70
 -11  -7  -1   30.10    2.40
 -11  -7  -1   26.90    2.10
  11  -7   1   30.00    2.50
 -11  -7  -1   30.40    2.40
  11  -7   1   28.40    2.20
  11  -7   1   26.50    3.30
 -11  -7  -1   28.50    3.20
  11   7   1   29.30    1.90
  11   7   1   28.50    2.20
  11   7   1   31.10    2.30
 -11   7  -1   30.00    2.00
 -11   7  -1   31.30    2.00
 -11   7  -1   26.70    3.30
  11   7   1   22.50    2.10
  13  -7   1    9.60    1.30
 -13  -7  -1    9.20    2.00
 -13  -7  -1   12.10    1.60
  13  -7   1    9.40    2.80
  13  -7   1   12.10    2.30
 -13  -7  -1   11.10    1.20
 -13  -7  -1    9.70    1.40
 -13   7  -1   10.30    2.40
  13   7   1   10.90    1.40
  13   7   1   11.10    1.30
 -13   7  -1   11.90    1.30
 -13   7  -1   11.30    1.20
  13   7   1   13.90    1.50
  15  -7   1   17.10    1.90
 -15  -7  -1   17.90    2.10
  15  -7   1   16.00    3.00
 -15  -7  -1   17.40    1.90
 -15  -7  -1   17.30    2.50
 -15  -7  -1   17.50    1.60
  15   7   1   19.60    1.80
  15   7   1   17.70    1.80
 -15   7  -1   14.70    1.40
  15   7   1   18.30    1.70
 -15   7  -1   16.60    3.00
 -15   7  -1   17.70    1.70
  15   7   1   18.70    1.40
  15   7   1   16.50    1.60
  17  -7   1   98.49    7.10
 -17  -7  -1  104.89    5.90
 -17  -7  -1  114.69    6.80
  17  -7   1  115.99    6.10
  17  -7   1  112.89    5.70
  17   7   1  105.49    5.30
 -17   7  -1  116.99    7.70
 -17   7  -1   98.29    5.60
  17   7   1  111.89    5.80
  17   7   1  106.19    5.70
  17   7   1  110.89    5.70
  17   7   1  112.69    5.70
 -19  -7  -1  283.17   13.90
  19  -7   1  301.27   14.40
 -19  -7  -1  293.47   14.30
 -19  -7  -1  321.97   15.40
  19   7   1  309.17   14.10
  19   7   1  299.77   14.10
  19   7   1  291.07   14.10
  19   7   1  312.37   14.10
 -19   7  -1  294.17   14.00
  19   7   1  293.57   13.60
 -19   7  -1  273.87   15.90
 -21  -7  -1    6.90    1.10
  21  -7   1    6.60    1.30
 -21  -7  -1    6.00    1.40
 -21  -7  -1    4.40    1.20
 -21  -7  -1    8.90    2.00
  21   7   1    8.20    1.20
  21   7   1    6.90    1.30
 -21   7  -1    5.50    0.90
  21   7   1    7.80    1.20
  21   7   1    7.60    0.70
  21   7   1    8.40    1.30
 -21   7  -1    7.10    1.20
 -21   7  -1    3.50    2.30
 -23  -7  -1   -1.50    1.40
 -23  -7  -1    1.60    0.80
 -23  -7  -1    1.30    1.10
 -23  -7  -1    1.90    1.00
  23   7   1    2.30    0.90
 -23   7  -1    0.30    0.70
 -23   7  -1    2.50    0.90
 -23   7  -1    4.80    2.40
  23   7   1    0.50    0.80
  23   7   1    0.90    0.80
  23   7   1    1.80    1.00
  23   7   1    2.50    0.80
 -25  -7  -1   17.00    1.70
 -25  -7  -1   14.50    1.50
  25  -7   1   15.20    1.70
 -25  -7  -1   17.20    1.90
 -25   7  -1   17.10    1.50
 -25   7  -1   13.30    1.60
  25   7   1   19.80    1.70
  25   7   1   21.20    1.70
  25   7   1   15.90    1.60
  25   7   1   16.50    1.40
  25   7   1   20.70    1.80
 -27  -7  -1   62.69    3.90
 -27  -7  -1   68.19    3.70
  27  -7   1   69.09    4.40
 -27   7  -1   65.19    3.90
  27   7   1   70.59    3.80
  27   7   1   72.59    3.80
  27   7   1   68.19    3.70
  27   7   1   73.49    3.80
  29  -7   1    0.00    0.90
 -29  -7  -1   -0.60    0.60
 -29  -7  -1    0.70    1.00
 -29   7  -1    0.90    1.10
  29   7   1    0.30    0.60
 -29   7  -1   -0.10    0.70
  29   7   1    0.20    0.80
  29   7   1    0.20    0.70
  29   7   1    0.10    0.70
 -31  -7  -1   49.20    2.60
 -31  -7  -1   44.60    3.00
  31   7   1   50.49    2.60
  31   7   1   49.00    2.70
  31   7   1   46.30    2.70
 -31   7  -1   45.40    2.70
  31   7   1   47.90    2.60
  33  -7   1   18.10    1.40
 -33  -7  -1   15.90    1.20
  33   7   1   16.50    1.30
  33   7   1   15.70    1.20
 -33   7  -1   16.40    1.40
  33   7   1   16.10    1.20
  33   7   1   14.60    1.10
 -32  -8   1   11.30    1.00
  32  -8  -1   12.60    1.10
  32   8  -1   12.80    1.00
  32   8  -1   13.20    0.90
  32   8  -1   11.20    0.90
  32   8  -1   13.20    0.90
 -30  -8   1  143.79    6.60
  30   8  -1  136.09    6.60
  30   8  -1  138.79    6.60
  30   8  -1  143.69    6.60
  30   8  -1  133.69    6.60
 -28  -8   1    2.00    0.70
 -28  -8   1   -0.30    0.90
  28  -8  -1    2.70    0.90
  28   8  -1    1.00    0.60
  28   8  -1    1.60    0.60
  28   8  -1    2.00    0.70
  28   8  -1    1.90    0.70
 -28   8   1    2.60    0.80
  26  -8  -1   20.90    2.00
 -26  -8   1   20.70    1.60
 -26  -8   1   21.30    2.00
  26   8  -1   18.50    1.60
  26   8  -1   21.20    1.40
  26   8  -1   22.00    1.70
  26   8  -1   18.50    1.60
  26   8  -1   18.60    1.60
 -24  -8   1   11.30    1.50
 -24  -8   1    9.50    1.60
 -24  -8   1    9.30    1.10
  24   8  -1   11.40    1.20
 -24   8   1   11.30    1.20
  24   8  -1   10.60    1.00
  24   8  -1    8.70    1.10
  24   8  -1    9.00    1.20
 -24   8   1    6.80    1.40
  24   8  -1    7.30    1.10
 -22  -8   1   13.50    1.60
 -22  -8   1   10.30    1.20
 -22  -8   1   11.50    1.70
  22   8  -1   14.60    1.50
  22   8  -1   13.40    1.20
 -22   8   1   14.90    1.30
  22   8  -1   11.20    1.30
  22   8  -1   10.90    1.30
  22   8  -1   12.10    1.40
  20  -8  -1   -1.10    1.00
 -20  -8   1    0.40    1.50
 -20  -8   1    0.90    0.90
 -20  -8   1   -1.60    0.90
 -20  -8   1    0.30    0.70
  20   8  -1    0.00    0.70
  20   8  -1    0.20    0.70
  20   8  -1    0.00    0.80
  20   8  -1   -0.40    0.80
  20   8  -1    0.40    0.70
 -20   8   1    0.60    0.70
 -20   8   1   -1.10    1.00
 -20   8   1   -2.40    1.90
 -18  -8   1   52.99    3.50
 -18  -8   1   47.90    4.20
 -18  -8   1   43.50    3.10
  18  -8  -1   49.30    3.50
  18   8  -1   49.00    3.00
  18   8  -1   52.09    3.00
 -18   8   1   39.60    3.30
 -18   8   1   50.89    5.30
 -18   8   1   45.90    3.30
  18   8  -1   52.59    3.10
  18   8  -1   51.99    3.10
 -16  -8   1   58.29    3.40
  16  -8  -1   53.39    5.30
  16  -8  -1   60.49    3.90
 -16  -8   1   50.59    3.60
 -16  -8   1   64.29    4.70
  16   8  -1   64.29    3.50
  16   8  -1   54.29    3.40
 -16   8   1   56.29    3.20
 -16   8   1   56.69    5.60
  16   8  -1   58.69    3.50
  16   8  -1   58.39    3.40
  16   8  -1   58.79    3.00
 -14  -8   1  106.79    5.50
  14  -8  -1   97.09    7.10
 -14  -8   1  111.69    6.80
 -14  -8   1   90.59    5.60
 -14  -8   1  104.09    5.90
  14  -8  -1  108.39    5.90
 -14   8   1  109.69    7.50
  14   8  -1  110.89    5.50
  14   8  -1  102.89    5.40
  14   8  -1  115.59    5.60
  14   8  -1  109.39    5.60
 -14   8   1  103.09    5.30
  14   8  -1  103.39    5.10
  12  -8  -1   60.79    3.50
  12  -8  -1   61.09    3.90
 -12  -8   1   47.90    3.60
 -12  -8   1   62.89    3.50
 -12  -8   1   60.89    3.90
 -12  -8   1   59.29    4.60
  12   8  -1   65.39    3.60
  12   8  -1   51.29    3.30
 -12   8   1   60.59    3.30
  12   8  -1   60.79    3.50
  12   8  -1   60.69    3.20
  12   8  -1   62.89    3.50
 -10  -8   1    3.70    1.20
  10  -8  -1    3.80    1.00
  10  -8  -1    3.50    1.80
 -10  -8   1    0.70    1.40
 -10  -8   1    3.50    1.00
 -10  -8   1    2.60    1.20
  10  -8  -1    5.10    1.30
 -10   8   1    5.30    0.90
  10   8  -1    4.20    1.00
  10   8  -1    3.60    0.90
  10   8  -1    3.10    0.80
 -10   8   1    3.90    2.00
  10   8  -1    5.40    0.80
  10   8  -1    4.70    1.00
   8  -8  -1  126.09    6.50
  -8  -8   1  122.09    6.10
  -8  -8   1  123.89    6.50
   8  -8  -1  126.79    6.20
  -8  -8   1  120.99    6.50
   8  -8  -1  116.49    7.70
   8  -8  -1  113.89    6.50
  -8  -8   1  124.29    7.50
   8   8  -1  121.89    5.90
   8   8  -1  130.49    6.20
  -8   8   1  121.99    7.70
   8   8  -1  128.19    6.20
   8   8  -1  103.29    5.90
   8   8  -1  109.09    6.00
  -8   8   1  120.19    6.00
   6  -8  -1   12.40    2.60
   6  -8  -1   13.60    2.60
  -6  -8   1   14.30    2.00
  -6  -8   1   16.30    2.60
   6  -8  -1   13.60    1.50
  -6  -8   1   16.10    1.90
   6  -8  -1   13.10    1.70
  -6  -8   1   13.90    2.50
   6  -8  -1   12.50    1.80
  -6  -8   1   14.00    1.40
   6   8  -1   14.90    1.50
   6   8  -1   13.40    1.40
   6   8  -1   11.30    1.20
   6   8  -1   13.40    1.30
  -6   8   1   14.40    1.40
   6   8  -1   14.90    1.30
  -6   8   1   14.70    2.70
   4  -8  -1   54.19    3.50
   4  -8  -1   53.59    4.60
   4  -8  -1   52.79    3.20
  -4  -8   1   65.39    4.70
   4  -8  -1   54.29    4.50
  -4  -8   1   55.59    4.40
   4  -8  -1   55.29    3.60
  -4  -8   1   60.49    3.70
  -4  -8   1   54.39    3.60
   4   8  -1   43.40    2.90
   4   8  -1   54.69    3.00
   4   8  -1   44.00    2.90
  -4   8   1   51.99    4.40
  -4   8   1   54.09    3.10
   2  -8  -1   14.80    2.60
  -2  -8   1   15.70    1.80
   2  -8  -1   15.00    2.40
  -2  -8   1   13.30    1.70
  -2  -8   1   15.80    2.70
  -2  -8   1   15.40    1.90
  -2  -8   1   13.60    2.50
   2  -8  -1   20.80    2.80
   2  -8  -1   15.10    1.90
   2   8  -1   14.00    1.40
  -2   8   1   17.90    1.50
   2   8  -1   16.00    1.60
  -2   8   1   14.90    2.60
   2   8  -1   16.60    1.60
   0  -8   1  389.86   18.70
   0  -8  -1  403.76   18.80
   0  -8   1  388.76   19.90
   0  -8  -1  391.46   19.90
   0  -8  -1  376.56   19.80
   0  -8  -1  418.26   19.30
   0  -8   1  405.16   18.90
   0  -8   1  407.36   19.90
   0  -8   1  392.06   18.70
   0  -8  -1  381.26   18.70
   0   8  -1  407.96   18.30
   0   8   1  390.96   18.20
  -2  -8  -1   29.20    3.00
   2  -8   1   27.60    2.70
   2  -8   1   24.90    2.40
  -2  -8  -1   27.60    2.50
   2  -8   1   28.50    3.50
  -2  -8  -1   29.80    2.80
  -2  -8  -1   26.30    3.30
  -2  -8  -1   32.70    3.70
   2  -8   1   30.30    3.60
   2   8   1   22.90    2.20
   2   8   1   26.60    2.00
  -2   8  -1   24.00    3.10
  -2   8  -1   25.50    2.30
   2   8   1   29.60    2.10
  -4  -8  -1   30.20    2.60
  -4  -8  -1   30.80    3.50
  -4  -8  -1   30.40    3.50
  -4  -8  -1   39.50    4.10
   4  -8   1   30.20    3.60
   4  -8   1   34.90    3.80
   4  -8   1   32.30    2.70
   4  -8   1   26.60    2.60
  -4  -8  -1   32.10    2.40
   4  -8   1   30.70    2.40
  -4   8  -1   29.70    3.70
  -4   8  -1   30.50    2.10
   4   8   1   31.10    2.10
   4   8   1   32.30    2.30
   4   8   1   30.50    2.30
   6  -8   1   94.59    5.40
  -6  -8  -1   95.49    5.30
  -6  -8  -1   99.69    5.40
   6  -8   1   90.09    6.40
  -6  -8  -1   94.69    5.00
   6  -8   1   96.19    5.10
   6  -8   1   93.59    5.40
  -6  -8  -1   98.99    6.30
   6  -8   1   94.19    6.50
  -6   8  -1   92.19    4.80
  -6   8  -1   98.39    4.80
  -6   8  -1   88.49    6.30
   6   8   1   90.39    4.80
   6   8   1   97.59    5.10
   6   8   1   93.39    4.80
   6   8   1   92.89    4.90
   8  -8   1   28.10    3.80
  -8  -8  -1   39.60    4.00
   8  -8   1   43.10    4.40
   8  -8   1   42.10    3.10
  -8  -8  -1   36.10    2.90
  -8  -8  -1   40.10    2.60
  -8  -8  -1   40.40    3.00
   8  -8   1   41.20    2.80
   8  -8   1   36.50    3.00
  -8   8  -1   47.20    4.50
   8   8   1   39.40    2.40
   8   8   1   40.00    2.60
   8   8   1   42.60    2.70
  -8   8  -1   39.60    2.40
   8   8   1   38.30    2.60
  10  -8   1    2.60    1.70
 -10  -8  -1    3.70    1.60
  10  -8   1    3.80    1.10
 -10  -8  -1    4.20    0.90
 -10  -8  -1    4.20    1.30
  10  -8   1    3.50    1.20
 -10  -8  -1    3.80    1.10
  10   8   1    3.70    1.10
  10   8   1    4.10    0.80
  10   8   1    3.30    0.90
 -10   8  -1    5.10    2.10
  10   8   1    3.40    0.80
 -10   8  -1    4.30    0.80
  10   8   1    4.50    1.00
  12  -8   1   15.20    1.50
 -12  -8  -1   15.40    1.90
 -12  -8  -1   14.70    1.40
 -12  -8  -1   13.90    1.70
  12  -8   1   13.70    1.80
 -12  -8  -1   15.10    2.60
  12  -8   1   11.00    2.70
 -12   8  -1   13.90    3.00
 -12   8  -1   14.20    1.40
  12   8   1   14.50    1.60
  12   8   1   14.00    1.50
  12   8   1   14.50    1.50
  12   8   1   13.90    1.30
  12   8   1   11.20    1.30
 -14  -8  -1   79.79    5.50
 -14  -8  -1   81.59    4.80
 -14  -8  -1   71.69    4.20
  14  -8   1   74.79    4.70
 -14  -8  -1   85.79    4.60
  14  -8   1   71.29    5.90
  14   8   1   82.79    4.40
 -14   8  -1   72.79    4.10
  14   8   1   78.79    4.00
  14   8   1   76.79    4.30
 -14   8  -1   80.39    6.20
  14   8   1   84.09    4.40
 -16  -8  -1  115.09    6.20
 -16  -8  -1  124.09    6.40
  16  -8   1  121.39    6.40
 -16  -8  -1  117.99    5.90
  16  -8   1  102.79    7.70
 -16  -8  -1  117.49    7.20
  16   8   1  116.49    6.00
  16   8   1  113.69    5.90
 -16   8  -1  111.29    5.70
  16   8   1  115.19    5.90
 -16   8  -1  102.39    7.60
  16   8   1  112.99    5.80
  16   8   1  110.89    5.50
  18  -8   1   52.59    3.90
 -18  -8  -1   52.99    3.40
 -18  -8  -1   44.20    3.20
 -18  -8  -1   52.19    5.00
 -18  -8  -1   50.59    3.50
  18   8   1   48.70    3.10
  18   8   1   53.19    3.50
  18   8   1   48.90    3.50
 -18   8  -1   48.20    5.30
  18   8   1   50.89    2.80
 -18   8  -1   51.39    2.90
 -20  -8  -1   23.80    3.20
 -20  -8  -1   27.80    2.50
 -20  -8  -1   24.60    2.00
  20  -8   1   23.60    2.30
 -20  -8  -1   25.20    2.30
  20   8   1   25.90    2.10
 -20   8  -1   28.10    5.50
  20   8   1   23.10    2.00
  20   8   1   26.00    2.10
  20   8   1   28.00    2.10
  20   8   1   23.40    1.40
 -20   8  -1   27.30    1.80
 -22  -8  -1   14.60    1.40
 -22  -8  -1   13.30    1.60
 -22  -8  -1   12.90    1.80
 -22   8  -1   12.70    1.30
  22   8   1   12.70    1.40
  22   8   1   13.60    1.40
  22   8   1   12.50    1.40
  22   8   1   14.10    1.30
  22   8   1   13.00    1.50
 -24  -8  -1    4.10    1.10
 -24  -8  -1    2.40    0.80
  24   8   1    3.20    0.80
 -24   8  -1    3.90    0.80
 -24   8  -1    2.20    0.80
  24   8   1    3.80    0.90
  24   8   1    2.50    0.70
  24   8   1    3.30    0.80
  24   8   1    3.20    0.80
  26  -8   1   32.00    2.30
 -26  -8  -1   25.20    2.20
 -26  -8  -1   29.40    2.50
 -26  -8  -1   31.20    2.00
 -26   8  -1   33.10    2.70
  26   8   1   34.00    2.10
  26   8   1   33.70    2.20
  26   8   1   32.50    2.00
 -26   8  -1   33.90    2.10
  26   8   1   33.20    2.10
  26   8   1   29.40    1.80
 -28  -8  -1    1.10    0.60
  28  -8   1    1.20    1.10
  28   8   1    0.90    0.50
 -28   8  -1   -0.20    0.80
  28   8   1    1.30    0.60
  28   8   1    0.60    0.60
  28   8   1    1.30    0.60
 -30  -8  -1    9.80    1.00
  30   8   1    9.20    0.90
  30   8   1   11.20    1.10
  30   8   1    9.00    0.90
  30   8   1   10.80    0.90
  32  -8   1    0.40    0.50
 -32  -8  -1   -0.20    0.40
  32   8   1    0.40    0.40
  32   8   1    0.20    0.40
  32   8   1    0.70    0.30
 -29  -9   1    0.00    0.50
  29   9  -1    0.80    0.40
  29   9  -1    1.50    0.60
  29   9  -1    0.50    0.50
  29   9  -1    1.60    0.50
 -27  -9   1    3.30    0.70
  27   9  -1    3.80    0.60
  27   9  -1    2.50    0.60
  27   9  -1    3.70    0.70
  27   9  -1    2.70    0.60
 -25  -9   1   42.50    2.40
  25  -9  -1   39.30    2.50
 -25  -9   1   43.70    3.90
  25   9  -1   43.90    2.40
  25   9  -1   39.20    2.30
  25   9  -1   41.40    2.30
  25   9  -1   40.00    2.40
  25   9  -1   39.60    2.20
 -25   9   1   42.40    2.30
  23  -9  -1   17.00    1.60
 -23  -9   1   14.40    1.50
 -23  -9   1   12.00    1.70
 -23  -9   1   18.80    1.50
  23   9  -1   14.40    1.30
  23   9  -1   15.50    1.30
  23   9  -1   15.60    1.40
  23   9  -1   16.40    1.40
  23   9  -1   17.00    1.50
 -23   9   1   18.90    1.40
 -21  -9   1    6.10    0.90
 -21  -9   1    6.40    1.40
 -21  -9   1    8.50    1.20
  21   9  -1    4.70    0.90
 -21   9   1    6.20    0.90
  21   9  -1    6.40    1.00
  21   9  -1    6.30    0.90
  21   9  -1    6.70    0.90
  21   9  -1    5.40    0.90
 -19  -9   1   37.30    2.50
 -19  -9   1   40.80    2.70
  19  -9  -1   37.80    2.60
 -19  -9   1   38.00    2.90
  19   9  -1   36.20    2.40
 -19   9   1   37.80    2.20
  19   9  -1   35.80    2.30
  19   9  -1   37.50    2.40
  19   9  -1   37.40    2.40
  19   9  -1   34.50    2.30
 -17  -9   1   35.50    2.70
 -17  -9   1   39.30    2.50
 -17  -9   1   38.80    2.90
  17  -9  -1   37.40    2.80
  17   9  -1   35.70    2.40
  17   9  -1   37.30    2.50
 -17   9   1   37.20    2.30
  17   9  -1   38.40    2.30
  17   9  -1   35.60    1.90
  17   9  -1   33.90    2.40
  17   9  -1   34.30    2.30
 -15  -9   1   -0.10    0.90
 -15  -9   1    1.00    1.10
 -15  -9   1    1.30    0.80
 -15  -9   1   -0.10    1.50
  15  -9  -1   -0.40    1.00
  15   9  -1    1.10    0.50
 -15   9   1    0.90    0.60
  15   9  -1    0.70    0.70
  15   9  -1    0.70    0.70
  15   9  -1    0.10    0.70
  15   9  -1    0.50    0.80
 -13  -9   1   27.40    2.10
 -13  -9   1   25.70    2.60
  13  -9  -1   24.10    3.80
  13  -9  -1   26.30    2.60
 -13  -9   1   25.20    2.40
  13   9  -1   27.20    2.10
  13   9  -1   22.90    1.90
 -13   9   1   27.30    1.90
  13   9  -1   31.70    2.30
 -13   9   1   37.10    4.70
  13   9  -1   27.60    2.00
  13   9  -1   26.30    1.70
 -11  -9   1   38.80    2.60
  11  -9  -1   33.80    2.60
 -11  -9   1   33.50    3.90
  11  -9  -1   33.60    4.10
  11  -9  -1   39.70    3.00
 -11  -9   1   41.00    3.10
 -11  -9   1   38.40    2.90
  11   9  -1   39.00    2.50
  11   9  -1   39.10    2.20
  11   9  -1   38.30    2.50
  11   9  -1   37.50    2.50
 -11   9   1   39.60    4.90
 -11   9   1   37.30    2.30
  -9  -9   1   -0.50    0.90
   9  -9  -1    0.50    1.90
   9  -9  -1    0.40    0.90
  -9  -9   1    0.70    1.60
   9  -9  -1    0.70    1.00
  -9  -9   1    0.10    1.20
  -9  -9   1   -0.30    0.70
  -9   9   1    0.90    2.10
   9   9  -1    1.50    0.70
   9   9  -1    1.20    0.80
  -9   9   1    0.20    0.80
   9   9  -1    1.00    0.70
   9   9  -1    0.50    0.60
   9   9  -1    0.40    0.70
  -7  -9   1   34.30    2.50
  -7  -9   1   38.00    2.90
  -7  -9   1   37.10    3.00
   7  -9  -1   30.20    3.80
  -7  -9   1   36.30    4.00
   7  -9  -1   34.50    2.50
   7  -9  -1   36.50    2.90
   7   9  -1   31.00    2.10
   7   9  -1   32.80    2.30
   7   9  -1   37.00    2.40
   7   9  -1   36.30    2.20
  -7   9   1   37.80    4.20
   7   9  -1   27.40    2.20
  -7   9   1   36.00    2.20
   5  -9  -1    2.90    1.40
   5  -9  -1   -0.60    1.70
  -5  -9   1    1.60    0.90
  -5  -9   1    3.10    1.10
   5  -9  -1    3.10    1.00
  -5  -9   1    1.60    1.60
  -5  -9   1    3.30    1.30
   5  -9  -1    4.40    2.60
   5  -9  -1    0.90    1.10
  -5   9   1    2.60    0.80
   5   9  -1    3.70    0.90
   5   9  -1    1.40    0.80
  -5   9   1    3.50    2.10
   5   9  -1    2.90    0.80
   5   9  -1    2.30    0.80
   3  -9  -1   11.80    1.40
  -3  -9   1   12.40    1.40
  -3  -9   1   13.20    2.60
  -3  -9   1   13.70    1.70
   3  -9  -1   13.50    2.90
  -3  -9   1   11.50    2.50
   3  -9  -1   10.70    1.80
  -3  -9   1   11.20    1.80
   3  -9  -1   10.70    1.50
   3  -9  -1   14.30    2.80
  -3   9   1   12.00    1.20
   3   9  -1   13.60    1.40
  -3   9   1   11.60    1.30
   3   9  -1    9.10    1.30
   3   9  -1   13.90    1.30
  -1  -9   1   37.80    3.00
   1  -9  -1   34.80    2.50
  -1  -9   1   36.10    3.80
  -1  -9   1   35.60    2.50
   1  -9  -1   34.40    4.20
   1  -9  -1   39.00    3.00
  -1  -9   1   37.80    2.90
   1  -9  -1   29.50    3.90
  -1  -9   1   33.80    4.10
   1  -9  -1   33.20    2.80
   1   9  -1   34.60    2.20
  -1   9   1   34.40    2.20
   1   9  -1   35.00    2.30
  -1   9   1   34.40    2.30
  -1  -9  -1   30.10    3.50
  -1  -9  -1   33.50    2.40
  -1  -9  -1   33.60    2.80
   1  -9   1   32.20    2.70
   1  -9   1   29.80    2.40
  -1  -9  -1   32.50    2.70
   1  -9   1   25.80    3.80
  -1  -9  -1   27.40    3.70
   1  -9   1   27.70    2.80
   1  -9   1   31.40    3.80
   1   9   1   30.80    2.10
  -1   9  -1   32.00    2.10
  -1   9  -1   32.90    2.10
   1   9   1   30.10    2.10
   3  -9   1    0.30    0.90
   3  -9   1    0.70    1.00
  -3  -9  -1    0.30    1.10
   3  -9   1    1.00    2.00
  -3  -9  -1    1.10    0.80
  -3  -9  -1    1.70    1.10
   3  -9   1    1.20    1.70
   3  -9   1   -1.10    1.10
  -3  -9  -1    0.40    1.50
   3   9   1    0.60    0.70
   3   9   1    0.30    0.60
  -3   9  -1    0.70    0.70
  -3   9  -1    0.50    0.60
   3   9   1    0.70    1.00
  -5  -9  -1   41.60    3.00
  -5  -9  -1   40.10    2.70
   5  -9   1   37.10    3.10
  -5  -9  -1   35.10    3.10
   5  -9   1   36.60    4.40
   5  -9   1   42.00    3.20
   5  -9   1   39.20    2.80
  -5  -9  -1   40.40    4.20
   5  -9   1   43.70    4.40
   5   9   1   38.20    2.50
   5   9   1   40.50    2.50
   5   9   1   40.60    2.60
  -5   9  -1   39.30    2.40
  -7  -9  -1    7.10    2.10
  -7  -9  -1    5.60    1.00
   7  -9   1    4.40    2.00
   7  -9   1    6.10    1.70
   7  -9   1    5.80    1.20
  -7  -9  -1    4.70    1.70
   7  -9   1    5.00    1.30
  -7  -9  -1    7.80    1.30
  -7   9  -1    9.20    1.30
   7   9   1    7.40    1.00
  -7   9  -1    3.90    2.60
   7   9   1    4.50    0.90
   7   9   1    6.40    1.00
   7   9   1    6.00    1.00
  -9  -9  -1    0.50    1.10
  -9  -9  -1    0.50    1.00
   9  -9   1    1.10    1.80
   9  -9   1    0.10    0.90
  -9  -9  -1    2.10    1.70
  -9  -9  -1    0.30    0.80
   9  -9   1    0.70    1.10
   9   9   1    1.20    0.80
   9   9   1    1.10    0.80
  -9   9  -1    1.40    0.70
   9   9   1    2.10    0.80
   9   9   1    0.40    0.60
   9   9   1    0.60    0.90
  -9   9  -1    0.90    2.30
 -11  -9  -1    0.80    1.00
  11  -9   1   -1.50    1.90
  11  -9   1   -1.00    0.90
 -11  -9  -1    1.10    1.50
 -11  -9  -1   -0.30    0.70
  11  -9   1    0.00    1.30
 -11  -9  -1    0.00    1.10
  11   9   1    0.50    0.70
  11   9   1    0.70    0.60
  11   9   1    0.20    0.70
 -11   9  -1   -1.30    2.30
  11   9   1   -0.20    1.00
 -11   9  -1    0.20    0.60
  11   9   1    0.40    0.70
 -13  -9  -1   10.50    1.30
 -13  -9  -1    9.60    2.30
 -13  -9  -1    8.30    1.50
 -13  -9  -1    9.00    1.70
  13  -9   1    7.80    2.80
  13  -9   1    9.00    1.60
 -13   9  -1   11.70    3.10
  13   9   1   10.40    1.30
  13   9   1    7.50    1.10
 -13   9  -1   10.30    1.10
  13   9   1    8.70    1.20
  13   9   1    9.80    1.00
  13   9   1   12.30    1.30
 -15  -9  -1    5.80    1.50
 -15  -9  -1    4.30    1.20
  15  -9   1    4.60    1.40
 -15  -9  -1    6.30    1.00
  15   9   1    6.40    1.10
  15   9   1    5.10    1.00
 -15   9  -1    6.40    0.90
  15   9   1    6.90    1.00
  15   9   1    6.60    0.80
  15   9   1    6.40    1.00
  17  -9   1    2.70    1.20
 -17  -9  -1    2.60    1.00
 -17  -9  -1    3.00    0.90
 -17  -9  -1    3.70    1.30
 -17   9  -1    2.70    0.70
  17   9   1    4.00    0.90
  17   9   1    1.60    0.70
  17   9   1    2.60    0.80
  17   9   1    3.10    0.50
  17   9   1    3.20    0.80
  19  -9   1   -0.50    0.90
 -19  -9  -1    0.30    0.70
 -19  -9  -1    1.00    1.10
 -19  -9  -1   -0.70    0.80
  19   9   1    0.40    0.70
 -19   9  -1   -0.20    0.60
  19   9   1   -0.20    0.60
  19   9   1   -0.60    0.50
  19   9   1   -0.20    0.60
  19   9   1   -0.50    0.60
 -21  -9  -1    4.40    0.90
 -21  -9  -1    6.10    1.40
 -21  -9  -1    6.00    1.20
  21   9   1    6.70    0.90
  21   9   1    5.40    0.90
 -21   9  -1    6.90    0.90
  21   9   1    6.40    1.00
  21   9   1    4.90    1.10
  21   9   1    4.50    0.80
 -23  -9  -1   16.50    1.40
  23  -9   1   16.20    1.50
 -23  -9  -1   12.90    1.70
 -23  -9  -1   17.80    1.60
  23   9   1   18.10    1.50
  23   9   1   14.30    1.20
  23   9   1   14.90    1.30
  23   9   1   15.10    1.20
 -23   9  -1   15.30    1.30
 -25  -9  -1   39.10    2.20
 -25  -9  -1   36.90    2.70
 -25  -9  -1   32.10    2.30
 -25   9  -1   31.70    2.00
  25   9   1   37.30    2.00
  25   9   1   37.30    2.10
  25   9   1   36.40    2.10
  25   9   1   38.70    2.00
  25   9   1   35.80    1.90
 -27  -9  -1   16.30    1.20
  27   9   1   14.00    1.00
  27   9   1   13.40    1.00
  27   9   1   14.00    1.10
  27   9   1   14.50    1.10
 -29  -9  -1    0.20    0.40
  29   9   1    0.80    0.40
  29   9   1    0.60    0.40
 -26 -10   1   21.10    1.30
  26  10  -1   20.20    1.20
  26  10  -1   19.30    1.20
 -24 -10   1    0.60    0.60
  24  10  -1    1.20    0.40
  24  10  -1    0.60    0.40
  24  10  -1    1.00    0.40
  24  10  -1    0.80    0.50
  22 -10  -1   16.40    1.60
 -22 -10   1   19.40    1.40
 -22 -10   1   13.60    1.50
 -22 -10   1   16.60    2.20
  22  10  -1   18.80    1.30
  22  10  -1   17.20    1.20
 -22  10   1   17.60    1.30
  22  10  -1   17.20    1.20
  22  10  -1   16.90    1.20
 -20 -10   1   10.30    1.50
 -20 -10   1   10.80    1.10
 -20 -10   1   11.70    1.40
  20  10  -1   11.20    1.00
  20  10  -1   10.50    1.00
  20  10  -1   10.60    1.00
  20  10  -1    9.50    0.90
  20  10  -1    7.70    0.90
 -20  10   1   10.70    1.00
  18 -10  -1   -0.80    0.80
 -18 -10   1    0.20    0.70
 -18 -10   1    2.00    1.10
 -18 -10   1    0.30    0.80
 -18  10   1   -0.20    0.50
  18  10  -1   -0.20    1.10
  18  10  -1    0.20    0.60
  18  10  -1   -0.30    0.50
  18  10  -1   -0.50    0.50
  18  10  -1    0.00    0.50
 -16 -10   1    5.70    1.20
 -16 -10   1    6.10    1.00
 -16 -10   1    9.50    1.50
  16  10  -1    7.90    0.90
  16  10  -1    7.00    1.00
  16  10  -1    7.80    0.90
 -16  10   1    9.00    1.00
  16  10  -1    5.90    0.90
  16  10  -1    7.00    0.90
 -14 -10   1   12.50    1.30
 -14 -10   1   12.70    1.60
  14 -10  -1   12.00    1.60
 -14 -10   1   13.90    2.30
  14  10  -1   12.60    0.90
  14  10  -1   11.80    1.20
  14  10  -1   11.60    1.20
  14  10  -1   13.10    1.20
 -14  10   1   14.80    1.20
  14  10  -1   12.60    1.20
  14  10  -1   12.90    1.20
 -12 -10   1    1.90    1.20
  12 -10  -1    2.60    1.10
 -12 -10   1    3.40    0.90
 -12 -10   1    2.10    1.00
  12  10  -1    3.20    0.70
  12  10  -1    2.90    0.50
  12  10  -1    3.00    0.80
 -12  10   1    3.10    0.70
  12  10  -1    3.60    0.80
  12  10  -1    2.10    0.80
 -10 -10   1   18.10    2.10
 -10 -10   1   16.30    1.90
 -10 -10   1   14.80    1.60
  10 -10  -1   16.90    1.90
  10  10  -1   15.00    1.30
  10  10  -1   17.60    1.50
  10  10  -1   17.00    1.20
  10  10  -1   18.00    1.50
 -10  10   1   17.00    1.40
   8 -10  -1    2.20    1.10
  -8 -10   1    2.20    1.20
  -8 -10   1    4.80    1.20
   8 -10  -1    2.20    0.90
  -8 -10   1    2.90    0.90
   8  10  -1    2.20    0.70
   8  10  -1    2.30    0.60
  -8  10   1    3.00    0.70
   8  10  -1    4.10    0.90
  -6 -10   1    1.80    1.10
   6 -10  -1    1.60    0.90
   6 -10  -1    2.50    1.10
  -6 -10   1    3.50    1.30
  -6 -10   1    2.30    0.90
   6  10  -1    3.20    0.80
  -6  10   1    3.20    0.70
   6  10  -1    2.80    0.70
   6  10  -1    1.20    0.70
  -4 -10   1   21.00    1.90
  -4 -10   1   16.80    2.00
   4 -10  -1   18.40    2.00
   4 -10  -1   17.30    1.70
   4 -10  -1   13.40    2.30
  -4 -10   1   19.30    2.20
   4  10  -1   19.60    1.50
  -4  10   1   20.70    1.50
   4  10  -1   18.10    1.40
   2 -10  -1    9.50    1.30
  -2 -10   1    7.30    1.30
  -2 -10   1    9.10    1.70
   2 -10  -1   10.50    1.60
   2 -10  -1    8.80    1.70
  -2 -10   1    8.90    1.50
   2  10  -1    9.50    1.10
   2  10  -1    8.20    1.00
  -2  10   1   10.00    1.10
   0 -10   1   44.40    3.40
   0 -10   1   49.50    3.40
   0 -10  -1   42.80    3.40
   0 -10  -1   47.70    3.00
   0 -10   1   44.70    3.00
   0 -10  -1   41.00    3.20
   0 -10   1   40.80    4.50
   0  10  -1   47.00    2.60
   0  10   1   46.80    2.70
   0  10  -1   45.50    2.60
   0  10   1   45.30    2.60
   2 -10   1    6.90    2.30
   2 -10   1    2.80    1.20
  -2 -10  -1    3.70    1.00
   2 -10   1    3.30    1.10
   2 -10   1    4.10    1.40
  -2 -10  -1    3.00    1.20
  -2 -10  -1    7.60    1.70
   2  10   1    7.00    0.90
   2  10   1    4.70    0.80
  -2  10  -1    4.80    0.80
  -4 -10  -1   35.60    2.80
   4 -10   1   27.70    4.00
   4 -10   1   27.90    2.40
   4 -10   1   29.50    2.90
  -4 -10  -1   30.80    2.40
  -4 -10  -1   29.90    2.80
   4 -10   1   34.20    2.80
  -4  10  -1   31.90    2.10
   4  10   1   34.90    2.10
   4  10   1   34.60    2.10
  -6 -10  -1  138.59    7.40
   6 -10   1  136.39    7.30
  -6 -10  -1  142.39    7.30
   6 -10   1  137.79    6.90
  -6 -10  -1  144.09    7.00
   6  10   1  136.99    6.70
   6  10   1  137.29    6.70
  -6  10  -1  132.79    6.70
  -8 -10  -1  173.68    9.00
  -8 -10  -1  182.68    8.90
  -8 -10  -1  186.28    8.60
   8 -10   1  172.38    9.00
   8 -10   1  167.08    8.50
   8  10   1  167.88    8.30
  -8  10  -1  176.38    8.30
   8  10   1  173.88    8.30
   8  10   1  181.58    8.30
 -10 -10  -1  258.07   11.70
 -10 -10  -1  236.88   11.80
 -10 -10  -1  249.38   11.40
  10 -10   1  237.48   11.70
 -10  10  -1  241.58   11.20
  10  10   1  241.68   11.10
  10  10   1  223.18   11.10
  10  10   1  228.38   11.10
 -12 -10  -1  206.68    9.90
  12 -10   1  199.48   10.00
 -12 -10  -1  205.08   10.10
 -12 -10  -1  205.88    9.60
  12  10   1  194.18    9.40
 -12  10  -1  204.28    9.40
  12  10   1  200.28    9.30
  12  10   1  198.28    9.50
  12  10   1  191.38    9.40
  14 -10   1   35.20    2.70
 -14 -10  -1   41.00    2.50
 -14 -10  -1   38.70    2.70
 -14 -10  -1   40.50    3.30
  14  10   1   36.30    2.20
  14  10   1   35.40    2.20
  14  10   1   36.60    2.00
  14  10   1   37.00    2.30
 -14  10  -1   36.20    2.20
 -16 -10  -1    0.80    0.70
 -16 -10  -1    0.60    0.80
 -16 -10  -1   -0.40    1.00
  16 -10   1    0.00    1.00
  16  10   1   -0.40    0.50
  16  10   1    0.20    0.30
  16  10   1   -0.10    0.60
 -16  10  -1   -0.30    0.90
  16  10   1   -0.60    0.60
  16  10   1    0.20    0.60
 -18 -10  -1   24.90    2.20
 -18 -10  -1   22.30    1.70
  18 -10   1   21.00    1.80
 -18 -10  -1   22.90    1.90
  18  10   1   15.40    1.80
 -18  10  -1   22.70    1.50
  18  10   1   23.00    1.60
  18  10   1   24.00    1.50
  18  10   1   24.60    1.60
 -20 -10  -1   66.49    3.60
 -20 -10  -1   72.09    3.80
  20  10   1   67.79    3.50
  20  10   1   72.79    3.50
 -20  10  -1   68.19    3.50
  20  10   1   68.59    3.50
  20  10   1   67.09    3.40
 -22 -10  -1   13.80    1.30
 -22 -10  -1   14.50    1.30
  22  10   1   14.50    1.00
 -22  10  -1   16.90    1.10
  22  10   1   15.60    1.40
  22  10   1   15.50    1.20
  22  10   1   13.70    1.10
 -24 -10  -1   57.49    3.00
  24  10   1   54.49    2.90
  24  10   1   58.99    2.90
 -26 -10  -1    1.30    0.50
 -21 -11   1    2.60    0.60
  21  11  -1    1.70    0.40
  21  11  -1    2.60    0.40
 -19 -11   1    2.50    1.00
 -19 -11   1    2.50    0.70
 -19  11   1    3.30    0.50
  19  11  -1    1.90    0.40
  19  11  -1    3.10    0.40
  19  11  -1    1.80    0.90
 -17 -11   1   32.40    2.20
 -17 -11   1   37.90    2.20
  17  11  -1   36.00    2.00
  17  11  -1   35.10    1.90
 -17  11   1   34.30    2.10
  17  11  -1   36.30    1.90
 -15 -11   1    0.60    0.80
  15 -11  -1    0.20    1.00
 -15 -11   1   -1.30    1.00
 -15 -11   1    0.40    0.60
  15  11  -1   -0.10    0.40
  15  11  -1    0.70    0.50
  15  11  -1    0.10    0.40
 -15  11   1    0.60    0.50
  13 -11  -1   20.50    1.80
 -13 -11   1   22.50    1.70
 -13 -11   1   20.40    1.90
 -13  11   1   21.40    1.40
  13  11  -1   18.20    1.40
  13  11  -1   21.60    1.40
  13  11  -1   22.20    1.50
 -11 -11   1    1.80    0.90
 -11 -11   1    2.20    0.90
 -11 -11   1   -0.10    1.10
  11 -11  -1    2.10    1.00
  11  11  -1    2.60    0.60
 -11  11   1    3.20    0.60
  11  11  -1    2.60    0.80
  11  11  -1    0.90    0.60
  11  11  -1    2.40    0.40
  -9 -11   1    3.20    0.90
  -9 -11   1    3.60    1.30
  -9 -11   1    4.00    1.00
   9 -11  -1    2.40    1.10
   9  11  -1    2.90    0.70
  -9  11   1    3.50    0.60
   9  11  -1    3.00    0.60
   9  11  -1    3.50    0.50
   9  11  -1    2.50    0.70
   7 -11  -1   36.00    2.70
  -7 -11   1   36.20    2.60
  -7 -11   1   30.70    2.80
  -7 -11   1   39.00    2.50
  -7  11   1   36.20    2.00
   7  11  -1   33.70    2.10
   7  11  -1   33.20    1.90
  -7  11   1   34.30    2.00
  -5 -11   1   -0.80    0.80
   5 -11  -1   -1.00    0.70
   5 -11  -1    0.30    0.90
  -5 -11   1    0.90    1.30
  -5 -11   1   -0.60    0.80
   5  11  -1   -0.40    0.40
   5  11  -1   -0.50    0.50
  -5  11   1    0.30    0.50
   3 -11  -1   14.90    1.70
  -3 -11   1   16.50    1.70
  -3 -11   1   14.40    1.50
  -3 -11   1   15.40    1.90
   3 -11  -1   13.60    1.40
   3  11  -1   15.00    1.10
  -3  11   1   16.50    1.20
  -1 -11   1   26.60    2.10
  -1 -11   1   21.80    2.40
  -1 -11   1   28.50    2.40
   1 -11  -1   26.60    2.10
   1 -11  -1   28.30    2.40
   1  11  -1   26.70    1.70
  -1  11   1   28.20    1.70
   1 -11   1    3.10    2.20
  -1 -11  -1    1.40    0.80
  -1 -11  -1    1.80    1.00
   1 -11   1    1.20    1.00
   1 -11   1    1.00    0.90
  -1 -11  -1    0.60    1.60
  -1  11  -1    1.90    0.60
  -1  11  -1    1.90    0.70
   1  11   1    2.20    0.60
  -3 -11  -1    0.50    1.50
  -3 -11  -1   -0.70    0.80
   3 -11   1    1.40    0.90
  -3 -11  -1    0.00    0.70
   3 -11   1    0.50    0.90
   3  11   1    0.60    0.50
  -3  11  -1    0.60    0.60
  -3  11  -1    0.30    0.50
   5 -11   1    2.20    1.10
   5 -11   1    3.40    0.90
  -5 -11  -1    6.00    1.00
  -5 -11  -1    5.90    1.50
  -5 -11  -1    3.70    1.10
  -5  11  -1    4.60    0.70
  -5  11  -1    5.40    0.80
   5  11   1    3.90    0.60
  -7 -11  -1    5.10    1.40
  -7 -11  -1    2.70    1.00
   7 -11   1    2.60    1.10
  -7 -11  -1    3.70    0.90
   7  11   1    3.50    0.60
  -7  11  -1    3.30    0.70
   7  11   1    4.00    0.60
  -7  11  -1    3.20    0.60
  -9 -11  -1   16.70    2.00
  -9 -11  -1   21.90    2.00
   9 -11   1   19.30    1.90
  -9 -11  -1   21.70    1.70
  -9  11  -1   17.40    1.60
   9  11   1   19.00    1.30
   9  11   1   20.20    1.20
 -11 -11  -1   10.50    1.20
  11 -11   1   10.80    1.40
 -11 -11  -1   11.30    1.40
 -11 -11  -1    8.20    1.80
  11  11   1    9.40    0.90
  11  11   1   10.80    1.10
 -11  11  -1   11.90    1.00
  11  11   1   11.80    0.80
  11  11   1   12.20    0.90
 -13 -11  -1    4.10    1.30
 -13 -11  -1    3.80    0.80
  13 -11   1    5.40    1.00
 -13 -11  -1    4.60    1.00
  13  11   1    4.50    0.60
  13  11   1    3.50    0.60
  13  11   1    4.10    0.70
 -13  11  -1    4.00    0.60
  15 -11   1    5.60    1.10
 -15 -11  -1    8.80    1.10
 -15 -11  -1    8.60    1.00
  15  11   1    8.60    0.80
  15  11   1    8.00    0.70
  15  11   1    7.10    0.80
 -15  11  -1    7.90    0.80
 -17 -11  -1   25.50    1.70
 -17 -11  -1   27.50    1.90
  17  11   1   24.50    1.50
  17  11   1   23.40    1.40
 -17  11  -1   27.00    2.00
 -19 -11  -1   30.80    2.20
 -19 -11  -1   27.60    2.10
  19  11   1   31.40    1.70
 -19  11  -1   33.40    1.70
  19  11   1   34.40    1.70
 -21 -11  -1   19.40    1.30
 -14 -12   1    2.00    0.60
 -14 -12   1    2.50    0.70
 -14  12   1    3.00    0.40
  14  12  -1    1.80    0.40
 -12 -12   1   11.10    1.10
 -12 -12   1    9.00    1.00
 -12  12   1   10.80    0.80
  12  12  -1   11.30    0.90
 -10 -12   1    3.50    0.80
 -10 -12   1    3.20    0.70
  10 -12  -1    2.80    0.80
  10  12  -1    4.10    0.60
 -10  12   1    4.30    0.60
   8 -12  -1   25.00    1.90
  -8 -12   1   27.70    1.80
  -8 -12   1   28.00    2.00
   8  12  -1   27.70    1.60
  -8  12   1   29.40    1.60
  -6 -12   1  143.39    6.70
  -6 -12   1  140.79    6.90
   6 -12  -1  137.89    6.90
   6  12  -1  133.09    6.60
  -6  12   1  144.49    6.50
   4 -12  -1    2.70    0.90
  -4 -12   1    1.60    0.80
  -4 -12   1    3.00    0.80
  -4  12   1    0.90    0.50
   4  12  -1    2.30    0.40
   4  12  -1    2.10    0.60
  -4  12   1    2.90    0.50
   4  12  -1    2.50    0.50
  -2 -12   1    2.60    0.90
  -2 -12   1    1.90    0.70
   2 -12  -1    3.00    0.90
   2  12  -1    2.70    0.40
  -2  12   1    1.80    0.50
   2  12  -1    2.20    0.60
  -2  12   1    2.20    0.60
   0 -12   1   13.60    1.40
   0 -12  -1   16.00    1.50
   0 -12   1    9.70    1.20
   0  12   1   12.80    1.10
   0  12   1   14.50    1.00
   0  12  -1   13.50    1.00
   2 -12   1    2.40    0.90
  -2 -12  -1    2.80    1.00
  -2 -12  -1    2.00    0.90
  -2  12  -1    2.40    0.50
  -2  12  -1    2.10    0.60
   2  12   1    2.70    0.50
   2  12   1    2.20    0.60
   4 -12   1   29.10    2.10
  -4 -12  -1   28.60    2.10
  -4 -12  -1   25.20    1.80
   4  12   1   28.90    1.70
  -4  12  -1   28.40    1.60
   4  12   1   28.50    1.50
  -6 -12  -1    9.10    1.20
  -6 -12  -1   10.00    1.00
   6 -12   1   11.00    1.30
   6  12   1   11.10    0.70
  -6  12  -1   11.30    0.90
   6  12   1   10.00    0.90
  -8 -12  -1    0.60    0.60
   8 -12   1    0.70    0.70
  -8 -12  -1    0.60    0.70
  -8  12  -1    0.10    0.40
   8  12   1    0.40    0.40
 -10 -12  -1   60.19    3.50
 -10 -12  -1   67.59    3.50
  10 -12   1   62.19    3.40
  10  12   1   65.09    3.20
 -10  12  -1   68.29    3.20
 -12 -12  -1    1.00    0.50
 -12 -12  -1    0.80    0.60
  12 -12   1    0.70    0.90
  12  12   1    0.60    0.40
 -12  12  -1    0.80    0.40
 -14 -12  -1    1.30    0.50
 -14 -12  -1    0.60    0.60
 -14  12  -1    1.20    0.30
  14  12   1    2.10    0.40
  42   0  -2    0.70    0.50
  42   0  -2    0.10    0.50
  40   0  -2    6.00    1.00
  40   0  -2    6.80    0.80
  40   0  -2    6.50    0.90
  40   0  -2    5.00    0.90
  38   0  -2   42.60    2.60
  38   0  -2   38.00    2.70
 -38   0   2   37.20    2.50
  38   0  -2   40.20    2.30
  38   0  -2   35.90    2.50
 -38   0   2   36.90    2.50
 -36   0   2   38.40    2.70
  36   0  -2   38.30    2.60
 -36   0   2   37.00    2.50
  36   0  -2   39.10    2.50
  36   0  -2   39.10    2.80
  36   0  -2   39.00    3.00
 -34   0   2   14.10    1.50
  34   0  -2   14.20    2.00
 -34   0   2   14.30    1.50
  34   0  -2   13.20    1.70
  34   0  -2   13.40    1.50
  34   0  -2   11.40    1.30
  34   0  -2   12.90    1.40
  32   0  -2   28.80    2.30
 -32   0   2   22.40    3.10
 -32   0   2   31.80    3.40
  32   0  -2   26.70    2.50
  32   0  -2   33.10    2.70
  32   0  -2   32.40    2.30
  32   0  -2   26.60    2.60
 -32   0   2   30.00    2.20
 -30   0   2   10.80    2.10
  30   0  -2    9.80    1.60
  30   0  -2    8.30    1.50
  30   0  -2    7.10    1.20
  30   0  -2    7.70    1.40
  30   0  -2   10.00    1.40
 -30   0   2    9.20    1.20
 -30   0   2   11.20    2.10
  28   0  -2   18.60    1.90
 -28   0   2   23.20    2.70
  28   0  -2   16.90    1.90
  28   0  -2   21.90    2.20
 -28   0   2   16.80    1.60
 -28   0   2   15.70    2.20
  28   0  -2   21.20    2.10
 -26   0   2   66.09    4.30
 -26   0   2   55.89    4.00
  26   0  -2   56.19    3.50
  26   0  -2   56.99    3.80
  26   0  -2   62.99    3.90
 -26   0   2   59.59    3.20
  26   0  -2   58.59    3.60
 -24   0   2    2.40    0.60
  24   0  -2    2.00    1.00
  24   0  -2    2.10    1.10
  24   0  -2    2.20    1.00
  24   0  -2    2.10    1.20
 -24   0   2    1.40    1.10
 -22   0   2   17.70    1.90
  22   0  -2   18.90    1.90
 -22   0   2   18.20    2.00
  22   0  -2   17.80    1.90
 -22   0   2   16.70    1.30
 -20   0   2  117.99    5.90
 -20   0   2  105.99    5.20
 -18   0   2  276.37   13.00
 -18   0   2  272.57   12.50
 -16   0   2   38.70    2.30
 -16   0   2   29.50    1.70
 -14   0   2  153.78    7.40
 -12   0   2  271.47   12.50
  10   0  -2  542.35   24.00
 -10   0   2  511.95   23.70
   8   0  -2  749.03   33.80
  -8   0   2  750.22   33.60
  -6   0   2   27.10    1.40
   6   0  -2   30.80    1.70
   4   0  -2    6.60    0.60
  -2   0   2  100.49    4.50
   2   0  -2   99.29    4.60
   0   0  -2  928.61   42.30
   2   0   2  154.28    7.10
  -2   0  -2  156.38    7.10
   4   0   2  558.74   24.10
  -4   0  -2  512.95   24.10
  -6   0  -2    3.90    0.70
   6   0   2    5.00    0.60
   8   0   2  130.59    6.20
  -8   0  -2  130.49    6.30
 -10   0  -2  105.59    5.00
 -10   0  -2  109.99    5.40
  10   0   2  109.09    5.40
 -12   0  -2  469.15   21.70
 -12   0  -2  476.95   21.30
 -14   0  -2   60.89    3.20
 -14   0  -2   69.79    3.80
 -16   0  -2   21.40    1.40
 -16   0  -2   19.30    2.00
  16   0   2   22.90    1.90
 -18   0  -2   38.10    2.80
 -18   0  -2   38.10    2.10
  18   0   2   32.70    2.40
 -20   0  -2  104.39    6.00
 -20   0  -2  108.79    5.30
  20   0   2  109.09    5.80
  22   0   2    5.10    1.40
  22   0   2    4.30    1.30
  22   0   2    4.30    1.10
 -22   0  -2    4.40    0.80
 -22   0  -2    7.80    1.60
  24   0   2    5.80    1.10
 -24   0  -2    5.50    1.00
 -24   0  -2    6.30    1.60
  24   0   2    8.60    1.40
  26   0   2   11.90    2.00
  26   0   2   17.40    2.10
 -26   0  -2   14.90    1.50
  26   0   2   12.00    1.60
 -26   0  -2   14.10    2.20
  26   0   2   17.40    1.60
 -26   0  -2   12.70    2.20
  28   0   2   27.50    2.40
 -28   0  -2   26.40    2.10
  28   0   2   23.90    2.20
  28   0   2   21.70    1.90
  28   0   2   26.20    2.60
 -28   0  -2   27.10    4.20
  30   0   2   20.60    2.10
 -30   0  -2   22.00    3.00
 -30   0  -2   21.70    2.90
  30   0   2   20.40    2.10
 -30   0  -2   26.80    2.00
 -30   0  -2   23.00    3.20
  30   0   2   20.10    2.30
  30   0   2   21.40    1.80
  32   0   2    7.60    1.40
 -32   0  -2    7.20    2.20
  32   0   2    7.00    1.30
 -32   0  -2    8.10    2.30
  32   0   2    7.70    1.50
 -32   0  -2    7.90    1.30
 -32   0  -2   10.10    1.30
 -34   0  -2   20.50    1.80
  34   0   2   18.20    1.70
  34   0   2   18.90    1.70
  34   0   2   17.20    1.90
  34   0   2   20.00    1.80
 -34   0  -2   17.90    1.80
  36   0   2    1.00    0.70
 -36   0  -2    2.00    1.00
 -36   0  -2    2.30    0.90
  36   0   2    2.40    1.10
  36   0   2    1.70    1.10
  36   0   2    1.80    0.90
  38   0   2    2.70    0.70
  38   0   2    1.90    0.80
  38   0   2    3.60    0.80
  38   0   2    1.80    0.80
 -38   0  -2    3.10    1.00
 -38   0  -2    1.80    0.90
  40   0   2   23.10    1.60
  40   0   2   23.80    1.50
  40   0   2   26.60    1.60
  41  -1  -2   -0.10    0.60
  41  -1  -2    0.70    0.60
  41  -1  -2    1.70    0.60
  41   1  -2    0.30    0.50
  41   1  -2    1.10    0.60
  41   1  -2    1.00    0.50
  41   1  -2    2.10    0.60
 -39  -1   2   17.60    1.60
  39  -1  -2   13.60    1.30
  39  -1  -2   18.30    1.70
  39  -1  -2   17.50    1.70
  39  -1  -2   19.00    1.60
 -39   1   2   17.50    1.50
  39   1  -2   17.40    1.60
  39   1  -2   17.60    1.70
  39   1  -2   18.00    1.50
  39   1  -2   17.60    1.40
  37  -1  -2   -0.20    0.80
  37  -1  -2   -0.30    0.60
  37  -1  -2   -1.20    0.90
 -37  -1   2    0.60    0.90
 -37  -1   2    0.30    0.80
  37  -1  -2    1.50    1.10
  37  -1  -2   -0.60    0.60
 -37   1   2    0.70    0.80
 -37   1   2    0.80    0.80
  37   1  -2   -0.70    1.00
  37   1  -2    0.10    0.80
  37   1  -2    0.40    1.00
  37   1  -2    0.40    0.60
  35  -1  -2    0.40    0.80
  35  -1  -2    0.60    1.00
  35  -1  -2    1.00    1.30
  35  -1  -2    1.40    0.70
  35  -1  -2   -0.90    1.00
 -35  -1   2    1.70    0.90
 -35  -1   2    0.30    0.90
  35   1  -2    3.00    1.20
  35   1  -2   -0.40    1.20
  35   1  -2    0.10    0.70
  35   1  -2   -0.30    0.80
 -35   1   2    0.90    0.80
 -35   1   2    0.40    0.80
  33  -1  -2   29.80    2.60
 -33  -1   2   23.30    3.00
  33  -1  -2   27.80    2.30
 -33  -1   2   29.80    2.10
  33  -1  -2   28.00    2.70
 -33  -1   2   26.50    2.10
  33  -1  -2   28.70    2.40
  33  -1  -2   25.30    2.10
  33   1  -2   30.10    2.60
  33   1  -2   28.40    2.30
  33   1  -2   26.60    2.60
 -33   1   2   22.50    3.30
 -33   1   2   27.20    3.40
  33   1  -2   25.90    2.20
 -33   1   2   27.50    2.10
 -31  -1   2   57.09    4.80
  31  -1  -2   71.19    4.10
  31  -1  -2   72.19    4.30
  31  -1  -2   73.89    4.10
 -31  -1   2   85.79    5.30
  31  -1  -2   79.29    4.60
  31  -1  -2   72.19    4.40
  31   1  -2   71.89    4.20
 -31   1   2   73.19    5.30
  31   1  -2   70.09    4.00
 -31   1   2   64.09    5.20
  31   1  -2   79.29    4.50
  31   1  -2   75.69    4.60
  31   1  -2   75.19    4.30
  29  -1  -2  174.48    8.80
  29  -1  -2  170.48    8.60
  29  -1  -2  177.88    8.90
 -29  -1   2  178.78    8.50
 -29  -1   2  188.08   10.10
  29  -1  -2  179.98    9.10
  29   1  -2  175.08    9.00
 -29   1   2  175.98    8.50
 -29   1   2  172.18   10.60
  29   1  -2  181.38    8.80
  29   1  -2  175.78    8.90
  29   1  -2  169.68    8.70
 -29   1   2  180.58   10.40
  29   1  -2  170.68    8.50
 -27  -1   2   10.60    1.90
  27  -1  -2   12.30    1.70
 -27  -1   2   11.50    1.80
  27  -1  -2   12.40    1.80
  27  -1  -2   10.80    2.40
 -27  -1   2   12.50    1.30
 -27   1   2   13.50    2.20
  27   1  -2   11.40    2.20
  27   1  -2   12.50    1.80
  27   1  -2   13.10    1.50
  27   1  -2   14.00    1.30
  27   1  -2   14.30    1.70
 -27   1   2   13.40    1.30
 -27   1   2   12.30    2.10
 -25  -1   2   18.20    2.20
  25  -1  -2   16.90    1.90
  25  -1  -2   18.10    2.00
  25  -1  -2   17.50    1.70
  25   1  -2   15.40    1.50
 -25   1   2   16.70    1.40
 -25   1   2   17.60    2.20
  25   1  -2   18.80    1.80
  25   1  -2   19.00    2.00
  25   1  -2   15.00    1.60
 -25   1   2   16.50    2.30
  25   1  -2   17.20    1.80
 -23  -1   2    4.00    1.20
  23  -1  -2    3.00    1.10
  23  -1  -2    2.50    1.20
  23  -1  -2    3.40    1.10
 -23  -1   2    3.60    0.70
 -23   1   2    3.70    0.70
 -23   1   2    4.50    1.20
  23   1  -2    1.60    1.00
  23   1  -2    1.80    1.20
 -23   1   2    4.30    1.30
  23   1  -2    3.40    1.00
  21  -1  -2  634.44   29.40
 -21  -1   2  639.14   28.80
 -21  -1   2  638.64   29.40
  21   1  -2  622.64   29.10
 -21   1   2  649.34   29.70
 -21   1   2  651.83   28.90
  21   1  -2  633.54   29.30
 -21   1   2  648.64   29.70
 -19  -1   2 2942.11  140.49
 -19  -1   2 3209.88  140.99
 -19   1   2 3234.98  141.29
 -19   1   2 3215.18  141.29
 -19   1   2 3146.19  140.59
 -17  -1   2  317.57   14.40
 -17   1   2  311.77   14.60
 -17   1   2  304.87   14.00
 -17   1   2  300.87   14.60
  15  -1  -2    0.30    0.60
 -15  -1   2   -0.20    0.60
 -15   1   2    0.50    0.80
 -15   1   2    0.70    0.40
 -13  -1   2   23.90    1.60
  13  -1  -2   25.40    1.60
 -13   1   2   21.40    1.80
  13   1  -2   21.30    1.90
 -13   1   2   22.60    1.30
 -13   1   2   25.30    1.80
   9  -1  -2 5814.62  281.77
   9  -1  -2 6685.93  282.47
   7  -1  -2 2253.27  100.59
   5  -1  -2 1590.74   73.89
   5   1  -2 1601.94   71.89
   3  -1  -2  553.44   24.90
  -3  -1   2  573.74   24.70
  -3  -1   2  533.75   24.80
   3  -1  -2  538.65   24.90
  -3   1   2  553.04   24.90
  -3   1   2  564.54   24.90
   1   1  -2 1683.23   76.69
  -1   1   2 1698.13   77.59
   1  -1   2  136.99    6.40
  -1  -1  -2  138.99    6.50
   1   1   2  144.49    6.50
  -1   1  -2  142.19    6.50
  -1   1  -2  133.79    6.50
   3  -1   2 3191.08  144.99
   3   1   2 3235.78  144.19
  -3   1  -2 3096.89  144.49
   5  -1   2 2288.07  105.69
  -5   1  -2 2289.37  104.29
   5   1   2 2242.98  104.29
   7  -1   2   11.60    1.00
  -7  -1  -2    9.60    1.00
   7   1   2   11.70    0.90
  -7   1  -2    9.30    1.10
   9  -1   2    8.20    0.90
  -9  -1  -2    4.40    0.90
  -9   1  -2    4.20    1.00
   9   1   2    6.30    0.70
  -9   1  -2    5.90    0.60
 -11  -1  -2  225.68   10.10
  11  -1   2  208.18   10.10
 -11  -1  -2  208.08    9.80
 -11   1  -2  210.78    9.80
  11   1   2  206.68    9.90
 -11   1  -2  224.98   10.30
 -13  -1  -2   10.70    1.30
  13  -1   2    9.90    1.20
 -13  -1  -2   11.30    1.00
 -13   1  -2   11.20    0.90
  13   1   2   10.50    1.00
  15  -1   2 4428.96  195.68
  15   1   2 4322.37  195.38
  17  -1   2    1.50    0.80
 -17  -1  -2    3.10    1.10
 -17  -1  -2    2.50    0.60
 -17   1  -2    5.20    1.20
 -17   1  -2    3.60    0.60
  17   1   2    4.80    0.90
 -19  -1  -2   40.00    2.20
 -19  -1  -2   38.70    2.90
  19  -1   2   35.50    2.70
 -19   1  -2   35.90    3.00
 -19   1  -2   39.40    2.20
  21  -1   2  257.47   12.70
 -21  -1  -2  255.97   12.30
 -21  -1  -2  272.47   13.60
  21  -1   2  256.17   12.40
  21  -1   2  276.57   13.70
  21   1   2  269.47   12.60
 -21   1  -2  280.67   13.30
  21   1   2  258.67   12.70
 -21   1  -2  285.87   13.60
 -21   1  -2  268.87   12.40
  21   1   2  259.57   12.60
 -23  -1  -2  232.98   11.90
  23  -1   2  227.08   11.10
  23  -1   2  238.68   11.50
  23   1   2  228.78   11.20
 -23   1  -2  238.88   12.00
 -23   1  -2  231.88   11.10
  23   1   2  235.08   11.30
 -23   1  -2  241.38   12.20
  23   1   2  241.08   11.50
  25  -1   2   83.29    4.90
  25  -1   2   86.69    4.70
 -25  -1  -2   88.59    5.60
  25  -1   2   95.89    5.20
 -25  -1  -2   90.49    4.60
  25   1   2   80.19    4.60
 -25   1  -2   91.59    5.70
 -25   1  -2   81.09    4.60
  25   1   2   85.99    4.90
 -25   1  -2   95.99    5.90
  25   1   2   88.79    5.00
  25   1   2   91.49    5.10
 -27  -1  -2  134.79    6.70
  27  -1   2  130.79    6.70
  27  -1   2  140.99    7.30
  27  -1   2  128.99    7.00
 -27  -1  -2  143.49    6.80
 -27  -1  -2  143.79    8.00
  27   1   2  139.79    7.00
  27   1   2  128.69    6.60
 -27   1  -2  139.79    8.20
  27   1   2  133.09    6.90
 -27   1  -2  140.19    6.80
  27   1   2  135.79    7.20
 -27   1  -2  138.59    8.00
  27   1   2  118.39    6.60
 -29  -1  -2   46.90    3.90
  29  -1   2   51.39    3.30
  29  -1   2   50.79    3.80
  29  -1   2   48.40    3.40
 -29  -1  -2   50.89    3.20
 -29  -1  -2   47.70    3.10
 -29  -1  -2   49.80    4.30
  29  -1   2   47.60    3.10
 -29   1  -2   50.99    3.10
  29   1   2   52.39    3.40
  29   1   2   47.70    3.80
 -29   1  -2   47.90    4.60
 -29   1  -2   53.19    4.40
  29   1   2   50.89    3.30
 -31  -1  -2   10.90    1.40
  31  -1   2    9.40    2.10
  31  -1   2    9.60    1.50
 -31  -1  -2   11.80    2.40
 -31  -1  -2    8.40    2.00
  31  -1   2    9.60    1.80
 -31  -1  -2    9.80    1.40
 -31   1  -2   10.60    2.40
  31   1   2    9.30    1.30
  31   1   2    9.60    1.50
 -31   1  -2    5.50    2.20
  31   1   2    9.60    1.50
 -31   1  -2   10.50    1.40
 -31   1  -2    8.80    1.30
  31   1   2    7.30    1.60
 -33  -1  -2    9.80    1.40
  33  -1   2   11.80    1.60
  33  -1   2   10.90    1.60
  33  -1   2    8.90    1.40
  33  -1   2   11.10    1.40
 -33   1  -2   11.20    1.50
 -33   1  -2   11.40    1.40
  33   1   2    9.80    1.30
  33   1   2    9.70    1.50
  33   1   2   11.70    1.50
  33   1   2    9.80    1.50
  35  -1   2    5.00    1.10
  35  -1   2    5.70    1.00
 -35  -1  -2    6.00    1.20
  35  -1   2    5.10    1.10
  35  -1   2    4.90    1.20
  35   1   2    4.70    1.00
 -35   1  -2    3.20    1.30
  35   1   2    4.40    1.10
  35   1   2    5.00    1.20
  35   1   2    5.70    1.10
 -35   1  -2    6.30    1.10
  37  -1   2    6.20    1.00
 -37  -1  -2    7.70    1.20
 -37  -1  -2    2.40    1.00
  37  -1   2    4.70    1.00
  37  -1   2    7.10    0.90
  37  -1   2    3.90    1.20
 -37   1  -2    4.40    1.10
  37   1   2    6.90    1.00
  37   1   2    5.60    1.00
  37   1   2    4.30    1.00
  37   1   2    8.80    1.10
 -37   1  -2    6.40    1.10
  39  -1   2   11.60    1.10
  39  -1   2   10.60    1.10
  39  -1   2   11.90    1.00
  39   1   2   12.30    1.10
  39   1   2   12.10    1.10
  39   1   2   10.70    1.10
  39   1   2    9.90    1.00
 -39   1  -2   10.20    1.20
  41  -1   2   20.60    1.30
  41   1   2   19.10    1.30
  41   1   2   18.70    1.20
  42  -2  -2   45.20    2.20
  42  -2  -2   37.50    2.20
  42   2  -2   39.90    2.20
  42   2  -2   46.60    2.20
  40  -2  -2    3.60    0.80
  40  -2  -2    3.00    0.80
  40  -2  -2    3.80    0.80
  40   2  -2    4.10    0.80
 -40   2   2    4.30    0.90
  40   2  -2    4.20    0.70
  40   2  -2    3.90    0.70
  40   2  -2    4.10    0.80
  38  -2  -2    4.20    1.00
  38  -2  -2    2.80    0.90
 -38  -2   2    2.00    0.90
  38  -2  -2    1.90    1.00
  38   2  -2    2.80    0.70
  38   2  -2    3.10    0.80
  38   2  -2    1.60    0.90
 -38   2   2    1.20    0.80
 -38   2   2    4.10    0.90
  38   2  -2    2.10    0.90
  36  -2  -2    1.30    0.80
  36  -2  -2    0.70    0.80
  36  -2  -2    2.30    1.10
 -36  -2   2    2.00    0.90
  36  -2  -2    1.50    1.00
  36  -2  -2    1.90    1.20
 -36   2   2    1.20    0.90
 -36   2   2    2.00    0.80
  36   2  -2    2.10    1.10
  36   2  -2    1.30    0.80
  36   2  -2    0.40    0.80
  36   2  -2    0.00    1.00
  34  -2  -2   38.10    2.60
 -34  -2   2   35.70    2.70
  34  -2  -2   36.30    2.70
  34  -2  -2   37.00    2.80
  34  -2  -2   35.90    3.10
 -34  -2   2   37.80    2.60
  34  -2  -2   32.60    2.30
  34   2  -2   37.00    2.60
 -34   2   2   39.00    2.50
  34   2  -2   36.60    2.90
  34   2  -2   38.50    2.50
  34   2  -2   39.30    2.80
 -32  -2   2    7.30    1.30
  32  -2  -2   11.00    1.30
 -32  -2   2   10.70    1.40
  32   2  -2   14.40    2.30
 -32   2   2   12.60    1.40
  32   2  -2    8.40    2.30
 -32   2   2   12.00    3.20
 -30  -2   2   15.00    2.30
 -30  -2   2   10.90    2.00
  30  -2  -2   11.50    1.90
  30  -2  -2   12.60    1.60
  30  -2  -2   12.50    1.80
 -30  -2   2   12.00    1.40
 -30  -2   2   12.20    1.40
  30   2  -2   12.60    1.50
  30   2  -2   12.80    1.90
  30   2  -2   11.60    1.50
  30   2  -2   14.10    1.90
 -30   2   2   14.30    2.60
  30   2  -2   12.10    1.20
 -30   2   2   13.70    1.40
 -30   2   2   15.60    2.80
 -28  -2   2   32.10    2.20
  28  -2  -2   29.20    2.50
  28  -2  -2   32.50    2.90
 -28  -2   2   32.30    3.20
  28  -2  -2   30.00    2.90
 -28  -2   2   24.70    2.70
 -28   2   2   32.30    3.50
  28   2  -2   28.90    2.40
  28   2  -2   32.30    2.90
 -28   2   2   34.90    2.20
  28   2  -2   33.20    2.90
  28   2  -2   34.70    2.20
 -28   2   2   32.70    3.90
  28   2  -2   30.80    2.50
 -26  -2   2    0.00    1.10
  26  -2  -2    1.10    1.10
  26  -2  -2    1.60    1.30
 -26  -2   2    0.30    0.60
  26  -2  -2   -0.10    1.20
  26   2  -2    0.30    1.20
 -26   2   2   -0.40    0.60
 -26   2   2    0.10    1.30
  26   2  -2    0.40    0.80
 -26   2   2    1.30    1.30
  26   2  -2    0.80    1.50
  26   2  -2    1.70    0.70
 -24  -2   2  202.88   10.00
  24  -2  -2  214.08   10.60
  24  -2  -2  210.88   10.20
  24  -2  -2  217.88   10.50
 -24  -2   2  217.38   10.70
 -24   2   2  215.48   10.10
  24   2  -2  225.38   10.40
  24   2  -2  219.28   10.40
  24   2  -2  205.38   10.10
 -24   2   2  220.28   11.30
  24   2  -2  206.78   10.30
 -24   2   2  213.08   11.20
  24   2  -2  211.68   10.50
  22  -2  -2  338.27   15.50
 -22  -2   2  327.27   15.30
  22  -2  -2  341.87   15.90
  22  -2  -2  335.87   16.00
  22   2  -2  341.77   15.60
  22   2  -2  317.97   15.60
  22   2  -2  332.07   15.80
  22   2  -2  334.67   15.70
 -22   2   2  338.47   16.40
 -22   2   2  328.07   15.30
 -22   2   2  341.17   16.80
 -20  -2   2  620.24   28.30
  20   2  -2  599.44   28.30
  20   2  -2  612.84   28.20
 -20   2   2  620.74   27.90
 -20   2   2  643.34   28.90
 -20   2   2  612.04   28.80
  18  -2  -2  423.96   21.10
 -18  -2   2  479.95   21.10
 -18  -2   2  433.26   20.60
 -18   2   2  476.25   21.60
 -18   2   2  466.95   21.60
 -18   2   2  470.75   20.80
 -16  -2   2    6.20    0.60
 -16  -2   2    8.60    1.10
 -16   2   2    6.80    1.20
 -16   2   2    8.00    0.80
  16   2  -2    7.50    1.30
 -16   2   2    9.00    1.40
 -14  -2   2   32.10    1.90
  14  -2  -2   28.00    2.10
  14   2  -2   28.30    2.30
 -14   2   2   29.00    1.70
 -14   2   2   28.30    2.30
 -14   2   2   30.40    2.30
 -12  -2   2  127.39    6.00
  12  -2  -2  124.09    6.30
  12   2  -2  118.99    6.50
 -12   2   2  124.99    5.90
 -12   2   2  133.49    6.40
 -12   2   2  123.49    6.50
 -10  -2   2  186.28    8.80
  10  -2  -2  189.38    9.10
 -10   2   2  194.78    9.10
 -10   2   2  185.98    9.10
  10   2  -2  191.38    9.20
   8  -2  -2   -0.20    0.60
  -8  -2   2    1.50    0.50
   8  -2  -2    0.80    0.70
  -8  -2   2    0.50    0.50
  -8   2   2    1.30    0.40
  -8   2   2    0.10    0.70
  -8   2   2   -0.20    0.70
   8   2  -2    1.10    0.70
  -6  -2   2   56.19    2.80
   6  -2  -2   48.10    2.90
   6  -2  -2   52.09    3.00
   6   2  -2   53.39    3.00
  -6   2   2   52.79    3.10
  -6   2   2   55.49    3.00
   4  -2  -2  370.66   17.10
  -4  -2   2  373.96   16.90
   4  -2  -2  365.66   17.10
   4   2  -2  369.26   16.90
  -4   2   2  374.46   17.10
  -4   2   2  379.06   17.10
   4   2  -2  376.86   17.10
   2  -2  -2   71.09    3.90
   2  -2  -2   74.49    3.90
  -2  -2   2   74.39    3.80
  -2   2   2   79.59    3.60
   2   2  -2   76.09    3.80
  -2   2   2   78.59    4.00
   2   2  -2   76.99    3.80
   0  -2   2   82.99    3.90
   0  -2  -2   75.29    4.00
   0   2   2   79.29    3.80
   0   2  -2   72.99    3.90
   0   2  -2   77.29    3.90
  -2  -2  -2  179.78    8.50
  -2  -2  -2  174.78    8.50
   2  -2   2  183.18    8.50
  -2   2  -2  175.18    8.50
  -2   2  -2  181.98    8.50
  -2   2  -2  176.18    8.40
   2   2   2  195.98    8.60
  -4  -2  -2   38.00    2.20
  -4  -2  -2   33.40    2.10
   4  -2   2   36.50    2.20
   4   2   2   33.50    2.20
  -4   2  -2   35.50    2.20
  -4   2  -2   34.00    2.30
   4   2   2   36.20    2.10
  -6  -2  -2  202.28    9.40
   6  -2   2  198.38    9.40
   6   2   2  199.68    9.20
  -6   2  -2  199.88    9.50
  -6   2  -2  196.18    9.50
  -8  -2  -2   72.69    3.80
   8  -2   2   77.39    3.90
  -8  -2  -2   68.39    3.50
  -8   2  -2   71.39    4.00
  -8   2  -2   71.19    3.90
   8   2   2   71.99    3.60
  -8   2  -2   72.09    3.50
 -10  -2  -2   10.40    1.20
  10  -2   2   11.30    1.20
 -10   2  -2   10.50    1.40
  10   2   2   10.70    1.00
 -10   2  -2    9.80    0.80
 -10   2  -2   10.20    1.30
 -12  -2  -2   79.99    4.20
 -12  -2  -2   77.39    3.70
  12  -2   2   75.69    4.20
 -12   2  -2   79.79    4.40
 -12   2  -2   75.59    4.30
  12   2   2   71.49    3.80
  14  -2   2  370.66   18.90
 -14  -2  -2  434.26   19.00
  14  -2   2  403.96   19.00
 -14  -2  -2  428.96   18.50
  14   2   2  383.36   18.60
 -14   2  -2  414.66   19.20
 -14   2  -2  422.26   19.20
 -16  -2  -2  195.88    8.80
  16  -2   2  177.18    9.30
 -16  -2  -2  187.68    9.30
 -16   2  -2  180.08    9.50
 -16   2  -2  185.88    8.70
 -16   2  -2  195.28    9.50
 -18  -2  -2    9.00    1.00
 -18  -2  -2    9.30    1.40
  18  -2   2    7.30    1.30
 -18   2  -2   11.40    1.80
 -18   2  -2   10.60    1.00
 -18   2  -2   11.80    1.60
  20  -2   2   39.80    2.60
 -20  -2  -2   38.70    2.30
 -20  -2  -2   39.40    3.00
  20  -2   2   40.10    2.90
 -20   2  -2   42.30    3.20
  20   2   2   36.00    2.80
 -20   2  -2   40.30    3.30
 -20   2  -2   37.90    2.30
  20   2   2   35.90    2.80
  20   2   2   40.30    2.70
 -22  -2  -2    1.20    0.90
  22  -2   2    0.30    1.00
 -22  -2  -2    2.10    1.10
  22  -2   2    1.40    1.10
  22  -2   2    0.10    0.90
 -22  -2  -2    1.30    0.70
 -22   2  -2    0.90    0.80
 -22   2  -2    2.10    1.20
  22   2   2    1.50    1.00
  22   2   2    0.90    1.10
  22   2   2    0.00    1.10
 -22   2  -2    2.90    1.30
 -24  -2  -2    8.00    1.10
  24  -2   2    6.50    1.40
 -24  -2  -2    5.50    1.50
 -24  -2  -2    3.30    0.90
  24  -2   2    7.10    1.30
  24  -2   2    6.30    1.50
  24   2   2    8.30    1.50
 -24   2  -2    6.80    1.00
  24   2   2    5.60    1.20
 -24   2  -2    7.60    1.80
  24   2   2    4.40    1.40
 -24   2  -2    5.20    1.70
 -26  -2  -2    8.00    1.20
  26  -2   2   10.60    1.60
  26  -2   2    8.80    1.40
  26  -2   2    9.30    1.70
 -26  -2  -2    8.00    1.20
 -26  -2  -2    9.50    2.00
 -26   2  -2    8.90    2.10
  26   2   2    7.40    1.70
  26   2   2   10.40    1.50
 -26   2  -2    6.00    1.10
 -26   2  -2    8.50    2.00
  26   2   2    7.70    1.50
 -28  -2  -2   13.30    1.60
 -28  -2  -2   14.50    2.40
 -28  -2  -2   14.30    1.50
  28  -2   2   13.90    2.00
  28  -2   2   13.60    1.60
  28  -2   2   14.20    1.80
  28   2   2   12.50    1.50
 -28   2  -2   12.70    1.50
 -28   2  -2   11.60    2.20
  28   2   2   16.20    2.00
  28   2   2   11.50    1.70
  28   2   2   14.50    1.70
  28   2   2   13.30    1.40
 -28   2  -2   14.50    2.70
  30  -2   2   59.99    3.60
  30  -2   2   57.19    3.80
 -30  -2  -2   64.79    4.80
 -30  -2  -2   61.69    3.70
  30  -2   2   64.79    4.20
 -30  -2  -2   65.29    3.60
 -30  -2  -2   47.50    4.60
 -30   2  -2   60.99    5.20
 -30   2  -2   58.99    3.60
  30   2   2   63.09    3.40
  30   2   2   63.79    3.70
  30   2   2   61.79    3.80
 -30   2  -2   57.59    4.90
  30   2   2   62.49    3.70
  30   2   2   61.89    4.00
 -32  -2  -2    2.00    1.00
  32  -2   2    1.90    1.30
  32  -2   2    0.40    1.00
 -32  -2  -2   -1.80    1.50
  32  -2   2   -0.50    1.00
  32  -2   2    1.70    0.90
  32   2   2    0.30    1.10
 -32   2  -2   -1.10    0.70
  32   2   2    0.30    1.10
  32   2   2    1.10    1.00
 -32   2  -2    0.10    1.80
  32   2   2    2.30    0.90
 -32   2  -2    1.80    0.90
  34  -2   2   -0.70    1.00
 -34  -2  -2    1.00    1.00
 -34  -2  -2    1.70    1.10
  34  -2   2    0.70    1.00
  34  -2   2    0.90    0.70
  34  -2   2    0.70    0.90
 -34   2  -2    0.40    0.80
  34   2   2    1.00    0.80
  34   2   2    0.30    0.80
  34   2   2    1.10    1.00
  34   2   2    1.30    1.00
 -34   2  -2    1.00    0.90
  36  -2   2    7.40    1.10
  36  -2   2    6.30    1.10
  36  -2   2    5.10    1.00
  36  -2   2    5.80    0.90
 -36  -2  -2    7.00    1.20
  36   2   2    6.60    1.00
  36   2   2    5.60    1.00
  36   2   2    6.50    1.20
  36   2   2    6.00    1.20
 -36   2  -2    7.50    1.10
 -36   2  -2    6.80    1.20
  38  -2   2   12.80    1.10
  38  -2   2   14.70    1.30
  38  -2   2   14.40    1.40
  38  -2   2   13.70    1.20
 -38  -2  -2   14.70    1.50
  38   2   2   16.30    1.40
  38   2   2   17.20    1.30
  38   2   2   15.10    1.30
 -38   2  -2   15.50    1.40
  38   2   2   14.90    1.30
 -38   2  -2   13.00    1.40
  40  -2   2    1.30    0.50
  40  -2   2    1.50    0.70
  40   2   2    1.40    0.50
  40   2   2    0.70    0.50
  41  -3  -2   96.39    4.30
  41  -3  -2   78.09    4.20
  41   3  -2   88.99    4.20
  41   3  -2   87.19    4.20
  41   3  -2   89.09    4.20
  39  -3  -2   17.80    1.40
  39  -3  -2   15.20    1.40
  39   3  -2   14.70    1.40
  39   3  -2   17.30    1.30
 -39   3   2   14.40    1.30
  39   3  -2   11.90    1.10
  39   3  -2   16.80    1.20
 -37  -3   2    6.30    1.10
  37  -3  -2    7.10    0.90
  37  -3  -2    5.30    1.70
  37  -3  -2    3.20    1.10
  37  -3  -2    6.70    1.10
  37   3  -2    5.30    0.90
 -37   3   2    3.60    1.00
  37   3  -2    6.30    0.90
 -37   3   2    6.90    1.00
  37   3  -2    4.20    1.00
  37   3  -2    7.20    1.00
 -35  -3   2  224.18   10.70
  35  -3  -2  228.58   10.70
  35  -3  -2  209.78   10.50
  35  -3  -2  232.18   10.70
  35  -3  -2  226.88   10.90
  35   3  -2  224.38   10.70
  35   3  -2  225.68   10.70
  35   3  -2  217.68   10.70
  35   3  -2  226.38   10.70
 -33  -3   2    2.60    1.00
  33  -3  -2    3.00    1.10
  33  -3  -2    1.80    1.30
  33  -3  -2    1.60    1.00
  33  -3  -2    3.50    1.20
  33   3  -2    1.60    0.70
  33   3  -2    2.20    1.00
  33   3  -2    1.60    0.90
  33   3  -2    2.20    1.10
  33   3  -2    0.50    1.10
 -33   3   2    0.90    0.80
  31  -3  -2    7.90    2.30
 -31  -3   2    4.30    1.20
 -31  -3   2    9.60    2.30
 -31   3   2    5.80    1.10
  31   3  -2    3.20    1.60
  31   3  -2    3.00    1.90
  31   3  -2    4.70    0.90
 -31   3   2   12.50    2.50
  31   3  -2    2.80    1.60
  31   3  -2    6.00    1.30
  29  -3  -2  149.99    7.30
  29  -3  -2  139.89    7.40
 -29  -3   2  144.69    7.10
  29  -3  -2  140.19    7.50
 -29  -3   2  144.49    8.00
 -29   3   2  144.89    8.80
  29   3  -2  138.29    7.40
  29   3  -2  144.69    7.00
  29   3  -2  136.89    7.20
 -29   3   2  144.69    7.10
  29   3  -2  141.69    7.20
  29   3  -2  137.19    7.40
 -29   3   2  148.39    8.80
  27  -3  -2  131.59    6.70
  27  -3  -2  127.69    6.80
  27  -3  -2  132.49    7.00
 -27  -3   2  133.49    6.50
 -27  -3   2  132.89    7.30
  27   3  -2  121.49    6.40
  27   3  -2  121.29    6.60
  27   3  -2  124.69    6.80
 -27   3   2  142.89    8.80
 -27   3   2  132.29    6.50
 -27   3   2  119.19    7.80
  27   3  -2  133.59    6.70
  27   3  -2  124.69    6.80
  25  -3  -2   59.19    3.70
 -25  -3   2   55.89    3.70
  25  -3  -2   49.70    3.10
  25  -3  -2   52.29    3.60
 -25  -3   2   53.59    3.00
  25   3  -2   51.59    3.10
 -25   3   2   55.69    4.40
  25   3  -2   49.30    3.50
 -25   3   2   59.79    4.50
 -25   3   2   50.79    3.00
  23  -3  -2    1.60    1.10
  23  -3  -2    1.70    1.10
 -23  -3   2    1.10    0.70
 -23  -3   2    1.70    1.10
  23   3  -2    4.30    1.40
 -23   3   2    3.10    1.40
 -23   3   2    0.10    1.20
  23   3  -2    1.80    1.10
 -23   3   2    2.70    0.70
  23   3  -2    2.80    0.80
  23   3  -2    3.40    1.00
  23   3  -2    1.90    0.90
 -21  -3   2   19.20    2.00
 -21  -3   2   17.80    1.40
  21  -3  -2   17.90    1.90
  21  -3  -2   19.10    1.80
 -21   3   2   18.70    2.50
 -21   3   2   14.60    2.20
  21   3  -2   15.80    1.90
  21   3  -2   18.70    1.70
  21   3  -2   18.00    1.90
 -21   3   2   17.50    1.40
  21   3  -2   17.30    1.80
 -19  -3   2   79.39    4.40
  19  -3  -2   78.89    4.30
  19   3  -2   76.49    4.20
  19   3  -2   83.79    4.50
 -19   3   2   83.09    5.00
 -19   3   2   80.49    4.00
  19   3  -2   71.69    4.30
 -19   3   2   77.39    5.00
 -17  -3   2    0.60    0.50
 -17  -3   2    0.70    0.70
  17  -3  -2   -0.10    0.80
 -17   3   2    0.30    0.90
 -17   3   2    1.30    1.00
  17   3  -2   -0.30    0.80
 -17   3   2    0.70    0.50
 -15  -3   2   88.89    4.50
  15  -3  -2   91.49    5.20
 -15  -3   2  100.89    5.00
 -15   3   2   99.29    5.50
 -15   3   2  100.79    5.50
  15   3  -2   97.49    5.50
 -15   3   2   95.19    4.60
  13  -3  -2  193.88    9.50
 -13  -3   2  193.38    9.20
  13   3  -2  188.18    9.70
 -13   3   2  195.38    9.70
 -13   3   2  191.98    9.70
 -13   3   2  191.48    8.90
  11  -3  -2   37.00    2.50
  11  -3  -2   31.50    2.30
 -11  -3   2   34.60    2.20
 -11  -3   2   33.80    1.80
  11   3  -2   31.40    2.50
 -11   3   2   34.70    2.70
 -11   3   2   33.10    2.60
   9  -3  -2    4.40    1.00
  -9  -3   2    4.60    0.90
  -9  -3   2    4.40    0.80
   9  -3  -2    6.10    1.10
  -9   3   2    5.60    0.60
  -9   3   2    6.00    1.30
   9   3  -2    5.20    1.10
  -9   3   2    7.20    1.30
   7  -3  -2  202.88    9.90
   7  -3  -2  196.08    9.80
  -7  -3   2  204.68    9.60
  -7  -3   2  208.78    9.60
   7   3  -2  213.68    9.90
  -7   3   2  204.28    9.40
  -7   3   2  214.08   10.00
   7   3  -2  190.08    9.30
  -7   3   2  207.48   10.00
  -5  -3   2  337.57   14.90
  -5  -3   2  324.27   14.90
   5  -3  -2  311.97   15.10
   5  -3  -2  319.17   15.00
  -5   3   2  324.87   15.20
   5   3  -2  327.37   15.00
  -5   3   2  317.67   14.60
   5   3  -2  310.47   14.70
  -5   3   2  330.07   15.20
   3  -3  -2 7359.06  324.17
   3   3  -2 7027.30  321.57
  -3   3   2 6998.10  323.17
   1  -3  -2 2019.90   91.49
   1  -3  -2 2034.90   91.29
  -1  -3   2 2040.80   91.19
  -1  -3   2 2063.99   91.49
  -1  -3  -2  547.45   25.30
  -1  -3  -2  534.85   25.00
   1  -3   2  550.84   25.00
   1  -3   2  577.64   25.30
  -1   3  -2  528.65   25.30
   1   3   2  544.95   25.30
   1   3   2  595.64   25.20
  -1   3  -2  549.25   25.30
  -1   3  -2  561.64   25.20
   3  -3   2  621.94   28.70
  -3  -3  -2  655.43   29.00
  -3  -3  -2  625.14   28.70
   3  -3   2  660.13   29.00
  -3  -3  -2  617.24   29.00
  -3   3  -2  641.64   28.80
   3   3   2  649.43   28.90
  -3   3  -2  632.74   29.10
  -3   3  -2  603.24   29.00
   3   3   2  659.63   29.00
  -5  -3  -2 1503.45   66.99
   5  -3   2 1489.25   66.99
  -5  -3  -2 1521.95   66.99
   5  -3   2 1501.55   66.69
  -5   3  -2 1418.66   66.59
  -5   3  -2 1471.75   67.09
   5   3   2 1446.96   66.79
  -5   3  -2 1501.25   66.79
  -5   3  -2 1547.65   67.09
   7  -3   2 1336.47   61.39
  -7  -3  -2 1387.16   61.29
  -7  -3  -2 1331.37   60.99
   7  -3   2 1276.77   61.09
  -7   3  -2 1387.16   61.49
  -7   3  -2 1396.36   61.19
  -7   3  -2 1335.77   61.49
  -7   3  -2 1339.37   60.89
   7   3   2 1485.45   61.59
   7   3   2 1350.16   61.09
  -9  -3  -2  857.41   38.90
  -9  -3  -2  893.61   39.30
   9  -3   2  858.11   39.40
  -9   3  -2  875.91   39.60
  -9   3  -2  866.01   38.90
  -9   3  -2  846.22   39.80
  11  -3   2 1211.98   54.79
 -11  -3  -2 1216.68   54.59
 -11  -3  -2 1223.98   54.19
 -11   3  -2 1229.88   54.89
 -11   3  -2 1210.78   54.89
  11   3   2 1158.48   54.19
  13  -3   2    0.50    0.80
 -13  -3  -2   -0.20    0.60
  13  -3   2    2.80    1.30
 -13  -3  -2   -0.20    0.70
 -13   3  -2   -0.50    0.90
 -13   3  -2    1.00    0.50
  13   3   2    1.00    0.50
 -13   3  -2    1.70    1.00
 -15  -3  -2  609.04   27.10
  15  -3   2  580.74   27.60
  15  -3   2  542.35   27.20
 -15  -3  -2  607.04   26.60
 -15   3  -2  597.84   26.60
 -15   3  -2  600.74   27.50
 -15   3  -2  562.14   27.40
 -17  -3  -2  376.06   17.60
 -17  -3  -2  348.67   17.10
  17  -3   2  365.76   17.80
 -17  -3  -2  380.66   17.10
 -17   3  -2  367.96   18.00
 -17   3  -2  377.56   18.10
 -17   3  -2  384.46   17.00
  19  -3   2  819.62   36.90
  19  -3   2  763.52   37.30
 -19  -3  -2  818.72   36.60
 -19   3  -2  767.62   38.60
 -19   3  -2  819.82   37.80
  19   3   2  808.82   36.70
 -19   3  -2  840.12   36.60
  19   3   2  815.02   36.80
 -21  -3  -2  175.98    9.00
 -21  -3  -2  187.98    9.50
  21  -3   2  193.58    8.90
  21  -3   2  185.98    9.10
  21   3   2  177.38    8.90
  21   3   2  188.08    9.00
 -21   3  -2  187.08   10.10
 -21   3  -2  178.28    8.70
 -21   3  -2  177.98    9.90
  21   3   2  177.18    9.00
  23  -3   2  169.38    8.90
  23  -3   2  176.78    8.80
  23  -3   2  182.68    9.10
 -23  -3  -2  178.88    8.70
 -23  -3  -2  180.58    9.50
  23   3   2  181.18    8.90
  23   3   2  180.78    9.00
 -23   3  -2  178.38    8.70
 -23   3  -2  185.98   10.10
  23   3   2  178.78    8.80
 -23   3  -2  184.68   10.00
 -25  -3  -2  152.38    8.40
 -25  -3  -2  151.98    7.50
  25  -3   2  154.48    7.60
  25  -3   2  144.69    7.80
  25  -3   2  138.29    7.80
  25   3   2  156.98    7.70
  25   3   2  149.19    7.60
  25   3   2  149.19    7.60
 -25   3  -2  150.98    7.40
 -25   3  -2  149.29    9.00
  25   3   2  147.79    7.70
 -25   3  -2  162.38    9.00
  27  -3   2  128.49    7.30
  27  -3   2  144.79    7.60
 -27  -3  -2  148.99    8.30
 -27  -3  -2  146.09    7.30
  27  -3   2  137.49    7.20
  27   3   2  143.69    7.40
  27   3   2  136.69    7.30
  27   3   2  147.49    7.40
 -27   3  -2  147.19    8.80
  27   3   2  152.38    7.30
 -27   3  -2  147.99    8.90
 -27   3  -2  139.49    7.20
  29  -3   2   18.60    1.80
 -29  -3  -2   21.70    2.90
  29  -3   2   20.60    2.10
  29  -3   2   21.50    2.30
 -29  -3  -2   19.50    1.90
 -29  -3  -2   18.90    2.00
  29   3   2   23.90    2.10
 -29   3  -2   19.90    1.90
  29   3   2   17.20    1.90
  29   3   2   21.00    1.80
 -29   3  -2   16.50    3.10
 -29   3  -2   19.30    3.10
  29   3   2   20.00    1.90
  29   3   2   21.50    2.00
  31  -3   2   10.80    1.70
 -31  -3  -2    7.60    1.40
  31  -3   2    9.20    1.30
  31  -3   2    7.40    1.40
 -31  -3  -2    6.60    2.10
 -31   3  -2    5.80    2.30
 -31   3  -2    9.90    1.30
 -31   3  -2    8.00    2.50
  31   3   2    8.50    1.40
  31   3   2    8.30    1.10
  31   3   2   11.20    1.50
  31   3   2    8.20    1.30
  31   3   2    7.50    1.20
  33  -3   2    1.60    0.80
  33  -3   2    1.10    0.90
  33  -3   2    1.50    1.10
 -33  -3  -2    0.60    0.90
  33  -3   2    1.70    1.00
  33   3   2    1.70    0.90
  33   3   2    0.80    0.90
 -33   3  -2    1.10    0.80
  33   3   2    1.60    0.80
 -33   3  -2    1.80    0.90
  33   3   2    0.50    0.80
  33   3   2    1.60    0.70
  35  -3   2    9.70    1.10
  35  -3   2    8.70    1.30
  35  -3   2   10.00    1.30
  35  -3   2   11.40    1.30
 -35  -3  -2   11.20    1.40
 -35   3  -2    9.80    1.30
  35   3   2   10.90    1.10
  35   3   2   10.00    1.20
 -35   3  -2    9.70    1.30
  35   3   2   10.20    1.20
  37  -3   2   21.00    1.60
 -37  -3  -2   22.50    1.90
  37  -3   2   18.90    1.70
  37  -3   2   22.70    1.70
 -37   3  -2   22.20    1.90
  37   3   2   23.40    1.70
  37   3   2   22.60    1.60
 -37   3  -2   26.50    1.90
  37   3   2   21.60    1.60
  39  -3   2    2.50    0.60
  39  -3   2    2.70    0.70
 -39   3  -2    2.60    0.80
  39   3   2    3.20    0.60
  39   3   2    2.70    0.60
  39   3   2    2.90    0.60
  40  -4  -2   18.00    1.30
  40   4  -2   18.20    1.20
  40   4  -2   16.60    1.10
  40   4  -2   17.20    1.20
  38  -4  -2    0.80    0.70
  38  -4  -2   -0.30    0.60
  38  -4  -2   -0.40    0.70
  38   4  -2   -0.60    0.60
 -38   4   2    0.10    0.60
  38   4  -2   -0.20    0.50
  38   4  -2    0.80    0.60
  36  -4  -2   22.90    1.70
  36  -4  -2   21.40    1.90
  36  -4  -2   22.30    1.90
 -36  -4   2   22.90    2.00
  36  -4  -2   26.70    2.00
  36   4  -2   25.20    1.80
  36   4  -2   24.60    1.90
  36   4  -2   19.60    1.50
  36   4  -2   22.10    1.70
 -36   4   2   26.90    1.90
  36   4  -2   23.40    1.70
 -36   4   2   26.60    1.90
  34  -4  -2    0.40    0.80
  34  -4  -2    0.10    1.10
 -34  -4   2    1.90    1.00
  34  -4  -2    1.50    1.10
  34  -4  -2    1.20    0.90
  34   4  -2    0.80    0.70
 -34   4   2    1.50    1.00
  34   4  -2    1.10    0.90
  34   4  -2    0.20    0.80
  34   4  -2    0.30    0.70
  34   4  -2    0.30    0.70
  32  -4  -2   52.49    3.30
  32  -4  -2   56.39    3.50
 -32  -4   2   52.29    3.30
  32  -4  -2   55.79    3.70
  32   4  -2   52.49    3.30
  32   4  -2   54.89    3.40
 -32   4   2   57.49    3.30
  32   4  -2   55.99    3.30
  32   4  -2   56.19    3.50
  32   4  -2   56.89    3.10
  30  -4  -2   15.20    2.40
  30  -4  -2   18.20    2.10
  30  -4  -2   18.60    2.10
 -30  -4   2   19.30    1.90
  30   4  -2   20.30    2.20
  30   4  -2   22.90    2.70
 -30   4   2   19.60    1.80
  30   4  -2   18.20    1.60
  30   4  -2   19.70    1.90
  30   4  -2   20.60    2.20
  28  -4  -2   79.39    4.70
  28  -4  -2   78.89    4.70
  28  -4  -2   76.69    4.50
 -28  -4   2   76.99    5.10
 -28  -4   2   82.89    4.50
  28   4  -2   76.49    4.20
  28   4  -2   80.49    4.40
  28   4  -2   80.79    4.60
 -28   4   2   73.99    4.40
 -28   4   2   76.89    5.90
  28   4  -2   76.29    4.40
 -28   4   2   77.79    6.00
  28   4  -2   73.99    4.50
  26  -4  -2    2.60    1.30
 -26  -4   2    1.20    1.60
  26  -4  -2    1.80    1.20
 -26  -4   2    1.50    0.90
  26  -4  -2    1.10    1.30
  26   4  -2    3.50    1.40
  26   4  -2    2.20    0.90
 -26   4   2    1.00    1.60
 -26   4   2    2.80    2.40
  26   4  -2    4.00    1.30
 -26   4   2    0.70    0.70
  26   4  -2    2.60    1.10
  26   4  -2    2.50    1.00
  24  -4  -2    7.30    1.70
  24  -4  -2    7.10    1.10
 -24  -4   2    9.40    1.20
 -24  -4   2    6.90    1.60
  24  -4  -2    8.30    1.50
  24   4  -2    7.90    1.50
  24   4  -2    8.20    1.50
 -24   4   2    9.60    2.30
  24   4  -2    8.50    1.30
 -24   4   2    7.90    2.10
  24   4  -2    8.10    1.40
  24   4  -2   11.50    1.10
  24   4  -2    8.00    1.10
 -24   4   2    8.70    1.10
 -22  -4   2    3.50    1.20
  22  -4  -2    1.70    1.10
 -22  -4   2    0.00    0.70
  22  -4  -2    0.50    0.80
  22  -4  -2   -0.20    1.00
 -22   4   2    1.30    1.30
  22   4  -2    0.20    0.80
  22   4  -2    0.00    0.70
  22   4  -2    1.10    0.80
 -22   4   2    1.40    0.60
  22   4  -2    0.50    1.10
  22   4  -2    1.30    1.20
 -22   4   2    0.20    1.20
  22   4  -2    2.80    1.00
 -20  -4   2   16.00    1.90
  20  -4  -2   18.60    1.60
  20  -4  -2   23.10    1.90
 -20  -4   2   19.90    1.60
  20  -4  -2   13.60    1.80
 -20   4   2   18.60    2.70
 -20   4   2   15.70    2.40
 -20   4   2   20.30    1.90
  20   4  -2   16.60    1.80
  20   4  -2   15.60    1.50
  20   4  -2   18.90    1.80
  20   4  -2   18.60    1.70
  18  -4  -2  123.99    6.20
 -18  -4   2  128.79    6.60
  18  -4  -2  122.29    7.20
 -18  -4   2  123.99    6.10
 -18   4   2  123.99    6.10
 -18   4   2  125.79    7.40
 -18   4   2  138.29    7.80
 -16  -4   2    1.80    0.70
  16  -4  -2    0.80    0.90
 -16  -4   2    2.30    0.90
 -16   4   2    1.60    0.50
 -16   4   2    2.10    1.20
  16   4  -2    1.40    1.00
 -16   4   2    1.20    1.10
  14  -4  -2  100.79    6.00
 -14  -4   2  110.29    5.60
  14  -4  -2   94.89    5.80
 -14   4   2  110.89    5.20
 -14   4   2  106.29    6.20
 -14   4   2  106.89    6.10
  14   4  -2  106.69    6.10
 -12  -4   2   23.50    1.90
 -12  -4   2   21.50    1.50
  12  -4  -2   19.90    2.70
 -12   4   2   22.40    2.30
 -12   4   2   20.60    1.40
  12   4  -2   21.40    2.20
 -12   4   2   19.30    2.20
 -10  -4   2   23.60    1.90
  10  -4  -2   23.60    2.30
 -10  -4   2   22.60    1.60
  10  -4  -2   26.30    2.70
 -10  -4   2   27.40    2.00
  10   4  -2   23.90    2.40
 -10   4   2   24.60    2.50
 -10   4   2   25.60    1.50
 -10   4   2   21.10    2.20
   8  -4  -2   15.40    1.70
   8  -4  -2   15.30    1.40
  -8  -4   2   16.10    1.30
  -8  -4   2   15.60    1.60
   8  -4  -2   13.60    1.70
  -8  -4   2   15.90    1.70
  -8   4   2   14.60    2.10
   8   4  -2   16.20    1.80
   8   4  -2   16.50    1.20
  -8   4   2   17.30    2.00
  -6  -4   2  297.77   13.90
   6  -4  -2  294.27   14.10
   6  -4  -2  306.87   14.60
  -6  -4   2  316.67   14.40
   6  -4  -2  300.97   14.50
   6   4  -2  293.17   14.10
  -6   4   2  311.57   14.70
  -6   4   2  319.37   14.70
  -6   4   2  303.57   13.90
   6   4  -2  312.37   14.80
  -4  -4   2  672.73   30.40
  -4  -4   2  664.33   31.10
  -4  -4   2  659.43   30.90
   4  -4  -2  671.63   30.90
   4  -4  -2  685.23   30.50
   4   4  -2  659.03   30.60
   4   4  -2  661.63   30.80
  -4   4   2  701.63   30.40
  -4   4   2  708.33   31.00
  -4   4   2  653.03   30.30
  -2  -4   2  212.88   10.30
   2  -4  -2  209.68   10.40
   2  -4  -2  214.98   10.00
   2  -4  -2  205.98   10.30
  -2  -4   2  213.48    9.90
  -2  -4   2  211.48   10.30
   2   4  -2  215.38   10.30
  -2   4   2  209.88   10.40
  -2   4   2  226.18   10.00
  -2   4   2  205.18    9.80
   2   4  -2  213.68   10.20
   0  -4  -2  763.22   35.10
   0  -4   2  759.62   35.70
   0  -4   2  788.82   35.20
   0  -4  -2  792.92   35.50
   0  -4  -2  752.32   35.50
   0  -4   2  755.92   35.50
   0   4  -2  789.12   35.50
   0   4   2  810.02   35.30
   0   4  -2  776.22   35.30
   0   4   2  788.12   35.50
  -2  -4  -2  499.95   23.70
   2  -4   2  490.95   23.30
   2   4   2  536.65   23.60
  -2   4  -2  517.15   23.80
  -2   4  -2  520.55   23.40
   2   4   2  512.85   23.70
   4  -4   2  305.07   14.00
   4  -4   2  313.07   14.50
  -4  -4  -2  303.37   14.70
  -4  -4  -2  310.07   14.40
  -4   4  -2  283.47   13.80
  -4   4  -2  295.97   14.50
   4   4   2  316.07   14.40
   4   4   2  302.37   14.30
  -4   4  -2  311.77   14.10
  -4   4  -2  301.97   14.50
   6  -4   2  744.83   34.90
   6  -4   2  761.72   34.40
  -6  -4  -2  753.92   34.80
  -6  -4  -2  774.82   34.40
  -6  -4  -2  756.82   34.80
   6  -4   2  771.22   34.90
  -6   4  -2  787.12   34.50
  -6   4  -2  736.93   35.00
   6   4   2  782.72   34.90
   6   4   2  770.52   34.60
  -6   4  -2  747.83   35.30
  -6   4  -2  744.93   34.20
   8  -4   2  300.17   14.10
  -8  -4  -2  291.57   13.50
  -8  -4  -2  294.47   13.90
   8  -4   2  281.67   13.60
  -8   4  -2  285.17   14.20
  -8   4  -2  308.47   14.30
   8   4   2  290.87   13.60
  -8   4  -2  288.47   13.40
  -8   4  -2  297.17   13.60
  10  -4   2    4.30    1.10
 -10  -4  -2    4.10    1.10
  10  -4   2    3.80    1.20
 -10   4  -2    5.20    1.40
 -10   4  -2    5.30    1.30
 -10   4  -2    4.40    0.90
 -10   4  -2    4.70    0.70
  10   4   2    4.10    0.80
 -12  -4  -2   78.49    4.40
  12  -4   2   72.69    4.60
 -12  -4  -2   75.09    3.90
  12  -4   2   76.59    4.60
 -12   4  -2   72.79    4.80
 -12   4  -2   74.49    3.80
  12   4   2   69.89    3.80
 -12   4  -2   79.59    4.10
 -12   4  -2   78.69    4.70
 -14  -4  -2  724.83   32.40
  14  -4   2  673.03   33.10
 -14  -4  -2  711.23   32.90
  14  -4   2  709.33   33.20
 -14   4  -2  727.83   32.30
 -14   4  -2  731.23   32.60
 -14   4  -2  716.43   33.40
 -14   4  -2  718.43   33.40
 -16  -4  -2  104.69    5.70
  16  -4   2   90.39    5.80
 -16  -4  -2   98.59    5.00
  16  -4   2  105.09    5.20
 -16   4  -2  102.09    6.20
 -16   4  -2   92.09    5.20
 -16   4  -2  102.99    5.00
 -16   4  -2   94.29    6.00
  16   4   2  103.59    5.30
  16   4   2   94.19    5.10
  18  -4   2   46.30    3.30
  18  -4   2   53.29    3.20
 -18  -4  -2   52.09    3.00
 -18  -4  -2   50.99    3.60
  18  -4   2   46.00    3.30
  18  -4   2   50.29    3.80
 -18   4  -2   53.49    4.10
  18   4   2   51.99    3.30
  18   4   2   52.09    3.10
 -18   4  -2   49.80    2.90
 -18   4  -2   46.90    4.60
  18   4   2   48.20    3.20
  20  -4   2    2.60    1.10
  20  -4   2    2.40    1.20
 -20  -4  -2    2.80    0.90
 -20  -4  -2    3.70    1.40
  20  -4   2    4.30    1.30
  20   4   2    2.90    1.20
 -20   4  -2    4.60    1.70
  20   4   2    2.50    1.00
  20   4   2    2.30    1.40
  20   4   2    3.70    1.10
 -20   4  -2    3.20    0.80
 -20   4  -2    1.00    1.20
  22  -4   2  107.99    5.50
 -22  -4  -2   96.29    5.20
 -22  -4  -2   97.99    5.90
  22  -4   2   92.59    5.40
  22  -4   2   88.69    5.30
  22  -4   2   82.79    6.10
  22   4   2   98.49    5.30
  22   4   2  109.79    5.50
  22   4   2   97.19    5.30
  22   4   2  100.89    5.20
 -22   4  -2   94.89    6.50
 -22   4  -2   93.99    6.60
 -22   4  -2   99.09    5.10
  24  -4   2    1.80    1.20
  24  -4   2    2.80    1.40
 -24  -4  -2    4.30    1.60
  24  -4   2    3.80    1.20
 -24  -4  -2    2.50    1.00
 -24   4  -2    5.00    2.00
  24   4   2    2.10    0.90
  24   4   2    3.00    1.10
  24   4   2    3.20    1.30
 -24   4  -2    2.70    0.90
 -24   4  -2    2.60    1.80
  24   4   2    3.50    1.20
  26  -4   2    3.10    1.50
  26  -4   2    5.80    1.30
 -26  -4  -2    4.40    1.80
 -26  -4  -2    5.90    1.30
  26  -4   2    4.50    1.30
  26   4   2    4.50    1.30
  26   4   2    7.20    1.30
 -26   4  -2    1.70    1.80
 -26   4  -2    5.00    1.00
  26   4   2    5.00    1.20
  26   4   2    5.20    1.10
 -26   4  -2    6.10    2.20
  28  -4   2   53.19    3.60
  28  -4   2   54.89    3.80
  28  -4   2   57.99    3.50
 -28  -4  -2   59.59    4.50
 -28  -4  -2   56.89    3.60
  28   4   2   59.79    3.40
 -28   4  -2   47.40    5.20
  28   4   2   60.69    3.60
  28   4   2   58.69    3.40
 -28   4  -2   53.59    5.30
 -28   4  -2   53.39    3.40
  28   4   2   60.09    3.60
  28   4   2   60.09    3.50
 -30  -4  -2    2.40    1.10
  30  -4   2    1.20    1.20
  30  -4   2    2.20    1.20
  30  -4   2    2.00    1.00
  30   4   2    2.50    1.10
 -30   4  -2    1.40    2.50
  30   4   2    2.10    0.90
  30   4   2    0.80    0.70
  30   4   2    2.30    0.90
  30   4   2    2.00    0.90
 -30   4  -2    3.20    1.00
 -32  -4  -2   36.50    2.80
  32  -4   2   38.20    2.80
  32  -4   2   42.90    2.70
  32   4   2   41.10    2.60
  32   4   2   40.00    2.70
  32   4   2   39.30    2.40
 -32   4  -2   41.50    2.70
 -32   4  -2   40.20    2.70
  32   4   2   40.00    2.40
  32   4   2   39.60    2.60
 -34  -4  -2   22.80    2.00
  34  -4   2   21.50    1.90
  34  -4   2   25.50    2.00
  34  -4   2   23.00    1.90
 -34   4  -2   20.50    1.90
 -34   4  -2   22.00    1.90
  34   4   2   22.70    2.50
  34   4   2   25.70    1.90
  34   4   2   23.60    1.50
 -36  -4  -2   -0.90    0.80
  36  -4   2    0.10    0.60
  36  -4   2   -1.20    0.70
  36   4   2    0.10    0.50
  36   4   2   -0.30    0.60
 -36   4  -2    0.40    0.90
  36   4   2   -0.60    0.60
 -36   4  -2   -0.20    0.90
  38  -4   2   10.10    1.00
  38   4   2    8.70    0.80
 -38   4  -2    8.80    1.00
  38   4   2    8.40    0.80
  38   4   2    8.50    0.90
  39  -5  -2   31.50    1.70
  39   5  -2   28.80    1.60
  39   5  -2   26.60    1.60
  39   5  -2   31.80    1.70
 -37  -5   2   27.50    1.70
  37  -5  -2   22.90    1.60
  37  -5  -2   26.50    1.80
  37  -5  -2   29.00    1.80
  37   5  -2   28.70    1.70
  37   5  -2   27.50    1.80
 -37   5   2   28.50    1.80
  35  -5  -2   -0.10    0.80
  35  -5  -2   -0.30    0.70
  35  -5  -2   -0.80    0.80
 -35   5   2   -0.20    0.80
  35   5  -2    1.00    0.60
  35   5  -2   -0.50    0.70
  35   5  -2    0.40    0.60
  35   5  -2   -0.10    0.50
  33  -5  -2   93.79    4.90
  33  -5  -2   91.29    5.20
  33  -5  -2   98.49    5.10
 -33  -5   2   94.69    5.10
 -33   5   2   94.79    5.00
  33   5  -2   96.99    5.00
  33   5  -2   97.59    4.90
  33   5  -2   94.09    5.00
  33   5  -2   92.49    4.70
 -31  -5   2  170.58    8.40
  31  -5  -2  176.28    8.50
  31  -5  -2  162.68    8.40
  31  -5  -2  164.08    8.20
  31   5  -2  168.08    8.20
  31   5  -2  174.18    8.40
  31   5  -2  174.48    8.40
  31   5  -2  171.78    8.30
 -31   5   2  170.68    8.40
  29  -5  -2   38.20    3.00
  29  -5  -2   41.90    2.80
 -29  -5   2   34.90    3.40
  29  -5  -2   37.80    2.90
 -29  -5   2   36.60    2.70
 -29   5   2   39.50    4.60
 -29   5   2   34.30    2.60
  29   5  -2   42.00    2.90
 -29   5   2   37.60    4.40
  29   5  -2   40.30    2.50
  29   5  -2   42.60    2.80
  29   5  -2   41.40    2.80
 -27  -5   2  225.48   11.60
  27  -5  -2  229.18   11.10
 -27  -5   2  218.98   10.90
  27  -5  -2  225.28   11.10
  27  -5  -2  236.78   10.90
  27   5  -2  231.38   11.00
 -27   5   2  221.28   12.70
  27   5  -2  225.08   11.00
 -27   5   2  215.08   12.70
  27   5  -2  223.48   10.90
  27   5  -2  226.38   10.80
 -27   5   2  223.98   10.90
 -25  -5   2   31.30    3.00
  25  -5  -2   19.20    2.10
  25  -5  -2   25.90    2.20
 -25  -5   2   24.70    2.10
 -25   5   2   24.10    1.90
  25   5  -2   21.60    2.00
 -25   5   2   22.10    3.40
  25   5  -2   23.30    2.20
  25   5  -2   21.20    1.70
  25   5  -2   23.00    2.10
 -25   5   2   22.30    3.30
  25   5  -2   24.90    2.20
 -23  -5   2  127.09    7.00
  23  -5  -2  124.19    6.40
  23  -5  -2  108.39    6.40
 -23  -5   2  120.69    6.20
  23   5  -2  118.79    6.00
  23   5  -2  128.09    6.40
  23   5  -2  122.49    6.30
  23   5  -2  128.19    6.20
 -23   5   2  121.99    6.20
 -23   5   2  120.29    7.90
  23   5  -2  119.29    6.40
 -23   5   2  123.29    7.90
 -21  -5   2    0.80    1.10
  21  -5  -2    1.60    0.80
  21  -5  -2    1.00    1.50
  21  -5  -2    2.90    1.20
 -21  -5   2   -0.10    0.80
 -21   5   2    0.90    1.50
  21   5  -2    1.80    1.70
  21   5  -2    1.10    0.90
  21   5  -2    0.80    0.80
  21   5  -2    1.90    0.70
 -21   5   2    1.40    0.70
 -21   5   2    2.10    1.70
  19  -5  -2    6.80    1.00
  19  -5  -2    2.20    1.20
 -19  -5   2    6.30    1.40
  19  -5  -2    5.70    1.30
  19  -5  -2    5.10    1.30
 -19  -5   2    5.00    1.00
  19   5  -2    5.40    1.10
 -19   5   2    5.40    1.80
  19   5  -2    6.70    1.10
 -19   5   2    6.30    0.90
 -19   5   2    6.80    1.90
  19   5  -2    3.30    0.90
  19   5  -2    5.00    0.70
  19   5  -2    5.50    1.30
  17  -5  -2  139.19    6.70
 -17  -5   2  135.69    7.10
  17  -5  -2  138.59    6.50
  17  -5  -2  123.79    7.30
  17  -5  -2  122.29    6.70
 -17  -5   2  131.99    6.50
 -17   5   2  131.69    6.50
 -17   5   2  137.29    7.90
  17   5  -2  130.39    6.60
  17   5  -2  117.49    6.10
 -17   5   2  131.09    7.80
  17   5  -2  138.49    6.60
  17   5  -2  133.79    6.70
 -15  -5   2   60.09    4.20
  15  -5  -2   60.59    3.30
  15  -5  -2   49.90    3.50
 -15  -5   2   57.29    3.20
  15  -5  -2   58.69    3.50
  15  -5  -2   60.99    4.10
 -15   5   2   59.29    4.80
 -15   5   2   56.29    4.30
  15   5  -2   61.99    4.30
 -15   5   2   55.69    3.10
  15   5  -2   58.79    3.40
 -13  -5   2    3.40    0.80
  13  -5  -2    2.80    1.30
 -13  -5   2    3.10    1.00
  13  -5  -2    6.10    1.40
  13   5  -2    3.70    1.20
 -13   5   2    3.60    1.60
  13   5  -2    4.00    1.10
  13   5  -2    2.90    1.10
 -13   5   2    2.20    0.60
 -13   5   2    2.30    1.30
  11  -5  -2   60.69    4.20
  11  -5  -2   63.99    4.30
 -11  -5   2   69.39    4.10
 -11  -5   2   73.19    4.20
 -11  -5   2   64.89    3.50
 -11   5   2   64.39    4.50
 -11   5   2   70.09    4.60
  11   5  -2   68.09    4.40
 -11   5   2   64.79    3.40
   9  -5  -2   15.90    2.00
  -9  -5   2   17.10    1.90
  -9  -5   2   20.20    1.60
  -9  -5   2   18.50    1.90
   9  -5  -2   13.90    1.80
   9  -5  -2   16.80    1.60
  -9   5   2   18.10    1.30
   9   5  -2   17.00    2.00
  -9   5   2   13.80    2.00
  -7  -5   2    2.60    1.00
   7  -5  -2    1.40    1.10
   7  -5  -2    2.40    1.10
  -7  -5   2    3.20    0.80
  -7  -5   2    3.10    1.00
  -7   5   2    3.20    0.60
  -7   5   2    1.70    1.10
   7   5  -2    3.70    0.90
   7   5  -2    2.70    1.00
  -5  -5   2  577.64   26.40
  -5  -5   2  608.84   27.00
   5  -5  -2  555.24   27.40
  -5  -5   2  581.94   26.90
   5  -5  -2  563.54   27.00
  -5   5   2  590.84   27.20
   5   5  -2  559.04   26.60
   5   5  -2  603.34   27.00
  -3  -5   2   57.89    3.60
   3  -5  -2   52.69    3.10
   3  -5  -2   47.90    3.50
  -3  -5   2   59.89    3.60
  -3  -5   2   54.99    3.10
   3  -5  -2   54.59    3.60
  -3   5   2   56.89    3.70
   3   5  -2   51.39    3.30
   3   5  -2   51.59    3.30
  -3   5   2   51.49    2.80
  -1  -5   2  346.67   16.50
   1  -5  -2  346.47   16.90
   1  -5  -2  355.66   16.40
   1  -5  -2  352.06   17.00
  -1  -5   2  373.96   17.00
  -1  -5   2  342.67   16.90
   1   5  -2  370.96   16.70
  -1   5   2  336.97   16.10
  -1   5   2  355.16   16.90
  -1   5   2  368.46   16.50
   1   5  -2  355.66   16.80
   1  -5   2   53.09    3.50
   1  -5   2   57.89    3.70
  -1  -5  -2   49.30    3.50
  -1  -5  -2   49.50    3.50
   1  -5   2   54.19    3.30
  -1   5  -2   51.59    3.50
  -1   5  -2   56.59    3.20
   1   5   2   51.89    3.70
   1   5   2   54.59    3.20
  -3  -5  -2 1137.89   52.09
   3  -5   2 1152.98   52.19
   3  -5   2 1138.59   51.79
   3  -5   2 1136.79   52.19
  -3  -5  -2 1148.69   51.49
  -3  -5  -2 1137.49   52.09
   3   5   2 1163.08   51.99
  -3   5  -2 1139.59   51.69
  -3   5  -2 1030.60   51.29
  -3   5  -2 1191.18   52.19
   3   5   2 1216.68   51.99
   5  -5   2  503.55   23.20
  -5  -5  -2  496.35   22.50
   5  -5   2  504.75   23.20
  -5  -5  -2  488.85   23.10
  -5  -5  -2  487.85   23.00
  -5   5  -2  473.65   22.30
  -5   5  -2  482.75   22.60
  -5   5  -2  508.75   23.30
   5   5   2  510.05   23.00
   5   5   2  472.55   22.80
  -7  -5  -2  106.29    5.60
  -7  -5  -2  113.59    6.10
   7  -5   2  114.19    6.30
   7  -5   2  105.89    6.30
  -7  -5  -2  113.39    6.20
   7   5   2  111.69    5.80
  -7   5  -2  108.19    6.30
  -7   5  -2  114.89    5.60
  -7   5  -2  110.59    6.30
   9  -5   2  632.34   29.30
   9  -5   2  653.63   30.10
  -9  -5  -2  645.24   29.20
   9  -5   2  639.34   30.00
  -9  -5  -2  641.24   29.80
  -9   5  -2  661.73   29.20
  -9   5  -2  647.44   30.10
  -9   5  -2  644.24   30.10
   9   5   2  609.54   29.30
  -9   5  -2  645.34   29.00
 -11  -5  -2    6.80    1.40
 -11  -5  -2    5.80    1.00
  11  -5   2    5.50    1.40
 -11   5  -2    5.10    1.50
  11   5   2    6.30    1.30
 -11   5  -2    6.40    0.90
 -11   5  -2    7.30    1.70
 -11   5  -2    5.50    0.80
  13  -5   2    2.00    1.30
  13  -5   2    2.20    1.00
  13  -5   2    3.10    1.40
  13  -5   2    3.40    1.40
 -13  -5  -2    1.90    0.80
  13  -5   2    2.20    1.00
 -13  -5  -2    3.30    1.20
 -13   5  -2    2.60    1.30
  13   5   2    2.90    1.00
 -13   5  -2    0.50    1.30
 -13   5  -2    4.10    0.70
 -15  -5  -2  391.16   19.00
  15  -5   2  426.66   18.30
  15  -5   2  400.66   18.60
 -15  -5  -2  385.96   18.30
  15  -5   2  387.96   19.30
  15   5   2  411.16   18.40
 -15   5  -2  400.16   18.20
 -15   5  -2  393.16   19.60
  15   5   2  371.26   18.80
 -15   5  -2  373.96   19.50
  17  -5   2  557.84   25.00
  17  -5   2  543.75   25.10
 -17  -5  -2  551.84   25.70
  17  -5   2  578.64   24.90
  17  -5   2  529.25   26.00
 -17  -5  -2  537.65   24.90
 -17   5  -2  518.05   24.70
  17   5   2  544.95   24.80
  17   5   2  525.85   24.90
  17   5   2  547.25   24.90
 -17   5  -2  527.25   26.30
 -17   5  -2  542.75   26.30
  19  -5   2 1372.16   57.99
 -19  -5  -2 1261.07   58.09
  19  -5   2 1257.77   58.19
 -19  -5  -2 1306.57   58.89
  19   5   2 1286.97   58.09
  19   5   2 1265.77   57.99
 -19   5  -2 1295.57   59.79
 -19   5  -2 1254.67   57.89
  19   5   2 1275.77   58.09
 -19   5  -2 1288.17   59.69
  21  -5   2  109.19    5.60
 -21  -5  -2  105.19    5.60
 -21  -5  -2  103.19    6.40
  21  -5   2   97.29    5.60
  21   5   2  108.89    5.70
  21   5   2  109.89    5.60
  21   5   2  107.09    5.60
 -21   5  -2  103.19    7.00
 -21   5  -2  107.49    5.30
 -21   5  -2   97.19    7.10
 -21   5  -2  103.39    5.40
  23  -5   2  247.98   13.60
  23  -5   2  312.07   13.70
 -23  -5  -2  300.17   14.70
 -23  -5  -2  285.07   13.80
  23   5   2  274.57   13.40
 -23   5  -2  298.27   13.70
  23   5   2  295.67   13.70
  23   5   2  298.37   13.80
 -23   5  -2  298.87   15.50
  23   5   2  291.07   13.70
  23   5   2  284.77   13.20
  25  -5   2  242.28   11.30
  25  -5   2  212.18   11.30
 -25  -5  -2  237.58   11.50
 -25  -5  -2  240.08   12.40
  25   5   2  246.48   11.40
  25   5   2  241.38   11.30
  25   5   2  218.88   10.70
  25   5   2  245.28   11.40
 -25   5  -2  238.98   11.30
 -25   5  -2  233.38   13.20
 -25   5  -2  238.58   13.40
  27  -5   2   99.49    5.70
  27  -5   2  108.39    5.70
 -27  -5  -2  110.39    5.80
  27   5   2   96.29    5.90
 -27   5  -2  107.09    5.60
  27   5   2  121.19    6.20
  27   5   2  102.89    6.70
 -27   5  -2  131.69    9.20
  27   5   2   98.99    6.20
  29  -5   2    6.90    1.40
  29  -5   2    8.20    1.30
 -29  -5  -2    7.80    1.40
  29  -5   2    6.20    1.30
  29   5   2    9.60    1.30
 -29   5  -2   10.40    1.30
  29   5   2   10.20    1.30
  29   5   2    7.90    1.30
  29   5   2    8.30    1.10
 -31  -5  -2   20.00    1.80
  31  -5   2   17.80    1.80
 -31   5  -2   24.00    1.90
  31   5   2   21.20    1.80
 -31   5  -2   20.80    2.00
  31   5   2   19.80    1.60
  31   5   2   21.80    1.80
  31   5   2   22.70    1.90
 -33  -5  -2    3.60    1.10
  33  -5   2    3.00    0.90
  33  -5   2    3.00    0.80
  33   5   2    2.70    0.90
  33   5   2    4.20    0.90
 -33   5  -2    2.10    0.90
  33   5   2    3.70    0.80
  33   5   2    2.30    0.60
 -33   5  -2    2.50    0.90
 -35  -5  -2  114.09    6.20
  35  -5   2  120.89    5.70
  35   5   2  112.49    5.60
  35   5   2  111.99    5.60
  35   5   2  120.89    5.70
 -35   5  -2  119.09    5.70
  35   5   2  111.49    5.50
 -37  -5  -2  160.88    7.50
  37  -5   2  184.48    8.20
  37   5   2  150.78    7.50
  37   5   2  170.08    7.70
  37   5   2  151.68    7.40
  36  -6  -2    5.60    1.00
  36  -6  -2    9.40    1.00
 -36  -6   2    8.10    0.80
  36   6  -2    5.90    0.70
  36   6  -2    7.00    0.60
  36   6  -2   11.00    1.40
  36   6  -2    7.70    0.80
 -36   6   2    7.90    0.90
 -34  -6   2   32.70    2.20
  34  -6  -2   39.00    2.40
  34  -6  -2   41.10    2.50
  34   6  -2   42.80    2.40
  34   6  -2   39.70    2.30
 -34   6   2   39.00    2.40
  34   6  -2   41.30    2.20
  34   6  -2   39.20    2.40
 -32  -6   2    1.20    0.70
 -32  -6   2    1.40    1.00
  32  -6  -2    2.60    1.00
  32  -6  -2    2.50    0.80
  32   6  -2    2.20    0.80
 -32   6   2    3.20    0.90
  32   6  -2    1.70    0.80
  32   6  -2    1.20    1.00
  32   6  -2    2.80    0.90
  30  -6  -2    1.30    1.10
  30  -6  -2    2.60    1.00
  30  -6  -2    3.70    1.00
  30   6  -2    2.20    0.70
  30   6  -2    2.10    0.80
  30   6  -2    2.50    0.80
  30   6  -2    3.20    1.00
  28  -6  -2    4.70    1.20
  28  -6  -2    5.90    1.20
  28  -6  -2    6.00    1.40
 -28   6   2    5.30    1.10
  28   6  -2    7.40    1.30
  28   6  -2    8.40    1.20
  28   6  -2    8.60    1.20
  28   6  -2    5.90    1.00
  26  -6  -2  107.99    5.80
 -26  -6   2  104.69    5.70
  26  -6  -2  114.09    6.90
  26   6  -2  101.79    5.10
 -26   6   2  116.99   11.80
  26   6  -2  108.49    5.90
  26   6  -2  104.69    5.80
  26   6  -2  101.99    5.60
 -26   6   2  102.39    5.50
 -24  -6   2   30.90    3.10
  24  -6  -2   29.10    2.50
  24  -6  -2   23.20    2.30
  24   6  -2   29.70    2.20
 -24   6   2   26.20    3.80
  24   6  -2   28.30    2.30
  24   6  -2   32.80    2.50
  24   6  -2   26.40    2.30
 -24   6   2   28.20    3.80
  24   6  -2   26.80    1.90
 -22  -6   2   24.50    2.30
 -22  -6   2   29.10    3.00
  22  -6  -2   28.40    2.70
  22  -6  -2   24.20    2.30
 -22   6   2   31.70    2.10
  22   6  -2   23.50    2.30
  22   6  -2   29.70    2.20
  22   6  -2   28.30    2.00
 -22   6   2   25.80    3.70
 -22   6   2   33.10    4.10
  22   6  -2   28.60    2.30
  22   6  -2   25.80    2.30
  20  -6  -2  109.69    6.70
 -20  -6   2  119.49    6.20
  20  -6  -2  128.49    6.30
 -20  -6   2  117.59    6.90
  20   6  -2  112.59    5.50
 -20   6   2  115.09    7.80
  20   6  -2  123.99    6.10
 -20   6   2  122.39    7.90
  20   6  -2  118.09    6.20
  20   6  -2  125.29    6.20
 -20   6   2  112.99    6.20
 -20   6   2  120.69    6.00
  20   6  -2  115.19    6.10
  18  -6  -2    2.10    1.10
 -18  -6   2    1.10    1.20
  18  -6  -2    0.40    1.20
 -18  -6   2    0.60    0.90
  18  -6  -2    1.50    2.60
  18   6  -2    3.10    1.60
 -18   6   2    2.60    1.70
 -18   6   2    2.10    0.80
 -18   6   2    2.60    0.80
  18   6  -2    2.00    0.50
  18   6  -2    1.70    1.00
 -18   6   2    1.20    1.60
  16  -6  -2  373.66   16.80
 -16  -6   2  360.16   16.80
 -16  -6   2  362.86   17.60
  16  -6  -2  348.57   16.90
  16   6  -2  369.16   16.80
  16   6  -2  339.57   16.40
  16   6  -2  372.56   16.80
 -16   6   2  348.37   18.30
  16   6  -2  369.46   16.90
 -16   6   2  351.26   18.40
 -16   6   2  354.26   16.70
  16   6  -2  370.76   16.90
  14  -6  -2   12.20    2.10
  14  -6  -2   13.20    1.60
  14  -6  -2   13.10    1.50
 -14  -6   2   13.80    1.90
 -14  -6   2   11.20    2.10
 -14   6   2   12.60    2.30
  14   6  -2   13.20    2.10
  14   6  -2   14.30    1.50
 -14   6   2   14.20    1.30
  14   6  -2   12.80    1.40
  14   6  -2   13.10    1.10
  14   6  -2   14.50    1.60
  14   6  -2   10.10    1.30
 -12  -6   2   39.90    2.60
  12  -6  -2   44.30    2.80
 -12  -6   2   42.60    3.30
  12  -6  -2   42.50    3.50
  12  -6  -2   44.70    2.80
  12  -6  -2   38.70    2.60
  12   6  -2   40.90    2.70
 -12   6   2   38.50    2.40
  12   6  -2   39.80    2.50
  12   6  -2   42.30    3.40
  12   6  -2   41.40    2.70
  12   6  -2   41.90    2.60
  12   6  -2   36.30    2.30
 -12   6   2   42.80    4.10
 -12   6   2   36.90    2.40
 -10  -6   2   84.19    5.20
  10  -6  -2   88.99    4.90
  10  -6  -2   85.39    4.50
 -10  -6   2   85.39    4.60
  10  -6  -2   84.89    5.40
  10  -6  -2   79.49    5.40
  10  -6  -2   85.99    4.80
  10   6  -2   85.69    4.70
 -10   6   2   85.79    4.40
  10   6  -2   87.79    4.50
 -10   6   2   90.69    5.70
  10   6  -2   83.19    4.50
  10   6  -2   83.19    4.30
  10   6  -2   94.19    5.50
   8  -6  -2  109.29    6.20
  -8  -6   2  112.59    6.10
  -8  -6   2  102.69    5.90
   8  -6  -2   99.39    5.40
   8  -6  -2  101.79    5.40
  -8  -6   2  103.19    5.30
   8  -6  -2  100.49    5.10
   8  -6  -2   94.89    6.00
   8   6  -2  101.59    6.00
   8   6  -2  108.09    5.30
  -8   6   2  100.99    5.10
   8   6  -2   94.89    5.00
  -8   6   2  110.09    6.30
   8   6  -2  106.09    5.30
  -6  -6   2    0.30    1.00
   6  -6  -2    0.00    0.80
  -6  -6   2    0.30    0.70
   6  -6  -2   -0.20    0.60
   6  -6  -2    1.10    1.10
  -6  -6   2    0.30    0.90
   6  -6  -2   -0.80    1.00
   6  -6  -2    0.10    0.80
   6   6  -2   -0.60    0.80
  -6   6   2    0.10    0.50
   6   6  -2   -0.10    0.80
  -6   6   2   -1.60    1.00
   4  -6  -2   87.09    4.80
  -4  -6   2   92.39    5.40
  -4  -6   2   94.89    4.80
  -4  -6   2   87.89    5.40
   4  -6  -2   91.19    5.50
   4  -6  -2   91.79    5.60
  -4   6   2   86.69    5.50
   4   6  -2   91.49    5.20
   4   6  -2   80.29    5.00
   2  -6  -2 1032.10   48.00
  -2  -6   2 1045.90   48.00
  -2  -6   2 1103.89   48.00
  -2  -6   2 1073.59   47.20
   2  -6  -2 1026.10   47.20
   2  -6  -2 1061.09   48.00
  -2   6   2  982.90   46.90
  -2   6   2 1027.00   47.90
   2   6  -2 1083.79   47.70
   2   6  -2 1007.70   48.00
   0  -6  -2    0.00    0.90
   0  -6  -2   -0.20    0.90
   0  -6   2    0.00    1.00
   0  -6   2    1.20    1.10
   0  -6   2    0.20    0.70
   0  -6  -2    0.30    0.80
   0   6  -2   -1.00    0.90
   0   6  -2    0.20    0.70
   0   6   2    0.10    1.00
   2  -6   2 1017.30   46.50
  -2  -6  -2 1006.80   45.70
   2  -6   2  991.70   46.50
  -2  -6  -2  996.90   46.40
  -2  -6  -2 1037.20   46.50
   2  -6   2 1030.50   45.70
  -2   6  -2 1031.80   46.00
  -2   6  -2  980.30   46.40
   2   6   2  988.80   46.20
  -4  -6  -2  203.08    9.80
   4  -6   2  202.18    9.90
  -4  -6  -2  212.08   10.60
  -4  -6  -2  191.98   10.50
   4  -6   2  203.08   10.70
   4  -6   2  208.18   10.70
  -4   6  -2  211.68   10.00
  -4   6  -2  202.98   10.60
   4   6   2  201.78   10.20
   6  -6   2  820.12   39.70
  -6  -6  -2  855.01   39.50
  -6  -6  -2  897.51   39.60
   6  -6   2  834.12   38.60
   6  -6   2  815.92   39.60
  -6  -6  -2  852.41   38.80
   6  -6   2  836.32   38.80
   6  -6   2  829.82   38.90
  -6   6  -2  897.61   38.80
   6   6   2  828.42   38.60
   6   6   2  886.31   38.70
  -6   6  -2  873.21   38.50
  -6   6  -2  837.62   39.70
  -6   6  -2  890.01   38.90
   8  -6   2  801.22   37.40
  -8  -6  -2  793.62   37.10
   8  -6   2  778.52   36.50
   8  -6   2  804.12   36.40
  -8  -6  -2  813.52   36.40
   8  -6   2  800.02   37.40
   8  -6   2  818.22   36.30
  -8   6  -2  838.52   37.50
   8   6   2  799.92   36.40
   8   6   2  761.02   36.10
  -8   6  -2  769.02   36.10
  -8   6  -2  781.32   36.10
  -8   6  -2  847.72   36.10
  10  -6   2   33.30    2.60
  10  -6   2   40.80    2.60
  10  -6   2   33.90    3.30
  10  -6   2   39.40    2.80
 -10  -6  -2   40.30    3.20
 -10  -6  -2   42.10    2.70
  10  -6   2   37.70    3.40
 -10  -6  -2   36.80    2.60
  10  -6   2   37.00    2.50
 -10  -6  -2   33.70    2.30
 -10   6  -2   35.20    2.30
  10   6   2   37.40    3.00
  10   6   2   41.00    2.60
 -10   6  -2   41.70    2.30
 -10   6  -2   40.30    3.90
  10   6   2   39.70    2.60
  10   6   2   36.50    2.30
  12  -6   2  103.09    5.20
 -12  -6  -2  120.29    6.20
  12  -6   2  104.39    5.50
 -12  -6  -2   81.59    5.20
 -12  -6  -2   88.59    5.70
  12  -6   2  104.79    5.20
  12  -6   2  122.09    7.70
  12  -6   2   98.89    5.50
  12   6   2   81.19    5.30
  12   6   2  103.19    5.00
 -12   6  -2  101.09    6.50
 -12   6  -2  104.59    5.00
  12   6   2   87.59    5.10
  12   6   2  114.29    5.30
 -12   6  -2  106.09    6.60
  14  -6   2   63.09    3.50
  14  -6   2   56.79    3.40
  14  -6   2   62.39    4.50
  14  -6   2   61.59    3.80
 -14  -6  -2   58.69    3.50
 -14  -6  -2   62.79    4.20
 -14  -6  -2   50.29    3.40
  14   6   2   63.99    3.60
  14   6   2   62.59    3.40
 -14   6  -2   62.89    5.20
 -14   6  -2   63.59    3.30
  14   6   2   49.70    3.30
 -14   6  -2   48.60    3.10
  14   6   2   56.79    3.10
 -14   6  -2   61.29    4.70
  16  -6   2   19.20    2.70
 -16  -6  -2   17.10    2.30
 -16  -6  -2   14.50    1.70
  16  -6   2   16.20    1.70
  16  -6   2   13.00    1.70
 -16  -6  -2   12.60    1.50
  16   6   2   13.40    1.30
 -16   6  -2   13.90    2.60
 -16   6  -2   14.50    2.70
  16   6   2   17.70    1.60
  16   6   2   15.80    1.60
 -16   6  -2   14.30    1.40
  16   6   2   16.30    1.70
 -16   6  -2   12.80    1.30
  18  -6   2    4.80    1.30
 -18  -6  -2    6.50    1.80
 -18  -6  -2    5.10    1.30
  18  -6   2    9.40    2.20
 -18  -6  -2    3.90    1.10
  18  -6   2    6.50    1.40
 -18   6  -2    5.40    0.90
 -18   6  -2    6.20    2.30
 -18   6  -2    5.70    1.10
  18   6   2    5.20    1.30
  18   6   2    6.70    0.90
 -18   6  -2    7.40    2.20
  18   6   2    7.10    1.30
  18   6   2    5.40    1.10
  20  -6   2    5.70    1.40
 -20  -6  -2    3.20    1.10
  20  -6   2    7.40    1.40
 -20  -6  -2    7.70    1.40
 -20  -6  -2    4.90    2.10
  20   6   2    4.90    1.10
  20   6   2    5.80    0.80
 -20   6  -2    3.60    0.90
 -20   6  -2    4.10    2.10
  20   6   2    4.10    1.10
  20   6   2    6.50    1.40
 -20   6  -2    6.40    1.10
 -20   6  -2    5.50    2.50
  22  -6   2   60.99    3.70
  22  -6   2   59.99    3.70
 -22  -6  -2   60.59    3.80
 -22  -6  -2   67.19    4.70
  22  -6   2   60.69    3.70
 -22   6  -2   52.29    3.30
  22   6   2   65.69    3.70
  22   6   2   59.29    3.10
 -22   6  -2   62.39    5.80
 -22   6  -2   59.99    3.60
 -22   6  -2   59.19    5.90
  22   6   2   60.59    3.60
  22   6   2   62.99    3.80
 -24  -6  -2   29.70    3.00
 -24  -6  -2   42.40    3.00
 -24  -6  -2   42.90    3.80
  24  -6   2   42.60    2.90
 -24   6  -2   37.60    4.60
  24   6   2   47.60    2.90
  24   6   2   43.60    2.90
  24   6   2   42.70    2.70
 -24   6  -2   38.60    4.90
  24   6   2   44.10    2.80
  24   6   2   32.70    3.00
 -24   6  -2   41.30    2.70
 -26  -6  -2   22.80    2.20
 -26  -6  -2   30.70    2.50
 -26  -6  -2   27.20    3.10
  26  -6   2   25.80    2.40
  26  -6   2   23.60    2.00
  26   6   2   27.50    2.10
  26   6   2   28.90    2.30
 -26   6  -2   24.20    3.70
 -26   6  -2   29.90    2.20
  26   6   2   28.10    2.20
  26   6   2   29.40    2.20
  28  -6   2    2.80    1.10
  28  -6   2    2.00    0.80
 -28  -6  -2    1.70    1.00
 -28  -6  -2    2.40    1.10
  28   6   2    3.70    0.90
  28   6   2    2.30    0.80
  28   6   2    2.00    0.80
  28   6   2    2.80    1.00
 -28   6  -2    1.80    0.90
  30  -6   2   41.90    2.60
 -30  -6  -2   49.30    3.10
 -30  -6  -2   48.00    2.90
  30  -6   2   47.40    2.90
 -30   6  -2   37.00    2.80
  30   6   2   47.00    2.80
  30   6   2   49.90    2.70
  30   6   2   45.20    2.70
 -30   6  -2   44.80    2.80
  30   6   2   49.30    2.80
 -32  -6  -2    7.70    1.30
 -32  -6  -2   10.50    1.00
 -32   6  -2    7.60    1.10
  32   6   2    9.10    1.00
  32   6   2    7.50    1.00
  32   6   2    7.90    0.90
  32   6   2    8.50    1.00
  34  -6   2  120.29    5.70
  34   6   2  120.69    5.70
  34   6   2  114.59    5.60
  34   6   2  114.49    5.60
 -34   6  -2  114.59    5.70
  34   6   2  115.69    5.80
 -36  -6  -2   15.70    1.00
  36  -6   2   14.10    1.20
  36   6   2   14.40    1.00
  36   6   2   12.70    1.00
  35  -7  -2   24.80    1.50
  35   7  -2   23.40    1.30
  35   7  -2   25.30    1.40
  35   7  -2   24.80    1.50
  35   7  -2   24.20    1.40
  33  -7  -2   34.70    2.20
 -33  -7   2   37.40    2.10
  33  -7  -2   35.30    2.20
  33   7  -2   38.10    2.00
 -33   7   2   32.70    2.10
  33   7  -2   36.30    2.10
  33   7  -2   36.20    2.10
  33   7  -2   36.70    2.10
 -31  -7   2   26.60    1.80
  31  -7  -2   25.20    2.00
  31   7  -2   28.10    1.80
  31   7  -2   28.00    1.80
  31   7  -2   26.40    1.70
  31   7  -2   24.80    1.80
  29  -7  -2    6.60    1.80
 -29  -7   2    5.40    1.20
 -29  -7   2    6.40    1.00
  29   7  -2    8.40    1.00
  29   7  -2    6.50    1.10
  29   7  -2    6.30    0.90
 -29   7   2    6.80    1.10
  29   7  -2    6.80    1.00
  27  -7  -2   16.80    1.80
 -27  -7   2   15.60    1.80
 -27  -7   2   15.10    1.40
  27  -7  -2   13.20    1.50
  27   7  -2   16.20    1.30
  27   7  -2   15.10    1.60
  27   7  -2   17.10    1.60
  27   7  -2   15.30    1.40
  27   7  -2   15.80    1.50
 -25  -7   2    4.40    0.90
 -25  -7   2    4.60    1.20
  25  -7  -2    3.90    1.10
  25   7  -2    5.00    0.80
  25   7  -2    4.10    1.10
  25   7  -2    5.50    1.00
  25   7  -2    2.00    0.90
 -25   7   2    2.10    0.90
  25   7  -2    3.00    0.90
  23  -7  -2   13.30    2.10
 -23  -7   2    8.50    1.20
 -23  -7   2    7.80    1.50
 -23   7   2   10.10    1.30
  23   7  -2   10.10    1.10
 -23   7   2    7.70    3.10
  23   7  -2   11.90    2.50
  23   7  -2    6.00    1.80
  23   7  -2   10.20    1.60
  23   7  -2   10.50    1.40
 -21  -7   2    2.50    0.90
 -21  -7   2    5.40    1.70
  21  -7  -2    4.80    1.20
 -21  -7   2    2.70    1.20
  21  -7  -2    5.70    1.90
 -21  -7   2    3.10    1.30
  21   7  -2    5.20    1.30
  21   7  -2    4.70    1.00
  21   7  -2    4.00    1.00
 -21   7   2    3.90    1.00
  21   7  -2    4.80    1.20
  21   7  -2    4.80    0.90
 -21   7   2    1.40    2.00
 -21   7   2    5.30    1.80
 -19  -7   2    4.10    1.20
  19  -7  -2    5.70    1.30
  19  -7  -2    6.30    1.30
 -19  -7   2    3.30    0.90
 -19  -7   2    1.80    1.20
 -19  -7   2    4.50    1.70
  19   7  -2    4.60    1.20
  19   7  -2    5.10    1.10
  19   7  -2    4.50    1.00
 -19   7   2    4.10    2.10
 -19   7   2    4.50    0.90
 -19   7   2    4.00    1.00
  19   7  -2    5.20    0.60
  19   7  -2    3.10    1.00
  17  -7  -2    3.30    2.10
  17  -7  -2    2.30    1.20
 -17  -7   2    1.90    0.80
  17  -7  -2    2.50    1.20
 -17  -7   2    3.00    1.10
 -17  -7   2    1.00    1.10
 -17   7   2    2.10    0.80
  17   7  -2    1.90    1.10
  17   7  -2    2.10    0.50
 -17   7   2    1.90    1.90
 -17   7   2    1.60    0.70
  17   7  -2    2.50    0.90
  17   7  -2    3.60    1.00
  17   7  -2    2.90    1.00
 -15  -7   2   41.70    3.00
 -15  -7   2   56.39    3.40
  15  -7  -2   57.19    3.60
 -15  -7   2   41.50    3.20
  15  -7  -2   55.09    4.40
  15  -7  -2   56.79    4.60
 -15  -7   2   54.79    4.10
  15   7  -2   53.89    3.20
  15   7  -2   57.79    3.30
 -15   7   2   52.59    4.90
 -15   7   2   54.59    3.10
  15   7  -2   52.39    2.80
  15   7  -2   54.69    3.20
  15   7  -2   53.19    3.30
 -15   7   2   43.40    3.00
  13  -7  -2   56.09    4.60
  13  -7  -2   51.69    3.40
 -13  -7   2   60.29    4.30
  13  -7  -2   63.79    3.80
 -13  -7   2   48.70    3.50
 -13  -7   2   61.39    3.70
  13  -7  -2   52.39    3.30
 -13  -7   2   52.39    3.30
  13   7  -2   62.49    3.50
 -13   7   2   57.09    4.80
 -13   7   2   57.69    3.20
 -13   7   2   60.09    3.30
  13   7  -2   58.39    3.00
  13   7  -2   65.79    3.50
  13   7  -2   64.99    3.80
  13   7  -2   59.69    3.40
 -11  -7   2   18.20    2.40
 -11  -7   2   13.00    1.60
  11  -7  -2   18.50    1.60
  11  -7  -2   18.00    2.70
  11  -7  -2   17.50    1.80
 -11  -7   2   18.40    1.90
  11  -7  -2   15.10    1.50
  11   7  -2   18.40    2.50
  11   7  -2   17.70    1.60
  11   7  -2   16.70    1.60
 -11   7   2   13.60    2.60
  11   7  -2   18.40    1.60
 -11   7   2   19.10    1.60
  11   7  -2   16.80    1.60
  11   7  -2   17.60    1.30
   9  -7  -2   21.50    2.90
  -9  -7   2   26.20    2.20
  -9  -7   2   21.50    2.10
  -9  -7   2   17.80    1.70
  -9  -7   2   20.70    2.70
  -9  -7   2   22.70    2.70
   9  -7  -2   24.80    2.00
   9  -7  -2   23.90    2.20
   9  -7  -2   26.80    2.30
   9   7  -2   21.10    1.80
   9   7  -2   24.10    2.00
  -9   7   2   25.00    1.80
  -9   7   2   25.90    3.10
   9   7  -2   24.00    1.90
   9   7  -2   22.50    2.70
  -9   7   2   21.30    1.70
   9   7  -2   23.80    2.00
   9   7  -2   22.00    1.60
  -7  -7   2    3.50    0.80
   7  -7  -2    3.30    0.90
  -7  -7   2    4.80    1.60
   7  -7  -2    4.50    1.70
  -7  -7   2    5.30    1.50
  -7  -7   2    3.30    1.00
   7  -7  -2    6.70    1.70
   7  -7  -2    5.00    1.10
  -7  -7   2    4.90    1.10
   7  -7  -2    5.50    1.30
   7   7  -2    5.60    0.80
   7   7  -2    6.00    1.00
  -7   7   2    4.70    0.80
   7   7  -2    5.60    1.90
  -7   7   2    3.00    0.70
   7   7  -2    3.40    0.80
   7   7  -2    3.90    0.80
  -7   7   2    5.60    0.90
   7   7  -2    5.20    1.00
  -7   7   2    7.30    1.90
   5  -7  -2    3.40    0.80
  -5  -7   2    2.90    1.30
  -5  -7   2    2.40    1.20
   5  -7  -2    1.50    1.30
   5  -7  -2    4.40    1.10
  -5  -7   2    0.80    1.20
  -5  -7   2    2.70    1.00
   5  -7  -2    2.70    1.00
  -5  -7   2    3.30    0.80
   5  -7  -2    4.00    1.60
   5   7  -2    1.90    0.80
   5   7  -2    2.30    0.80
  -5   7   2    3.20    0.70
   5   7  -2    3.90    1.30
   5   7  -2    2.90    0.70
   5   7  -2    2.40    0.90
  -5   7   2    5.50    1.20
  -5   7   2    1.40    2.50
   5   7  -2    2.60    0.80
  -3  -7   2   60.19    4.30
   3  -7  -2   59.59    3.20
   3  -7  -2   61.49    4.40
   3  -7  -2   55.99    3.50
  -3  -7   2   57.29    3.50
  -3  -7   2   56.09    4.30
   3  -7  -2   57.99    3.50
   3  -7  -2   59.09    4.40
  -3  -7   2   58.79    3.20
  -3  -7   2   57.29    3.70
   3   7  -2   53.39    3.20
   3   7  -2   60.79    4.00
   3   7  -2   58.69    3.30
   3   7  -2   53.89    3.20
  -3   7   2   57.39    3.20
   3   7  -2   56.49    3.20
  -3   7   2   56.99    4.20
   3   7  -2   53.19    3.00
  -1  -7   2   62.19    4.50
  -1  -7   2   63.89    3.70
  -1  -7   2   63.89    4.50
   1  -7  -2   60.89    3.80
  -1  -7   2   62.49    3.80
   1  -7  -2   62.09    3.70
   1  -7  -2   60.99    3.50
   1  -7  -2   68.59    4.70
  -1  -7   2   63.29    3.50
   1  -7  -2   65.39    4.60
   1   7  -2   61.69    3.30
   1   7  -2   60.89    3.40
   1   7  -2   61.69    4.20
   1   7  -2   60.69    4.10
   1   7  -2   65.39    3.50
  -1   7   2   65.19    3.50
  -1   7   2   60.09    3.40
  -1   7   2   62.49    4.40
  -1  -7  -2   67.99    4.70
   1  -7   2   61.29    3.80
  -1  -7  -2   65.19    5.60
  -1  -7  -2   65.49    3.80
   1  -7   2   66.39    3.80
   1  -7   2   61.99    4.60
   1  -7   2   61.39    3.50
  -1  -7  -2   66.59    3.80
  -1  -7  -2   68.59    3.50
  -1   7  -2   67.29    3.50
   1   7   2   53.39    3.50
  -1   7  -2   61.29    4.10
  -1   7  -2   62.09    3.40
   1   7   2   64.39    3.50
   1   7   2   55.19    4.20
   1   7   2   64.49    3.50
  -1   7  -2   60.09    4.40
   3  -7   2    4.10    1.70
  -3  -7  -2    3.50    1.20
   3  -7   2    3.20    1.10
  -3  -7  -2    4.70    1.10
  -3  -7  -2    3.30    1.40
   3  -7   2    4.90    1.50
   3  -7   2    2.40    0.80
   3  -7   2    3.90    1.00
  -3  -7  -2    3.80    1.50
  -3  -7  -2    3.60    0.80
   3   7   2    4.00    0.90
  -3   7  -2    1.90    1.10
   3   7   2    3.20    1.20
   3   7   2    3.90    1.00
   3   7   2    3.00    0.80
  -3   7  -2    4.10    0.70
  -3   7  -2    3.50    1.50
   3   7   2    6.30    1.00
  -3   7  -2    4.80    0.90
   5  -7   2  198.08    9.80
  -5  -7  -2  192.88   10.60
  -5  -7  -2  202.38   10.70
  -5  -7  -2  197.88    9.70
   5  -7   2  185.68   10.70
   5  -7   2  202.08   10.80
  -5  -7  -2  192.98    9.80
   5  -7   2  204.58    9.60
  -5  -7  -2  198.88    9.50
   5  -7   2  195.68    9.80
  -5   7  -2  206.78    9.40
  -5   7  -2  189.58   10.70
   5   7   2  194.98    9.40
  -5   7  -2  194.48    9.40
   5   7   2  213.28    9.60
  -7  -7  -2    3.20    1.00
   7  -7   2    4.80    1.20
  -7  -7  -2    1.80    1.00
   7  -7   2    3.10    1.50
   7  -7   2    2.60    0.90
  -7  -7  -2    3.10    1.40
   7  -7   2    3.80    1.60
  -7  -7  -2    3.40    0.80
   7  -7   2    3.20    1.10
   7   7   2    2.40    1.00
   7   7   2    4.50    0.90
   7   7   2    2.20    0.80
  -7   7  -2    2.90    1.60
  -7   7  -2    4.80    0.80
   7   7   2    3.50    0.90
  -7   7  -2    3.50    0.80
   9  -7   2   78.69    5.50
   9  -7   2   78.49    4.30
  -9  -7  -2   76.79    4.50
  -9  -7  -2   79.69    4.40
   9  -7   2   73.99    4.50
  -9  -7  -2   75.59    5.20
   9  -7   2   76.69    5.50
  -9  -7  -2   78.59    4.10
   9  -7   2   76.49    4.60
   9   7   2   79.89    4.30
  -9   7  -2   74.79    4.00
   9   7   2   82.39    4.20
  -9   7  -2   75.99    5.50
   9   7   2   73.69    4.00
 -11  -7  -2    1.80    1.00
 -11  -7  -2    1.60    0.80
  11  -7   2    4.30    1.70
  11  -7   2    2.30    1.00
 -11  -7  -2    1.80    1.40
  11  -7   2    1.80    1.10
 -11  -7  -2    0.90    0.90
  11  -7   2    3.20    1.50
  11   7   2    1.50    0.80
  11   7   2    1.60    0.90
  11   7   2    2.60    0.90
 -11   7  -2    2.50    0.70
  11   7   2    2.10    0.70
 -11   7  -2    3.70    1.70
 -13  -7  -2   11.80    1.50
 -13  -7  -2   13.70    2.20
  13  -7   2   10.60    2.40
 -13  -7  -2   14.10    1.70
  13  -7   2   12.00    1.40
 -13  -7  -2   11.10    1.30
  13  -7   2   14.80    1.80
  13   7   2   11.80    1.30
  13   7   2   11.40    1.40
  13   7   2   10.50    1.30
 -13   7  -2   12.80    1.40
 -13   7  -2   11.10    2.50
 -13   7  -2   13.00    1.40
  13   7   2   10.50    1.50
 -15  -7  -2   23.90    3.00
 -15  -7  -2   21.10    1.90
 -15  -7  -2   17.70    1.90
 -15  -7  -2   24.10    2.30
  15  -7   2   22.30    2.00
  15  -7   2   23.00    2.20
  15  -7   2   25.00    3.40
 -15   7  -2   19.80    1.80
  15   7   2   23.70    2.00
  15   7   2   23.00    1.70
 -15   7  -2   19.70    3.30
 -15   7  -2   23.90    1.70
  15   7   2   24.00    2.10
  15   7   2   19.10    1.90
  17  -7   2   62.99    6.00
 -17  -7  -2   60.79    3.60
 -17  -7  -2   67.19    4.90
 -17  -7  -2   61.39    4.00
  17  -7   2   70.39    4.20
 -17  -7  -2   58.09    3.80
  17   7   2   66.69    3.80
  17   7   2   65.49    3.40
  17   7   2   67.29    3.90
 -17   7  -2   66.69    3.80
  17   7   2   63.49    3.70
 -17   7  -2   57.39    5.80
  19  -7   2   11.50    1.70
 -19  -7  -2   11.70    1.70
  19  -7   2    1.00    2.50
 -19  -7  -2    8.00    1.30
 -19  -7  -2   11.10    2.20
 -19  -7  -2   11.10    1.20
 -19   7  -2   12.30    1.50
  19   7   2   10.90    1.10
 -19   7  -2    9.10    1.10
 -19   7  -2   16.70    3.10
  19   7   2   12.50    1.40
  19   7   2   10.50    1.40
  19   7   2    9.80    1.40
  19   7   2   10.70    1.30
  21  -7   2  349.96   18.30
 -21  -7  -2  376.36   18.00
 -21  -7  -2  396.06   18.40
 -21  -7  -2  414.56   19.50
  21   7   2  391.66   18.10
  21   7   2  406.86   18.20
  21   7   2  391.26   18.10
 -21   7  -2  387.26   18.10
  21   7   2  398.86   18.20
 -21   7  -2  389.86   20.40
  21   7   2  388.36   17.80
 -23  -7  -2    4.50    1.20
 -23  -7  -2    6.20    1.40
 -23  -7  -2    8.50    1.10
  23  -7   2    4.90    1.30
 -23  -7  -2    4.50    1.80
 -23   7  -2    7.00    1.00
 -23   7  -2    3.30    2.40
 -23   7  -2    6.90    1.20
  23   7   2    6.30    1.20
  23   7   2    4.70    1.00
  23   7   2    7.80    1.00
  23   7   2    5.20    1.10
  23   7   2    6.80    1.20
 -25  -7  -2    0.60    0.70
 -25  -7  -2    0.10    0.90
  25  -7   2   -0.30    1.00
 -25  -7  -2    0.90    1.00
  25   7   2    0.80    0.70
  25   7   2    0.40    0.70
  25   7   2   -0.40    0.80
 -25   7  -2   -0.10    0.80
  25   7   2    0.50    0.90
  25   7   2    0.20    0.60
  27  -7   2  101.49    5.30
 -27  -7  -2  103.89    5.20
 -27  -7  -2  104.09    5.40
 -27  -7  -2  107.39    5.80
  27   7   2  105.79    5.30
  27   7   2  104.69    5.30
 -27   7  -2  101.69    5.30
  27   7   2  101.89    5.30
  27   7   2  101.99    5.20
 -29  -7  -2    0.10    0.90
 -29  -7  -2    1.70    1.00
  29  -7   2    3.40    1.50
 -29  -7  -2    0.60    0.60
  29   7   2    1.00    0.70
  29   7   2    1.50    0.70
 -29   7  -2    1.60    0.80
 -31  -7  -2    0.10    0.50
 -31  -7  -2   -0.20    0.90
  31   7   2   -0.60    0.50
  31   7   2    0.40    0.50
 -31   7  -2    1.20    0.70
  31   7   2   -0.20    0.50
  31   7   2   -0.50    0.50
 -33  -7  -2  128.69    6.00
  33  -7   2  129.49    6.10
  33   7   2  117.19    6.10
  33   7   2  128.89    6.00
  33   7   2  125.19    5.90
  33   7   2  128.79    6.40
  32  -8  -2   12.90    1.10
  32   8  -2   11.60    0.90
  32   8  -2   11.60    1.00
  32   8  -2   13.30    1.00
  30  -8  -2   23.80    1.80
 -30  -8   2   24.70    1.60
 -30   8   2   24.70    2.00
  30   8  -2   27.80    1.60
  30   8  -2   25.00    1.60
  30   8  -2   24.30    1.70
  30   8  -2   27.70    1.60
 -28  -8   2   10.50    1.10
 -28  -8   2   10.50    1.50
  28  -8  -2   12.20    1.40
  28   8  -2   11.10    1.20
  28   8  -2    9.40    0.90
  28   8  -2   12.50    1.20
 -28   8   2   12.30    1.20
  28   8  -2   11.90    1.10
  28   8  -2   13.90    1.20
 -26  -8   2   19.70    1.90
 -26  -8   2   16.30    1.50
  26  -8  -2   23.50    3.00
  26   8  -2   17.70    1.60
  26   8  -2   17.70    1.30
  26   8  -2   17.70    1.60
  26   8  -2   18.90    1.50
  26   8  -2   17.40    1.50
 -26   8   2   13.90    2.70
 -24  -8   2    6.80    1.00
 -24  -8   2    8.90    1.50
  24   8  -2    6.50    1.00
 -24   8   2    6.00    1.30
  24   8  -2    6.50    1.10
 -24   8   2   10.00    1.20
  24   8  -2    5.60    1.10
  24   8  -2    9.00    1.00
  24   8  -2    6.80    1.00
 -22  -8   2  320.57   15.30
 -22  -8   2  286.47   15.40
 -22  -8   2  341.07   15.80
  22   8  -2  341.57   15.40
  22   8  -2  332.37   15.40
 -22   8   2  303.07   15.20
  22   8  -2  364.26   15.40
 -22   8   2  324.77   15.40
  22   8  -2  341.47   15.20
  22   8  -2  344.07   15.40
 -20  -8   2   76.09    4.50
 -20  -8   2   70.49    5.20
  20  -8  -2   69.89    4.20
 -20  -8   2   72.49    4.00
 -20   8   2   69.99    4.10
 -20   8   2   65.09    3.80
  20   8  -2   75.59    4.10
  20   8  -2   72.29    4.00
  20   8  -2   77.19    3.90
  20   8  -2   74.59    4.10
 -20   8   2   71.59    6.10
  20   8  -2   77.99    4.10
 -18  -8   2    3.00    1.60
  18  -8  -2    1.90    1.10
 -18  -8   2    2.70    1.50
 -18  -8   2    0.70    1.10
 -18  -8   2    1.00    0.80
  18   8  -2    2.10    0.80
  18   8  -2    1.70    0.80
 -18   8   2    1.10    2.00
 -18   8   2    1.40    1.00
  18   8  -2    1.10    0.90
  18   8  -2    2.30    0.90
 -18   8   2    1.80    1.00
  16  -8  -2    0.50    2.40
 -16  -8   2    3.70    0.90
 -16  -8   2    1.90    1.10
  16  -8  -2    2.70    1.20
 -16  -8   2    3.10    1.70
 -16   8   2    1.80    2.00
  16   8  -2    2.30    0.90
 -16   8   2    2.80    1.20
 -16   8   2    1.40    0.70
  16   8  -2    3.30    0.90
  16   8  -2    2.40    0.50
  16   8  -2    1.50    0.90
  16   8  -2    2.30    0.80
 -14  -8   2    9.80    1.70
  14  -8  -2   10.00    1.60
 -14  -8   2   12.70    2.40
 -14  -8   2   10.60    1.50
 -14  -8   2   12.60    1.30
  14  -8  -2    7.10    2.30
 -14   8   2   11.40    1.20
  14   8  -2   12.00    1.10
  14   8  -2   10.80    1.30
  14   8  -2   10.30    1.40
  14   8  -2   10.10    1.40
  14   8  -2   10.00    1.20
 -14   8   2   16.10    3.10
 -12  -8   2   62.09    3.60
 -12  -8   2   53.89    3.90
  12  -8  -2   63.09    4.10
 -12  -8   2   60.89    4.80
 -12  -8   2   68.29    4.10
  12  -8  -2   63.29    6.50
  12  -8  -2   60.19    3.60
 -12   8   2   61.99    3.50
  12   8  -2   68.19    3.70
  12   8  -2   66.39    3.30
  12   8  -2   69.99    3.70
 -12   8   2   59.39    8.20
  12   8  -2   67.69    3.70
 -10  -8   2    4.50    1.70
  10  -8  -2    3.70    1.90
 -10  -8   2    5.30    1.30
  10  -8  -2    5.80    1.20
 -10  -8   2    4.20    1.20
  10  -8  -2    4.30    1.20
 -10  -8   2    5.30    1.00
  10   8  -2    3.60    1.00
  10   8  -2    5.10    0.80
  10   8  -2    3.70    0.90
  10   8  -2    4.70    0.90
 -10   8   2    3.50    0.80
 -10   8   2    4.00    2.00
  10   8  -2    5.60    1.10
  -8  -8   2  102.49    5.60
   8  -8  -2  101.79    5.70
   8  -8  -2   97.79    6.70
  -8  -8   2  113.99    6.80
   8  -8  -2  101.89    6.80
   8  -8  -2   98.69    5.30
  -8  -8   2  101.89    5.70
  -8  -8   2   99.19    5.30
  -8  -8   2   91.59    6.50
   8   8  -2   96.59    5.20
   8   8  -2  107.89    5.30
  -8   8   2  103.29    6.90
  -8   8   2  104.19    5.20
   8   8  -2  108.59    5.10
   8   8  -2   90.19    5.40
   8   8  -2  108.29    5.40
  -6  -8   2  557.84   26.50
  -6  -8   2  551.64   25.10
   6  -8  -2  503.65   26.50
  -6  -8   2  569.74   26.60
   6  -8  -2  552.14   25.00
   6  -8  -2  518.05   25.30
   6  -8  -2  525.15   26.60
  -6  -8   2  549.85   25.40
   6  -8  -2  554.14   25.40
   6   8  -2  562.24   25.00
  -6   8   2  551.24   25.00
  -6   8   2  529.15   26.50
   6   8  -2  566.34   25.00
   6   8  -2  540.65   24.80
  -4  -8   2   64.59    5.10
   4  -8  -2   66.79    4.30
   4  -8  -2   75.09    5.40
  -4  -8   2   71.29    5.20
   4  -8  -2   63.69    5.20
  -4  -8   2   69.29    4.30
   4  -8  -2   73.09    4.20
  -4  -8   2   70.99    4.30
   4  -8  -2   73.69    3.90
   4   8  -2   69.79    3.70
   4   8  -2   54.39    4.50
  -4   8   2   74.79    3.70
  -4   8   2   62.19    5.00
   4   8  -2   68.09    4.30
   4   8  -2   59.59    3.60
  -4   8   2   75.19    4.00
   2  -8  -2   50.19    4.80
  -2  -8   2   56.89    3.60
   2  -8  -2   59.59    4.70
  -2  -8   2   50.99    3.60
   2  -8  -2   62.29    3.70
  -2  -8   2   59.49    4.30
   2  -8  -2   57.29    4.10
   2  -8  -2   54.79    4.20
  -2  -8   2   52.09    4.50
  -2  -8   2   57.09    4.60
  -2   8   2   50.69    4.30
   2   8  -2   55.09    3.20
   2   8  -2   55.99    3.10
   2   8  -2   47.40    4.00
  -2   8   2   55.79    3.10
   2   8  -2   58.39    3.20
   2   8  -2   54.89    4.10
   0  -8  -2  170.68    9.30
   0  -8   2  180.98    9.10
   0  -8   2  181.18   10.20
   0  -8   2  190.58    9.30
   0  -8   2  173.58   10.10
   0  -8  -2  178.98   10.20
   0  -8  -2  170.88   10.00
   0  -8  -2  175.98    9.10
   0   8  -2  170.38    9.10
   0   8  -2  196.38    9.10
   0   8   2  168.88    9.70
   0   8   2  181.78    8.60
   2  -8   2   19.60    2.40
  -2  -8  -2   18.60    2.10
  -2  -8  -2   17.80    1.80
  -2  -8  -2   19.20    2.70
  -2  -8  -2   19.00    2.40
   2  -8   2   19.10    1.70
  -2  -8  -2   17.50    2.70
   2  -8   2   21.00    2.90
   2  -8   2   17.60    2.10
   2  -8   2   24.50    3.10
   2   8   2   17.00    1.60
   2   8   2   21.20    2.00
  -2   8  -2   18.80    1.70
   2   8   2   18.30    1.70
   2   8   2   17.30    1.60
   4  -8   2    0.80    0.80
   4  -8   2    1.10    1.00
   4  -8   2   -0.40    0.90
  -4  -8  -2    1.70    1.40
  -4  -8  -2    1.50    0.80
  -4  -8  -2    0.70    1.00
  -4  -8  -2    2.20    1.20
   4  -8   2   -0.20    1.40
   4  -8   2   -0.70    1.20
   4   8   2    1.00    0.80
  -4   8  -2    0.80    0.70
  -4   8  -2    2.00    1.70
   4   8   2    1.10    0.70
   4   8   2    0.40    0.80
  -4   8  -2    1.80    0.70
   4   8   2    1.80    0.80
   6  -8   2    0.50    1.10
   6  -8   2    0.00    0.80
   6  -8   2   -1.30    1.20
  -6  -8  -2    0.50    0.90
   6  -8   2   -0.40    0.90
   6  -8   2   -1.00    1.40
  -6  -8  -2    1.30    1.00
  -6  -8  -2    1.00    0.80
  -6  -8  -2    0.20    1.30
  -6   8  -2   -0.80    1.50
   6   8   2    1.00    0.80
  -6   8  -2    0.30    0.60
   6   8   2    1.50    0.80
  -6   8  -2    0.40    0.60
   6   8   2   -0.10    0.60
   6   8   2    0.10    0.80
   8  -8   2  147.79    8.10
  -8  -8  -2  167.28    8.10
   8  -8   2  160.68    9.40
   8  -8   2  162.28    7.90
  -8  -8  -2  161.48    8.20
   8  -8   2  162.98    8.20
   8  -8   2  142.49    9.30
  -8  -8  -2  160.98    7.70
  -8  -8  -2  155.38    9.10
  -8   8  -2  139.39    9.20
  -8   8  -2  158.58    7.60
   8   8   2  144.29    7.70
   8   8   2  160.78    7.60
   8   8   2  156.78    7.70
   8   8   2  157.68    7.60
   8   8   2  162.88    7.80
  10  -8   2  137.69    7.40
 -10  -8  -2  144.09    9.60
  10  -8   2  139.99    7.00
  10  -8   2  126.69    8.50
 -10  -8  -2  143.39    7.30
 -10  -8  -2  139.09    6.90
 -10  -8  -2  140.19    7.40
  10   8   2  139.69    6.90
 -10   8  -2  134.49    6.70
  10   8   2  140.09    7.00
  10   8   2  137.79    6.80
 -10   8  -2  141.29    8.70
  10   8   2  133.59    6.90
 -12  -8  -2  265.27   12.90
  12  -8   2  255.07   12.50
 -12  -8  -2  264.67   12.80
 -12  -8  -2  262.87   13.90
  12  -8   2  262.37   12.90
 -12  -8  -2  267.87   12.40
  12  -8   2  255.47   14.20
  12   8   2  276.47   12.50
  12   8   2  266.87   12.40
  12   8   2  259.27   12.30
 -12   8  -2  251.77   14.30
  12   8   2  260.77   12.50
  14  -8   2   68.99    6.10
 -14  -8  -2   81.99    4.80
 -14  -8  -2   82.79    4.90
 -14  -8  -2   84.49    4.50
  14  -8   2   85.59    5.00
 -14  -8  -2   83.89    5.80
  14   8   2   83.09    4.30
  14   8   2   88.19    4.60
 -14   8  -2   86.09    6.40
 -14   8  -2   79.89    4.30
  14   8   2   85.09    4.60
  14   8   2   81.39    4.40
 -16  -8  -2   17.30    2.00
 -16  -8  -2   16.70    2.70
  16  -8   2   15.60    2.00
  16  -8   2   17.30    3.20
 -16  -8  -2   14.90    1.70
 -16  -8  -2   15.00    1.50
 -16   8  -2   16.80    3.30
  16   8   2   16.80    1.70
  16   8   2   14.70    1.50
  16   8   2   17.70    1.70
 -16   8  -2   13.70    1.40
  16   8   2   17.50    1.30
  16   8   2   12.20    1.40
 -18  -8  -2   29.00    2.60
 -18  -8  -2   27.50    2.40
  18  -8   2   26.70    2.60
 -18  -8  -2   31.30    2.20
  18   8   2   27.40    1.70
  18   8   2   29.10    2.30
  18   8   2   27.50    2.10
 -18   8  -2   29.20    4.60
  18   8   2   33.50    2.90
 -18   8  -2   27.80    1.90
  18   8   2   26.40    2.10
 -20  -8  -2   -0.20    1.00
  20  -8   2    0.40    1.00
 -20  -8  -2    1.80    0.80
 -20  -8  -2    1.70    1.00
  20   8   2    3.00    0.90
  20   8   2    1.80    0.50
 -20   8  -2    2.00    0.90
 -20   8  -2    3.00    0.80
  20   8   2    1.20    0.80
  20   8   2    1.50    0.80
  20   8   2    1.50    0.90
  22  -8   2    3.20    1.10
  22  -8   2    2.90    1.60
 -22  -8  -2    2.00    1.00
 -22  -8  -2    2.00    1.20
 -22  -8  -2    2.80    0.80
  22   8   2    2.50    0.80
  22   8   2    1.80    0.80
 -22   8  -2    2.90    0.70
  22   8   2    2.90    0.70
  22   8   2    1.70    0.80
  22   8   2    1.00    0.70
 -22   8  -2    2.00    0.90
 -24  -8  -2    1.00    0.80
  24  -8   2   -0.60    1.00
 -24  -8  -2    0.40    1.00
 -24  -8  -2    0.20    0.70
  24   8   2   -0.20    0.60
  24   8   2    0.40    0.70
 -24   8  -2    0.90    0.60
  24   8   2   -0.10    0.60
  24   8   2   -0.90    0.70
  24   8   2   -0.30    0.60
 -24   8  -2    0.00    0.80
 -26  -8  -2   99.79    5.00
  26  -8   2   82.69    5.40
 -26  -8  -2  102.79    4.90
 -26  -8  -2   98.99    5.30
 -26   8  -2   90.39    4.80
  26   8   2  101.09    5.10
  26   8   2   92.09    4.80
  26   8   2  102.99    4.90
  26   8   2  104.69    4.90
 -26   8  -2   89.29    5.20
 -28  -8  -2   18.20    1.80
 -28  -8  -2   15.70    1.40
  28   8   2   16.40    1.30
  28   8   2   17.60    1.30
  28   8   2   15.50    1.30
 -28   8  -2   18.10    2.00
  28   8   2   16.20    1.30
 -30  -8  -2    1.60    0.60
  30   8   2    0.80    0.50
  30   8   2    1.00    0.50
  30   8   2    0.80    0.50
  30   8   2    0.60    0.50
 -32  -8  -2    0.10    0.40
  32  -8   2   -0.20    0.50
  32   8   2    0.00    0.40
  32   8   2    0.40    0.30
 -29  -9   2    8.00    0.80
  29   9  -2    9.00    0.70
  29   9  -2    7.20    0.70
  29   9  -2    6.20    0.80
 -27  -9   2  129.69    6.50
  27  -9  -2  131.89    6.20
  27   9  -2  111.89    5.90
  27   9  -2  131.29    6.10
  27   9  -2  129.79    6.10
  27   9  -2  132.89    6.10
  27   9  -2  133.89    6.10
 -25  -9   2    2.30    0.70
 -25  -9   2    4.90    1.40
  25  -9  -2    2.70    1.00
  25   9  -2    2.20    0.70
  25   9  -2    2.30    0.60
  25   9  -2    3.10    0.80
  25   9  -2    3.10    0.60
  25   9  -2    2.60    0.60
 -23  -9   2    1.30    0.70
 -23  -9   2    3.80    1.20
 -23  -9   2    3.00    1.40
  23   9  -2    2.00    0.70
  23   9  -2    1.80    0.70
  23   9  -2    2.30    1.20
  23   9  -2    1.60    0.60
 -23   9   2    1.10    0.70
  23   9  -2    1.50    0.70
 -21  -9   2    6.00    1.40
 -21  -9   2    8.70    1.30
 -21  -9   2    6.50    1.00
  21   9  -2    7.60    1.00
  21   9  -2    7.60    1.00
  21   9  -2    6.20    1.00
  21   9  -2    6.40    0.90
 -21   9   2    8.10    1.00
  21   9  -2    7.50    0.90
 -19  -9   2    0.00    0.90
 -19  -9   2    0.40    1.10
  19  -9  -2    2.20    1.10
 -19  -9   2   -0.10    0.70
  19   9  -2    1.10    0.70
  19   9  -2    0.70    0.70
  19   9  -2   -0.50    0.70
 -19   9   2    1.00    0.60
  19   9  -2    2.30    0.80
  19   9  -2    2.10    0.70
 -17  -9   2   42.20    2.80
  17  -9  -2   37.10    2.90
 -17  -9   2   40.70    2.60
 -17  -9   2   41.40    3.10
  17   9  -2   41.00    2.50
  17   9  -2   39.80    2.50
 -17   9   2   40.50    2.40
  17   9  -2   36.60    2.50
  17   9  -2   40.20    2.50
  17   9  -2   37.70    2.40
 -15  -9   2   34.60    2.70
 -15  -9   2   37.00    2.90
 -15  -9   2   29.40    3.50
  15  -9  -2   35.90    2.80
 -15  -9   2   36.10    2.40
  15   9  -2   32.20    1.80
 -15   9   2   34.90    2.10
  15   9  -2   35.00    2.40
 -15   9   2   36.70    5.80
  15   9  -2   30.30    2.20
  15   9  -2   32.00    2.30
  15   9  -2   34.80    2.30
  13  -9  -2    1.80    3.20
 -13  -9   2    8.70    1.20
  13  -9  -2    9.70    1.60
 -13  -9   2    9.70    1.70
 -13  -9   2    6.10    1.30
  13   9  -2    7.50    1.10
  13   9  -2    9.50    0.90
  13   9  -2    9.50    1.20
  13   9  -2   14.60    2.20
 -13   9   2    9.50    5.10
  13   9  -2    8.40    1.60
 -13   9   2    8.60    1.10
 -11  -9   2  128.89    6.40
 -11  -9   2  133.09    6.90
 -11  -9   2  120.39    6.70
  11  -9  -2  112.79    8.10
  11  -9  -2  127.39    6.80
 -11  -9   2  119.59    7.80
  11   9  -2  127.59    6.30
 -11   9   2  128.59    8.40
  11   9  -2  124.89    6.00
  11   9  -2  125.49    6.30
  11   9  -2  129.69    6.30
 -11   9   2  127.99    6.30
   9  -9  -2   -0.20    1.90
  -9  -9   2    0.10    1.00
  -9  -9   2   -0.40    1.50
   9  -9  -2   -0.30    0.90
  -9  -9   2   -0.60    0.70
  -9  -9   2   -1.00    1.00
   9  -9  -2   -1.30    0.80
   9   9  -2    0.10    0.60
   9   9  -2    0.20    0.60
  -9   9   2    2.80    2.10
   9   9  -2    0.60    0.70
  -9   9   2    0.50    0.60
   9   9  -2    0.60    0.70
   9   9  -2    0.40    0.70
  -7  -9   2   20.30    2.20
   7  -9  -2   16.10    2.90
   7  -9  -2   20.10    1.80
   7  -9  -2   18.60    2.00
  -7  -9   2   19.20    1.70
  -7  -9   2   17.00    2.80
  -7  -9   2   19.10    2.00
   7   9  -2   14.20    1.40
  -7   9   2   19.20    1.60
   7   9  -2   14.70    1.40
   7   9  -2   19.40    1.70
   7   9  -2   18.70    1.50
   7   9  -2   20.00    1.70
  -7   9   2   13.20    2.90
   5  -9  -2    5.40    1.50
  -5  -9   2    8.80    2.30
  -5  -9   2    5.70    1.10
   5  -9  -2    8.30    2.30
  -5  -9   2    4.80    1.90
  -5  -9   2    6.60    1.50
  -5  -9   2    5.60    1.30
   5  -9  -2   -0.40    2.30
   5  -9  -2    6.30    1.30
   5  -9  -2    7.00    1.20
   5   9  -2    3.60    0.80
  -5   9   2    5.00    0.90
   5   9  -2    4.00    0.80
  -5   9   2    7.10    2.40
   5   9  -2    5.00    1.00
   5   9  -2    7.40    0.90
   5   9  -2    7.10    1.00
  -3  -9   2    2.20    1.90
   3  -9  -2    1.20    1.20
  -3  -9   2   -0.40    1.70
  -3  -9   2    0.20    0.80
   3  -9  -2   -3.00    2.00
  -3  -9   2    0.50    1.00
  -3  -9   2    2.40    1.10
   3  -9  -2   -1.90    1.50
   3  -9  -2    0.40    0.80
   3  -9  -2    0.90    1.00
   3   9  -2    2.30    0.70
  -3   9   2   -2.30    1.90
   3   9  -2    1.40    0.90
  -3   9   2    0.90    0.70
  -3   9   2    1.70    0.70
   3   9  -2    1.60    0.80
  -1  -9   2    0.80    0.90
   1  -9  -2   -0.80    1.00
   1  -9  -2   -0.40    1.60
  -1  -9   2    1.50    1.70
  -1  -9   2   -0.10    1.00
  -1  -9   2    1.50    1.20
  -1  -9   2   -0.20    1.60
   1  -9  -2    0.00    0.90
   1  -9  -2   -0.20    1.70
   1  -9  -2    0.90    0.80
   1   9  -2   -0.40    0.60
  -1   9   2    0.70    0.60
   1   9  -2    0.60    0.60
  -1   9   2    0.00    0.60
   1  -9   2    0.50    0.90
   1  -9   2    0.20    1.10
  -1  -9  -2    0.20    0.80
   1  -9   2   -0.70    1.50
  -1  -9  -2    0.70    1.00
   1  -9   2    1.10    1.80
  -1  -9  -2   -2.40    1.40
  -1  -9  -2    0.80    1.10
   1  -9   2   -0.60    0.90
   1   9   2    0.20    0.60
   1   9   2   -0.20    0.60
  -1   9  -2    0.20    0.60
  -1   9  -2   -0.50    0.60
  -3  -9  -2   38.30    2.50
   3  -9   2   34.40    2.60
   3  -9   2   31.60    4.00
  -3  -9  -2   34.10    4.10
   3  -9   2   34.10    3.00
  -3  -9  -2   38.50    2.90
   3  -9   2   37.30    2.90
   3  -9   2   33.60    4.00
  -3  -9  -2   32.50    2.90
   3   9   2   33.90    2.30
   3   9   2   34.80    2.30
  -3   9  -2   38.50    2.30
  -3   9  -2   35.20    2.20
   3   9   2   33.00    2.40
   5  -9   2    1.20    1.30
  -5  -9  -2    3.90    1.40
   5  -9   2    2.50    1.80
  -5  -9  -2    3.40    0.90
   5  -9   2    2.70    1.20
   5  -9   2    4.80    2.50
  -5  -9  -2    1.50    1.80
   5  -9   2    1.90    1.00
  -5  -9  -2    1.80    1.00
   5   9   2    3.80    0.80
   5   9   2    3.10    0.90
   5   9   2    1.90    0.80
   5   9   2    3.10    0.90
  -5   9  -2    3.80    0.80
   7  -9   2   59.09    3.70
   7  -9   2   47.50    4.20
  -7  -9  -2   57.09    3.60
   7  -9   2   50.79    3.40
  -7  -9  -2   37.30    4.30
  -7  -9  -2   54.49    3.20
   7  -9   2   48.80    5.10
   7   9   2   57.19    3.20
  -7   9  -2   44.60    5.10
  -7   9  -2   52.99    3.00
   7   9   2   52.59    3.00
   7   9   2   51.49    3.00
  -9  -9  -2   15.20    1.80
   9  -9   2   17.90    1.80
  -9  -9  -2   15.80    1.60
  -9  -9  -2   17.20    2.10
   9  -9   2   14.70    2.90
   9  -9   2   18.30    2.10
  -9  -9  -2   15.30    2.70
  -9   9  -2   13.90    3.50
   9   9   2   18.20    1.60
   9   9   2   16.30    1.50
   9   9   2   17.90    1.70
   9   9   2   18.50    1.60
  -9   9  -2   16.80    1.40
 -11  -9  -2    0.40    1.10
  11  -9   2   -0.70    1.00
 -11  -9  -2   -1.90    1.50
  11  -9   2    0.30    2.10
 -11  -9  -2    0.00    0.70
 -11  -9  -2    0.90    1.00
  11   9   2   -0.20    0.80
  11   9   2    0.40    0.80
 -11   9  -2    4.90    4.40
  11   9   2   -0.70    0.90
  11   9   2    0.40    0.70
 -11   9  -2    0.70    0.60
 -13  -9  -2  115.09    6.50
 -13  -9  -2  119.09    6.00
  13  -9   2  126.09    6.50
  13  -9   2  109.79    8.10
 -13  -9  -2  105.39    7.30
 -13  -9  -2  124.79    6.40
 -13   9  -2   98.59    8.20
  13   9   2  119.99    5.70
  13   9   2  118.39    5.90
  13   9   2  114.99    6.00
 -13   9  -2  120.19    5.80
  13   9   2  116.29    6.00
 -15  -9  -2   14.60    1.70
 -15  -9  -2   11.10    1.80
 -15  -9  -2   14.90    1.50
  15  -9   2   16.60    1.90
  15   9   2   10.60    1.30
 -15   9  -2   13.50    1.30
  15   9   2   13.90    1.30
  15   9   2   14.50    1.10
  15   9   2    9.20    1.20
  15   9   2   12.60    1.40
 -17  -9  -2    3.60    1.10
 -17  -9  -2    1.70    1.10
 -17  -9  -2    2.30    0.80
  17  -9   2    1.90    1.10
  17   9   2    1.70    0.80
  17   9   2    1.30    0.70
  17   9   2    1.90    0.70
  17   9   2    1.30    0.70
  17   9   2    2.20    0.50
 -17   9  -2    2.00    0.70
 -19  -9  -2   48.90    3.40
 -19  -9  -2   50.09    3.20
  19  -9   2   46.60    3.10
 -19  -9  -2   53.99    3.00
  19   9   2   48.80    3.10
  19   9   2   49.50    2.90
  19   9   2   51.79    2.90
  19   9   2   47.30    2.80
  19   9   2   46.60    2.80
 -19   9  -2   49.20    2.70
  21  -9   2    2.10    1.00
  21  -9   2   -0.30    0.90
 -21  -9  -2   -0.20    0.60
 -21  -9  -2   -0.90    0.90
 -21  -9  -2    0.80    0.80
 -21   9  -2   -0.20    0.50
  21   9   2    0.30    0.60
  21   9   2    0.00    0.60
  21   9   2   -0.10    0.60
  21   9   2    0.20    0.60
 -23  -9  -2    0.80    0.80
  23  -9   2    0.70    1.30
 -23  -9  -2    0.70    1.00
 -23  -9  -2    0.80    0.70
  23   9   2    1.20    0.60
  23   9   2    0.80    0.50
  23   9   2    0.80    0.60
  23   9   2    0.30    0.50
  23   9   2    1.60    0.70
 -23   9  -2    1.30    0.60
 -25  -9  -2   13.70    1.60
 -25  -9  -2   12.40    1.30
 -25  -9  -2   15.90    1.30
 -25   9  -2   11.20    1.10
  25   9   2   13.30    1.00
  25   9   2   15.00    1.10
  25   9   2   16.40    1.20
  25   9   2   14.20    1.20
  25   9   2   16.60    1.20
 -27  -9  -2    3.00    0.80
  27   9   2    2.30    0.60
  27   9   2    2.80    0.50
  27   9   2    2.30    0.60
 -29  -9  -2   26.90    1.50
  29   9   2   25.30    1.40
  29   9   2   24.80    1.40
 -26 -10   2  109.59    5.10
  26  10  -2   98.79    5.00
  26  10  -2  105.69    5.00
  26  10  -2  113.79    5.00
  24 -10  -2    0.60    1.30
 -24 -10   2    1.40    0.60
  24  10  -2    0.50    0.50
  24  10  -2    0.40    0.50
  24  10  -2    1.10    0.40
  24  10  -2    1.60    0.50
  24  10  -2    1.40    0.50
 -22 -10   2    3.50    1.30
 -22 -10   2    6.70    1.40
 -22 -10   2    6.80    0.90
  22  10  -2    5.20    0.60
  22  10  -2    6.90    0.80
 -22  10   2    5.80    0.70
  22  10  -2    7.40    0.70
  22  10  -2    7.40    0.80
  22  10  -2    7.80    0.80
 -20 -10   2   56.29    3.70
 -20 -10   2   58.59    3.30
 -20 -10   2   61.29    3.90
  20  10  -2   58.79    3.10
  20  10  -2   60.29    3.10
  20  10  -2   61.59    3.10
 -20  10   2   64.89    3.10
  20  10  -2   62.89    3.20
  20  10  -2   57.99    3.20
  18 -10  -2    0.10    0.90
 -18 -10   2    0.70    0.70
 -18 -10   2   -0.10    0.80
 -18 -10   2   -1.50    0.90
  18  10  -2    0.90    0.60
 -18  10   2    0.40    0.50
  18  10  -2    0.00    0.60
  18  10  -2    0.90    0.80
  18  10  -2    0.20    0.50
  18  10  -2    1.50    0.60
 -16 -10   2   14.30    1.60
 -16 -10   2   17.60    1.60
  16 -10  -2   16.10    2.20
 -16 -10   2   17.60    2.00
  16  10  -2   15.10    1.40
  16  10  -2   14.90    1.30
 -16  10   2   19.20    1.40
  16  10  -2   16.90    1.30
  16  10  -2   15.90    1.30
  16  10  -2   15.40    1.40
 -14 -10   2  100.79    5.40
 -14 -10   2  107.19    5.20
  14 -10  -2  102.29    5.50
 -14 -10   2  101.99    5.80
  14  10  -2  103.79    4.90
  14  10  -2  101.59    5.10
 -14  10   2  100.99    5.00
  14  10  -2   97.79    5.00
  14  10  -2  100.59    5.00
  14  10  -2   96.89    5.10
  14  10  -2   96.49    4.70
 -12 -10   2    7.90    1.30
  12 -10  -2    6.80    1.30
 -12 -10   2    8.20    1.60
 -12 -10   2    7.90    1.20
  12  10  -2    8.00    0.80
  12  10  -2    8.00    1.00
  12  10  -2    5.90    1.00
  12  10  -2    7.20    1.00
 -12  10   2    8.60    1.00
  12  10  -2    7.50    0.90
 -10 -10   2   21.20    1.90
 -10 -10   2   19.40    2.00
  10 -10  -2   18.80    2.00
 -10 -10   2   18.30    2.10
  10  10  -2   20.10    1.50
  10  10  -2   23.10    1.70
  10  10  -2   19.50    1.30
 -10  10   2   19.60    1.50
  10  10  -2   18.00    1.40
  -8 -10   2   85.59    5.10
  -8 -10   2   83.99    4.90
   8 -10  -2   85.99    5.00
   8 -10  -2   77.99    4.40
  -8 -10   2   89.99    4.70
  -8  10   2   86.89    4.40
   8  10  -2   87.59    4.30
   8  10  -2   86.69    4.20
   8  10  -2   87.79    4.40
  -6 -10   2   17.40    1.90
  -6 -10   2   16.20    2.10
   6 -10  -2   17.30    1.60
   6 -10  -2   16.20    1.90
  -6 -10   2   17.10    1.70
   6  10  -2   15.40    1.30
  -6  10   2   19.50    1.50
   6  10  -2   19.80    1.60
   6  10  -2   19.50    1.40
  -4 -10   2   60.89    3.90
  -4 -10   2   55.29    3.50
  -4 -10   2   55.99    3.90
   4 -10  -2   59.69    3.80
   4 -10  -2   58.09    3.40
  -4  10   2   56.99    3.20
   4  10  -2   57.99    3.10
   4  10  -2   58.89    3.20
  -2 -10   2    0.50    1.00
   2 -10  -2    2.50    1.50
  -2 -10   2    0.00    1.10
   2 -10  -2    1.40    0.90
   2 -10  -2    0.90    1.10
  -2 -10   2    1.20    0.90
   2  10  -2    0.80    0.60
   2  10  -2    1.50    0.70
  -2  10   2    1.10    0.60
   0 -10  -2    0.60    0.80
   0 -10  -2    1.50    1.00
   0 -10   2    1.20    1.20
   0 -10  -2    3.10    1.40
   0 -10   2    1.60    1.90
   0 -10   2    1.30    0.90
   0 -10   2    2.20    1.10
   0  10  -2    1.30    0.70
   0  10  -2    1.90    0.70
   0  10   2    1.70    0.70
   2 -10   2   -0.70    0.80
   2 -10   2    3.60    2.10
   2 -10   2    1.90    1.10
  -2 -10  -2    1.60    1.00
  -2 -10  -2   -0.80    1.20
   2 -10   2    2.00    1.30
  -2 -10  -2    1.20    0.90
   2  10   2    1.60    0.60
  -2  10  -2    1.20    0.60
   2  10   2    0.30    0.60
  -4 -10  -2    9.90    1.70
   4 -10   2    7.90    1.50
   4 -10   2    6.40    1.20
  -4 -10  -2    8.50    1.40
  -4 -10  -2    7.40    1.20
   4 -10   2    6.90    1.70
   4 -10   2    4.00    3.90
   4  10   2    6.60    0.90
  -4  10  -2    7.90    1.00
   4  10   2    7.60    1.00
  -6 -10  -2    7.50    1.20
   6 -10   2    7.50    1.20
  -6 -10  -2    5.60    1.40
  -6 -10  -2    5.30    1.30
   6 -10   2    5.80    1.40
   6  10   2    6.10    0.90
  -6  10  -2    7.00    0.90
   6  10   2    8.10    1.00
   6  10   2    4.90    0.90
   8 -10   2   68.19    4.20
  -8 -10  -2   63.59    4.20
   8 -10   2   59.39    3.70
  -8 -10  -2   67.89    4.10
  -8 -10  -2   68.49    3.80
  -8  10  -2   64.19    3.50
   8  10   2   66.79    3.50
   8  10   2   67.29    3.50
   8  10   2   64.89    3.50
  10 -10   2  171.68    8.80
 -10 -10  -2  190.18    9.00
 -10 -10  -2  173.38    9.40
  10 -10   2  189.88    9.40
 -10 -10  -2  195.88    9.30
  10  10   2  180.18    8.80
  10  10   2  180.58    8.70
  10  10   2  194.28    8.70
 -10  10  -2  192.18    8.80
 -12 -10  -2  115.09    6.40
 -12 -10  -2  121.79    6.20
 -12 -10  -2  118.19    5.90
  12 -10   2  116.19    6.30
 -12  10  -2  120.49    5.70
  12  10   2  115.69    5.70
  12  10   2  108.39    5.60
  12  10   2  108.79    5.70
  12  10   2  119.29    5.60
 -14 -10  -2   49.30    3.50
 -14 -10  -2   52.19    3.00
 -14 -10  -2   55.19    3.30
  14 -10   2   51.29    3.40
  14  10   2   49.00    3.00
  14  10   2   50.59    2.60
 -14  10  -2   55.09    2.80
  14  10   2   48.10    2.90
  14  10   2   48.20    2.80
 -16 -10  -2   60.19    3.80
 -16 -10  -2   59.79    3.50
 -16 -10  -2   59.69    3.30
  16 -10   2   56.39    3.60
  16  10   2   57.49    2.80
  16  10   2   61.59    3.20
  16  10   2   58.19    3.20
  16  10   2   58.59    3.20
  16  10   2   59.69    3.10
 -18 -10  -2  120.59    6.00
  18 -10   2  111.09    5.90
 -18 -10  -2  115.89    6.30
 -18 -10  -2  124.79    5.90
  18  10   2  115.29    5.60
  18  10   2  117.89    5.70
  18  10   2  126.09    5.80
 -18  10  -2  114.49    5.70
  18  10   2  121.99    5.80
 -20 -10  -2   93.59    4.70
 -20 -10  -2   94.19    4.80
 -20 -10  -2   85.59    5.00
  20  10   2   91.39    4.60
 -20  10  -2   98.59    4.50
  20  10   2   94.39    4.60
  20  10   2   89.49    4.50
  20  10   2   92.29    4.60
 -22 -10  -2  213.58    9.60
 -22 -10  -2  194.98    9.70
  22  10   2  199.18    9.40
  22  10   2  202.18    9.50
 -22  10  -2  212.98    9.50
  22  10   2  216.68    9.60
 -24 -10  -2   26.60    1.60
  24  10   2   23.50    1.40
 -21 -11   2   24.30    1.50
  21  11  -2   21.70    1.20
  21  11  -2   21.30    1.20
  19 -11  -2   81.99    4.40
 -19 -11   2   91.49    4.40
 -19  11   2   91.19    4.20
  19  11  -2   84.49    4.10
  19  11  -2   86.59    4.20
  19  11  -2   96.19    4.40
 -17 -11   2    4.50    0.90
 -17 -11   2    5.00    0.80
  17  11  -2    4.80    0.70
  17  11  -2    4.90    0.70
  17  11  -2    5.10    0.60
 -15 -11   2    0.30    0.80
  15 -11  -2   -0.80    1.00
 -15 -11   2    0.80    1.00
 -15 -11   2    0.70    0.70
 -15  11   2    0.30    0.40
  15  11  -2    0.70    0.40
  15  11  -2    0.10    0.40
  15  11  -2    0.00    0.50
 -13 -11   2    3.90    1.00
 -13 -11   2    2.90    1.50
  13 -11  -2    2.80    0.90
 -13 -11   2    5.60    0.90
 -13  11   2    5.10    0.70
  13  11  -2    5.00    0.80
  13  11  -2    5.10    0.80
  13  11  -2    4.30    0.70
 -11 -11   2    0.30    1.10
 -11 -11   2    0.00    0.70
 -11 -11   2    0.90    0.90
  11 -11  -2    0.70    0.90
  11  11  -2    0.00    0.50
  11  11  -2   -0.60    0.50
  11  11  -2    1.10    0.30
  11  11  -2    0.20    0.70
 -11  11   2    1.30    0.50
  -9 -11   2   11.20    1.70
  -9 -11   2    9.80    1.40
  -9 -11   2    8.80    1.20
   9 -11  -2   12.20    1.60
   9  11  -2   10.70    0.80
   9  11  -2    9.30    0.90
  -9  11   2    9.10    1.00
   9  11  -2    9.60    1.00
   9  11  -2    8.90    0.90
  -7 -11   2    3.80    0.90
  -7 -11   2    4.60    1.10
  -7 -11   2    4.20    1.30
   7 -11  -2    4.60    1.10
   7  11  -2    5.50    1.10
   7  11  -2    3.70    0.60
   7  11  -2    3.30    0.80
  -7  11   2    4.30    0.70
   5 -11  -2   30.80    2.50
  -5 -11   2   33.20    2.60
  -5 -11   2   31.60    2.30
  -5 -11   2   29.10    2.60
   5  11  -2   32.90    2.10
   5  11  -2   31.30    1.80
   5  11  -2   30.90    1.90
  -5  11   2   32.20    1.90
   3 -11  -2   21.70    2.10
  -3 -11   2   21.40    2.10
  -3 -11   2   22.00    1.90
  -3 -11   2   15.20    2.00
   3  11  -2   21.00    1.40
   3  11  -2   20.00    1.60
  -3  11   2   20.70    1.50
  -1 -11   2   54.79    3.50
   1 -11  -2   53.49    3.50
  -1 -11   2   53.29    3.70
   1 -11  -2   54.29    3.10
  -1 -11   2   54.89    3.30
  -1  11   2   55.69    2.90
   1  11  -2   52.49    2.80
   1  11  -2   51.19    2.90
   1 -11   2    6.60    2.00
   1 -11   2   12.40    1.60
  -1 -11  -2   13.10    1.30
  -1 -11  -2   14.00    1.60
   1 -11   2   13.40    1.50
  -1  11  -2   14.00    1.10
   1  11   2   13.40    1.10
  -1  11  -2   12.30    1.30
  -3 -11  -2   -0.50    0.80
  -3 -11  -2    1.80    0.80
   3 -11   2    1.40    0.80
   3 -11   2   -0.10    0.90
  -3 -11  -2    0.70    1.60
  -3  11  -2    0.60    0.50
  -3  11  -2    1.30    0.60
   3  11   2    0.40    0.50
  -5 -11  -2    2.60    1.00
   5 -11   2    2.00    0.90
  -5 -11  -2    3.20    1.40
   5 -11   2    1.60    1.00
  -5 -11  -2    2.10    0.90
  -5  11  -2    2.10    0.70
  -5  11  -2    2.90    0.60
   5  11   2    2.20    0.60
  -7 -11  -2   -0.60    1.30
  -7 -11  -2    2.50    1.00
   7 -11   2    0.90    1.00
  -7 -11  -2    0.50    0.80
  -7  11  -2    1.40    0.50
   7  11   2    1.50    0.50
  -9 -11  -2    0.00    1.20
  -9 -11  -2    1.00    0.90
  -9 -11  -2    0.50    0.80
   9  11   2    1.10    0.40
   9  11   2    0.90    0.40
 -11 -11  -2    4.70    0.90
 -11 -11  -2    3.20    2.10
 -11 -11  -2    3.70    1.00
  11 -11   2    4.30    1.10
 -11  11  -2    4.80    0.70
  11  11   2    4.90    0.50
  11  11   2    4.50    0.60
  11  11   2    4.60    0.70
  13 -11   2    1.70    0.90
 -13 -11  -2    2.00    0.70
 -13 -11  -2    0.20    0.70
 -13 -11  -2    0.90    1.30
  13  11   2    1.40    0.60
  13  11   2    1.80    0.50
  13  11   2    1.70    0.50
  13  11   2    1.30    0.30
 -13  11  -2    0.80    0.50
  15 -11   2   16.20    1.60
 -15 -11  -2   21.60    1.70
 -15 -11  -2   19.50    1.50
 -15  11  -2   21.10    1.20
  15  11   2   18.70    1.30
  15  11   2   16.80    1.20
  15  11   2   14.40    1.10
 -17 -11  -2   18.90    1.60
 -17 -11  -2   17.80    1.40
  17  11   2   21.10    1.30
 -17  11  -2   16.90    1.40
  17  11   2   17.90    1.10
 -19 -11  -2   87.19    4.10
 -19 -11  -2   81.19    4.30
  19  11   2   79.79    3.90
 -19  11  -2   87.89    4.00
  19  11   2   84.39    4.00
 -14 -12   2   55.59    2.80
  14  12  -2   51.49    2.60
 -14  12   2   55.79    2.60
 -12 -12   2    1.90    0.80
 -12 -12   2    3.50    0.70
 -12  12   2    2.80    0.50
  12  12  -2    2.70    0.50
 -10 -12   2    5.30    0.90
  10 -12  -2    3.40    0.80
 -10 -12   2    4.40    0.80
 -10  12   2    5.00    0.70
  10  12  -2    4.80    0.60
  -8 -12   2   17.70    1.70
  -8 -12   2   18.20    1.50
   8 -12  -2   19.10    1.60
  -8  12   2   19.50    1.20
   8  12  -2   17.30    1.20
  -6 -12   2   39.60    2.30
   6 -12  -2   40.10    2.50
  -6 -12   2   41.90    2.60
   6  12  -2   40.30    2.10
   6  12  -2   36.40    1.90
  -6  12   2   38.00    2.00
  -4 -12   2    1.90    0.70
  -4 -12   2    1.10    0.80
   4 -12  -2    0.70    0.80
   4  12  -2    0.20    0.40
   4  12  -2    1.70    0.50
   4  12  -2    0.50    0.30
  -4  12   2    0.40    0.50
  -4  12   2    1.30    0.40
  -2 -12   2    4.10    1.00
   2 -12  -2    4.60    1.00
  -2 -12   2    2.10    0.70
  -2  12   2    3.20    0.80
   2  12  -2    3.90    0.60
   2  12  -2    3.50    0.50
  -2  12   2    3.40    0.60
   0 -12  -2    8.30    1.20
   0 -12   2   10.30    1.30
   0  12  -2    8.80    0.80
   0  12  -2    8.70    0.80
   0  12   2    9.20    0.80
   0  12   2    9.60    0.90
  -2 -12  -2   16.00    1.40
  -2 -12  -2   18.20    1.70
   2 -12   2   15.50    1.60
   2  12   2   20.60    1.30
  -2  12  -2   21.10    1.20
  -2  12  -2   17.10    1.20
   2  12   2   20.90    1.20
  -4 -12  -2    1.40    0.80
   4 -12   2    0.60    0.80
  -4 -12  -2    0.90    0.70
   4  12   2    1.10    0.50
  -4  12  -2    1.00    0.40
   4  12   2    1.10    0.40
  -6 -12  -2   -0.40    0.70
   6 -12   2    0.30    0.80
  -6 -12  -2    0.00    0.60
   6  12   2    0.20    0.30
   6  12   2    0.10    0.50
  -6  12  -2    0.70    0.40
   8 -12   2    1.10    0.80
  -8 -12  -2    0.00    0.70
  -8 -12  -2    0.50    0.90
  -8  12  -2    1.40    0.40
   8  12   2    1.40    0.30
   8  12   2    1.20    0.50
 -10 -12  -2   52.39    3.00
 -10 -12  -2   53.19    2.80
  10 -12   2   51.79    3.00
  10  12   2   59.09    3.00
 -12 -12  -2    5.10    0.70
  12 -12   2    4.30    1.00
 -12 -12  -2    5.60    0.80
  12  12   2    5.50    0.60
 -12  12  -2    4.90    0.50
  42   0  -3   -0.20    0.50
  42   0  -3   -0.10    0.50
  42   0  -3   -0.20    0.50
  40   0  -3    0.30    0.60
  40   0  -3   -0.10    0.80
  40   0  -3   -0.50    0.80
  40   0  -3   -1.10    0.50
  38   0  -3   -0.40    0.70
  38   0  -3   -0.40    1.00
 -38   0   3    0.30    0.80
 -38   0   3   -1.00    0.80
  38   0  -3    0.10    0.60
  36   0  -3    0.00    0.90
  36   0  -3   -1.20    0.70
  36   0  -3    0.70    0.70
  36   0  -3   -1.30    1.00
  36   0  -3    0.60    1.30
 -36   0   3   -0.10    0.70
 -36   0   3   -0.30    0.70
 -34   0   3    0.00    0.70
  34   0  -3   -0.70    0.70
  34   0  -3    0.20    0.90
 -34   0   3    2.00    2.80
  34   0  -3   -0.70    0.90
  34   0  -3    1.20    1.30
  34   0  -3   -1.20    1.10
  32   0  -3   -0.80    0.90
  32   0  -3    1.40    1.20
 -32   0   3    1.50    1.50
  32   0  -3    0.40    1.20
 -32   0   3    0.00    0.70
 -32   0   3   -1.80    1.80
  32   0  -3   -0.90    0.90
  32   0  -3   -0.70    0.70
  30   0  -3    1.30    0.80
 -30   0   3    0.50    1.30
 -30   0   3    0.50    0.70
  30   0  -3    0.40    1.20
  30   0  -3   -0.60    0.90
 -30   0   3   -3.30    1.20
  30   0  -3   -1.80    0.90
  30   0  -3    0.20    1.20
  28   0  -3   -0.70    1.10
 -28   0   3   -2.30    1.00
 -28   0   3   -1.00    0.50
  28   0  -3   -1.30    0.70
 -28   0   3    0.20    1.10
  28   0  -3    2.10    2.10
  28   0  -3   -1.00    1.00
  28   0  -3   -0.90    0.90
 -26   0   3   -0.20    0.50
 -26   0   3   -0.20    1.00
  26   0  -3    0.40    1.00
  26   0  -3   -1.20    0.90
  26   0  -3   -0.50    1.10
  26   0  -3   -0.50    1.00
 -26   0   3    0.30    1.00
 -24   0   3   -0.60    0.90
 -24   0   3    0.40    0.50
 -24   0   3   -1.20    0.70
  24   0  -3    0.50    1.00
  24   0  -3    2.90    1.30
  24   0  -3    0.00    0.80
  24   0  -3    0.80    1.00
 -22   0   3    0.30    0.80
  22   0  -3    1.00    1.00
 -22   0   3    0.10    0.80
 -22   0   3    0.20    0.40
  22   0  -3   -0.20    1.00
 -20   0   3    0.70    0.80
 -20   0   3   -0.50    0.40
 -20   0   3    2.50    0.90
 -18   0   3    0.10    0.70
 -18   0   3    0.80    0.30
 -16   0   3    0.20    0.70
 -16   0   3    0.40    0.40
 -14   0   3   -0.60    0.50
 -12   0   3    0.40    0.50
  12   0  -3    0.00    0.60
 -10   0   3    0.60    0.40
  10   0  -3    0.30    0.60
   8   0  -3    0.60    0.50
  -8   0   3    0.10    0.40
   6   0  -3    0.30    0.40
  -6   0   3    0.10    0.30
  -4   0   3   -0.10    0.20
   4   0  -3    0.00    0.30
   2   0  -3   -0.90    0.30
  -2   0   3    0.20    0.30
   0   0  -3    0.30    0.30
   0   0   3   -0.10    0.20
  -2   0  -3   -0.60    0.40
   2   0   3    0.20    0.30
   4   0   3    0.30    0.40
  -4   0  -3    0.60    0.60
  -6   0  -3    0.20    0.60
  -8   0  -3    0.20    0.70
   8   0   3    0.40    0.50
 -10   0  -3   -0.10    0.40
 -10   0  -3    0.00    0.70
  10   0   3   -0.10    0.50
 -12   0  -3    0.10    0.80
  12   0   3    2.70    0.60
 -12   0  -3    0.70    0.40
 -14   0  -3    0.60    0.90
  14   0   3    0.30    0.70
 -14   0  -3    0.40    0.50
  16   0   3    0.60    0.60
 -16   0  -3    0.30    0.50
 -16   0  -3    0.10    0.90
 -18   0  -3    0.80    0.50
 -18   0  -3    0.60    1.00
  18   0   3    0.60    0.80
  20   0   3    1.10    1.10
 -20   0  -3    0.00    0.50
 -20   0  -3    0.30    0.90
 -22   0  -3    1.70    0.70
  22   0   3   -0.10    0.90
  22   0   3    0.30    1.10
 -22   0  -3    1.10    1.10
  24   0   3    1.20    1.10
  24   0   3    1.60    1.20
 -24   0  -3   -0.60    0.60
 -24   0  -3    0.30    1.10
  24   0   3    0.20    0.90
 -26   0  -3    1.00    1.30
 -26   0  -3    0.40    0.80
  26   0   3   -0.50    0.90
  26   0   3   -0.70    1.20
  26   0   3    1.30    1.00
 -26   0  -3    0.90    1.10
 -28   0  -3   -0.20    0.80
  28   0   3   -0.50    1.40
  28   0   3    0.60    0.90
 -28   0  -3   -0.60    0.70
 -28   0  -3    0.60    1.30
  28   0   3    0.50    1.10
  28   0   3    1.70    1.10
 -28   0  -3    1.40    1.50
  30   0   3   -0.90    1.30
  30   0   3   -0.10    1.00
 -30   0  -3    1.70    1.70
 -30   0  -3    0.80    0.90
 -30   0  -3    0.50    0.90
 -30   0  -3   -1.50    1.40
  30   0   3    0.60    0.80
  30   0   3    0.80    1.10
 -32   0  -3    0.40    2.10
 -32   0  -3    1.50    0.90
  32   0   3    0.60    1.20
  32   0   3    1.70    1.20
  32   0   3    1.10    1.00
 -32   0  -3   -0.20    1.80
 -32   0  -3    0.00    0.90
 -34   0  -3   -1.80    0.70
 -34   0  -3   -0.30    0.90
  34   0   3    1.00    1.00
  34   0   3   -0.40    0.70
  34   0   3   -0.60    0.80
  34   0   3   -0.10    1.00
  36   0   3   -0.50    0.70
 -36   0  -3   -0.10    0.90
  36   0   3    0.70    0.80
 -36   0  -3   -1.10    0.80
  36   0   3    1.40    0.90
  36   0   3   -0.50    0.80
 -38   0  -3   -0.90    0.80
  38   0   3   -0.70    0.60
  38   0   3   -0.30    0.60
  38   0   3   -0.60    0.50
 -38   0  -3    0.70    0.80
  40   0   3    0.20    0.40
  40   0   3   -0.20    0.50
  41  -1  -3    1.20    0.70
  41  -1  -3    3.50    0.70
  41  -1  -3    2.70    0.80
  41   1  -3    3.20    0.70
  41   1  -3    4.20    1.00
  41   1  -3    2.30    0.50
  41   1  -3    2.80    0.70
  39  -1  -3    7.10    1.30
  39  -1  -3    6.20    0.90
 -39  -1   3    6.90    1.30
  39  -1  -3    7.40    1.10
  39  -1  -3    6.80    1.10
  39   1  -3    6.70    1.10
 -39   1   3    7.40    1.10
  39   1  -3    6.40    1.00
  39   1  -3    7.40    1.10
 -39   1   3    7.50    1.10
  39   1  -3    6.10    0.90
  37  -1  -3   20.70    1.70
  37  -1  -3   18.70    1.60
 -37  -1   3   18.70    1.90
  37  -1  -3   19.00    1.90
  37  -1  -3   19.80    1.90
 -37  -1   3   19.50    1.80
  37  -1  -3   21.40    1.90
  37   1  -3   20.80    1.70
 -37   1   3   21.40    1.80
  37   1  -3   20.60    2.00
  37   1  -3   21.50    1.80
  37   1  -3   22.40    2.00
 -37   1   3   22.70    1.80
 -35  -1   3   67.89    3.80
  35  -1  -3   71.09    4.00
  35  -1  -3   65.29    4.20
  35  -1  -3   64.49    4.00
  35  -1  -3   65.79    3.80
 -35  -1   3   71.39    3.90
  35  -1  -3   65.49    3.70
  35   1  -3   67.89    3.80
  35   1  -3   69.59    3.90
  35   1  -3   70.69    4.10
  35   1  -3   68.99    4.30
 -35   1   3   70.79    3.90
 -33  -1   3    7.00    1.10
  33  -1  -3    7.40    1.40
  33  -1  -3    6.30    1.30
 -33  -1   3    7.50    1.20
  33  -1  -3    4.70    1.00
  33  -1  -3    5.60    1.60
 -33  -1   3    6.50    1.90
  33  -1  -3    6.30    1.30
 -33   1   3    5.70    2.00
  33   1  -3    7.60    1.20
  33   1  -3    6.60    1.60
  33   1  -3    6.70    1.40
 -33   1   3    7.10    1.10
  33   1  -3    5.40    1.20
  33   1  -3    6.80    1.50
 -33   1   3    6.40    2.40
 -31  -1   3   32.60    3.40
  31  -1  -3   30.20    2.60
  31  -1  -3   30.00    2.50
 -31  -1   3   22.90    3.00
  31  -1  -3   31.20    2.30
  31  -1  -3   31.20    2.70
 -31  -1   3   34.90    2.40
  31  -1  -3   33.70    3.00
  31   1  -3   29.60    2.40
 -31   1   3   42.80    4.00
  31   1  -3   30.70    2.90
 -31   1   3   29.30    3.40
  31   1  -3   32.80    2.50
  31   1  -3   31.10    2.80
  31   1  -3   30.60    2.30
 -31   1   3   32.10    2.30
  29  -1  -3    9.50    1.30
  29  -1  -3   12.00    1.60
  29  -1  -3   12.30    1.60
 -29  -1   3   12.60    2.00
 -29  -1   3   10.90    1.30
  29  -1  -3   16.80    1.90
  29  -1  -3   10.30    1.70
  29   1  -3   14.60    1.50
 -29   1   3   11.60    1.30
  29   1  -3   11.90    1.50
  29   1  -3   12.10    1.50
 -29   1   3   11.40    2.10
  29   1  -3   15.10    1.80
  29   1  -3   10.60    1.80
 -27  -1   3    0.40    0.60
  27  -1  -3    2.20    1.10
 -27  -1   3   -0.20    1.00
  27  -1  -3    0.50    1.10
 -27  -1   3   -0.40    1.00
  27   1  -3    0.80    1.00
 -27   1   3    0.60    0.60
  27   1  -3    0.70    0.80
  27   1  -3    1.70    0.90
  27   1  -3   -0.40    1.70
 -27   1   3   -0.90    1.10
 -27   1   3    2.20    1.30
  27   1  -3    1.00    1.10
 -25  -1   3  138.19    7.30
 -25  -1   3  133.79    6.50
  25  -1  -3  136.49    7.10
  25  -1  -3  138.59    6.80
  25  -1  -3  131.29    7.10
 -25  -1   3  130.79    7.10
  25   1  -3  131.99    6.80
  25   1  -3  132.79    7.10
 -25   1   3  139.59    7.60
  25   1  -3  126.49    6.60
  25   1  -3  142.49    6.90
  25   1  -3  128.79    6.70
  25   1  -3  142.99    7.10
 -25   1   3  140.29    7.50
 -25   1   3  138.09    6.50
 -23  -1   3   28.00    1.70
  23  -1  -3   28.50    2.40
  23  -1  -3   28.90    2.60
  23  -1  -3   28.90    2.60
  23   1  -3   30.90    2.50
  23   1  -3   27.20    2.40
 -23   1   3   31.80    2.60
  23   1  -3   26.80    2.20
 -23   1   3   29.10    2.80
 -23   1   3   29.20    1.80
  21  -1  -3   10.20    1.40
 -21  -1   3   13.80    1.60
  21  -1  -3   10.20    1.80
 -21  -1   3   10.00    0.90
 -21   1   3   13.80    1.00
 -21   1   3   14.60    1.80
  21   1  -3   12.10    1.60
 -21   1   3   12.50    1.60
  21   1  -3   12.00    1.50
 -19  -1   3  725.43   32.30
 -19   1   3  693.63   31.90
 -19   1   3  712.33   32.50
 -19   1   3  704.53   32.50
 -17  -1   3 2233.98   99.59
 -17   1   3 2278.27   99.89
 -17   1   3 2207.48   99.89
 -17   1   3 2181.08   99.39
 -15  -1   3 2447.46  102.99
 -15   1   3 2109.69  102.59
 -15   1   3 2349.26  102.99
 -15   1   3 2286.77  102.99
 -13  -1   3  282.47   12.80
 -13   1   3  278.77   13.10
 -13   1   3  292.57   13.10
  13   1  -3  276.57   13.30
 -13   1   3  276.17   12.70
 -11  -1   3  892.41   41.90
  11  -1  -3  900.61   42.00
 -11   1   3  932.41   42.20
 -11   1   3  968.00   42.20
  11   1  -3  991.30   42.40
   7  -1  -3 1884.91   83.09
  -7   1   3 1830.82   83.09
   5  -1  -3  128.29    6.00
   5  -1  -3  135.99    6.20
  -5   1   3  129.39    6.20
   5   1  -3  133.49    6.30
   3  -1  -3 4672.33  216.28
   3   1  -3 4915.61  215.18
   1  -1  -3   20.40    1.30
  -1  -1   3   18.50    1.20
  -1  -1   3   21.20    1.10
  -1   1   3   20.10    1.30
   1   1  -3   20.50    1.40
   1   1  -3   20.30    1.20
   1  -1   3 3444.86  160.78
  -1   1  -3 3569.74  158.08
   1   1   3 3483.45  158.88
  -3   1  -3  873.71   39.90
   3   1   3  902.71   39.90
  -5  -1  -3  566.64   25.40
  -5   1  -3  548.55   25.40
   5   1   3  564.74   25.30
  -7  -1  -3  635.54   28.10
   7  -1   3  606.44   28.00
  -7   1  -3  615.94   28.10
  -9  -1  -3    4.50    0.60
   9  -1   3    5.70    0.90
  -9  -1  -3    3.50    0.90
   9   1   3    4.20    0.60
  -9   1  -3    4.30    1.00
  -9   1  -3    4.30    0.60
 -11  -1  -3  115.79    5.70
  11  -1   3  110.99    5.60
 -11  -1  -3  110.79    5.20
 -11   1  -3  115.49    5.20
 -11   1  -3  107.69    5.70
  11   1   3  103.19    5.30
 -13  -1  -3 1329.97   59.39
  13  -1   3 1278.47   59.69
 -13  -1  -3 1339.67   59.79
  13   1   3 1282.17   59.49
 -13   1  -3 1349.96   59.89
 -13   1  -3 1372.56   59.39
  15  -1   3   23.80    1.90
 -15  -1  -3   21.80    2.00
 -15  -1  -3   22.80    1.50
 -15   1  -3   22.70    2.20
  17  -1   3  127.59    6.70
 -17  -1  -3  135.19    6.30
 -17  -1  -3  128.29    6.90
  17   1   3  122.59    6.50
 -17   1  -3  132.29    7.10
 -17   1  -3  141.09    6.30
  19  -1   3   82.59    4.90
 -19  -1  -3   88.29    5.20
 -19  -1  -3   92.79    4.50
 -19   1  -3   90.59    5.40
 -19   1  -3   90.69    4.50
  21  -1   3  156.78    7.80
 -21  -1  -3  164.58    7.70
  21  -1   3  148.99    8.00
  21  -1   3  166.08    8.10
 -21  -1  -3  159.88    8.60
 -21   1  -3  160.68    9.20
  21   1   3  164.48    8.00
  21   1   3  159.48    8.10
 -21   1  -3  161.88    7.70
 -23  -1  -3   91.89    5.70
  23  -1   3   95.29    5.20
 -23  -1  -3   93.49    4.80
  23  -1   3   85.29    4.80
  23   1   3   99.29    5.10
  23   1   3   78.19    4.80
 -23   1  -3   92.79    5.80
 -23   1  -3   91.99    4.70
  23   1   3   95.29    5.20
 -23   1  -3   87.79    5.60
  23   1   3   92.89    5.00
  25  -1   3  113.59    6.40
 -25  -1  -3  113.59    6.10
  25  -1   3  122.29    6.70
 -25  -1  -3  130.99    6.20
  25  -1   3  123.49    6.20
 -25  -1  -3  127.79    7.20
  25   1   3  117.49    6.40
 -25   1  -3  129.29    7.50
  25   1   3  124.79    6.60
 -25   1  -3  131.19    7.30
 -25   1  -3  125.09    6.10
  25   1   3  128.99    6.40
  25   1   3  105.79    6.00
  27  -1   3   44.00    2.90
 -27  -1  -3   40.70    2.80
  27  -1   3   44.20    3.50
 -27  -1  -3   43.80    4.10
 -27  -1  -3   41.00    2.80
  27   1   3   44.70    3.50
 -27   1  -3   38.40    4.10
  27   1   3   39.70    3.00
 -27   1  -3   42.70    2.80
 -27   1  -3   43.80    4.30
  27   1   3   42.20    3.10
 -29  -1  -3   29.20    3.40
 -29  -1  -3   26.70    2.20
 -29  -1  -3   26.20    2.10
  29  -1   3   23.20    2.40
  29  -1   3   23.20    2.10
  29  -1   3   28.10    2.40
 -29  -1  -3   24.30    3.00
  29  -1   3   27.20    2.40
 -29   1  -3   24.70    3.50
 -29   1  -3   27.60    3.50
  29   1   3   22.20    2.30
  29   1   3   31.30    2.40
  29   1   3   24.70    2.30
 -31  -1  -3   20.00    3.50
  31  -1   3   22.80    2.20
 -31  -1  -3   23.70    2.20
 -31  -1  -3   25.40    2.10
  31  -1   3   24.50    1.90
 -31   1  -3   23.80    2.10
 -31   1  -3   27.40    2.20
  31   1   3   25.10    2.40
 -31   1  -3   23.50    3.80
  31   1   3   20.40    2.90
 -33  -1  -3    1.70    1.00
  33  -1   3   -2.40    1.00
  33  -1   3    0.00    1.00
 -33  -1  -3   -0.40    0.90
  33  -1   3    0.00    0.90
  33   1   3    0.80    0.90
  33   1   3    0.50    0.80
  33   1   3   -0.30    1.00
 -33   1  -3    0.00    1.40
 -33   1  -3    0.60    0.90
  33   1   3    0.00    1.00
  35  -1   3   -0.10    1.00
  35  -1   3    0.10    0.60
  35  -1   3    0.50    0.90
 -35  -1  -3    0.40    0.90
  35  -1   3    0.20    0.80
 -35  -1  -3    0.80    0.90
  35   1   3   -0.30    0.60
  35   1   3   -0.20    0.90
 -35   1  -3    1.50    0.90
  35   1   3    0.20    0.80
 -35   1  -3    1.00    0.90
  35   1   3    0.10    0.80
  37  -1   3    5.40    1.00
  37  -1   3    5.20    1.00
 -37  -1  -3    3.50    1.00
  37  -1   3    6.40    1.00
 -37  -1  -3    5.60    1.10
  37  -1   3    4.40    0.80
  37   1   3    4.60    0.90
 -37   1  -3    5.80    1.10
  37   1   3    4.90    0.90
  37   1   3    3.80    0.80
  37   1   3    5.10    0.90
  39  -1   3   32.70    1.90
  39  -1   3   32.40    2.00
  39  -1   3   29.40    1.90
  39   1   3   31.50    1.90
  39   1   3   35.10    2.00
  39   1   3   33.60    1.90
  41  -1   3    0.80    0.40
  41   1   3    0.40    0.40
  41   1   3    0.30    0.50
  42  -2  -3   11.60    1.00
  42  -2  -3   13.80    1.10
  42   2  -3   13.80    1.00
  42   2  -3   11.60    1.00
  40  -2  -3   21.10    1.60
  40  -2  -3   21.20    1.60
  40  -2  -3   20.10    1.70
  40   2  -3   18.10    1.40
  40   2  -3   21.00    1.60
 -40   2   3   20.40    1.60
  40   2  -3   19.70    1.50
  40   2  -3   21.70    1.50
  38  -2  -3   59.49    3.20
  38  -2  -3   59.09    3.30
  38  -2  -3   51.59    3.30
  38  -2  -3   53.29    3.00
 -38  -2   3   55.49    3.20
  38   2  -3   55.69    3.20
  38   2  -3   54.99    3.20
 -38   2   3   55.99    3.20
  38   2  -3   57.79    3.30
  38   2  -3   53.29    3.10
 -38   2   3   56.09    3.20
  36  -2  -3    7.00    1.20
  36  -2  -3    6.70    1.10
  36  -2  -3    7.50    1.30
 -36  -2   3    7.80    1.20
  36  -2  -3    7.60    1.50
 -36   2   3    5.70    1.40
  36   2  -3    6.90    1.10
  36   2  -3    7.90    1.40
  36   2  -3    6.80    1.40
  36   2  -3    7.80    1.00
  34  -2  -3    9.90    1.50
  34  -2  -3    7.70    1.30
  34  -2  -3   10.90    1.60
  34  -2  -3    9.70    1.20
 -34  -2   3    8.40    1.30
  34  -2  -3    7.00    1.50
  34   2  -3   10.40    1.60
 -34   2   3    9.70    1.30
  34   2  -3    9.30    1.40
  34   2  -3    7.30    1.60
  34   2  -3    8.70    1.20
 -32  -2   3    4.20    1.80
  32  -2  -3    4.00    1.30
 -32  -2   3    5.50    1.10
  32  -2  -3    3.60    0.90
  32  -2  -3    4.10    1.90
 -32  -2   3    5.10    1.10
  32  -2  -3    3.90    1.50
  32   2  -3    4.00    1.30
  32   2  -3    5.00    1.80
 -32   2   3    1.40    1.70
  32   2  -3    4.30    1.20
  32   2  -3    3.70    1.50
 -32   2   3    4.80    1.10
  30  -2  -3   91.69    5.10
  30  -2  -3  102.89    5.70
  30  -2  -3   92.89    5.40
  30  -2  -3   85.39    5.00
 -30  -2   3   96.29    5.00
 -30  -2   3   98.79    5.90
  30   2  -3   95.39    5.20
 -30   2   3   99.59    5.00
 -30   2   3   86.69    6.30
  30   2  -3   96.19    4.90
  30   2  -3   99.09    5.60
 -30   2   3  105.39    6.60
  30   2  -3   91.49    5.20
  30   2  -3  105.09    5.50
 -28  -2   3    0.00    1.10
 -28  -2   3    0.40    1.20
  28  -2  -3   -0.20    1.10
  28  -2  -3    1.10    1.30
 -28  -2   3    0.50    0.70
  28  -2  -3    0.30    1.20
  28   2  -3   -1.10    1.30
  28   2  -3    0.40    1.20
 -28   2   3    1.10    1.40
 -28   2   3    0.30    1.30
  28   2  -3    0.20    0.70
  28   2  -3    0.60    0.90
  28   2  -3    0.40    0.80
 -28   2   3    0.00    0.70
  26  -2  -3   16.30    2.00
  26  -2  -3   17.80    2.00
 -26  -2   3   18.10    2.10
 -26  -2   3   16.30    1.40
  26  -2  -3   14.80    1.60
 -26   2   3   14.60    1.40
  26   2  -3   16.70    2.00
  26   2  -3   15.90    1.90
  26   2  -3   15.30    1.70
 -26   2   3   15.30    2.30
  26   2  -3   15.00    2.10
  26   2  -3   15.60    1.50
  26   2  -3   12.70    1.50
 -26   2   3   14.70    2.40
  24  -2  -3    8.20    1.50
 -24  -2   3   10.50    1.00
  24  -2  -3    8.20    1.20
 -24  -2   3   12.70    1.70
  24  -2  -3   10.50    1.40
  24  -2  -3    9.70    1.60
  24   2  -3   13.30    1.50
 -24   2   3    9.80    1.80
  24   2  -3   10.60    1.20
  24   2  -3    9.30    1.20
  24   2  -3   10.00    1.50
 -24   2   3   10.30    1.90
 -24   2   3    9.40    1.10
  24   2  -3    9.00    1.40
  24   2  -3   11.90    1.60
 -22  -2   3  133.59    6.80
  22  -2  -3  145.49    7.50
  22  -2  -3  142.29    7.40
  22  -2  -3  140.29    7.10
 -22  -2   3  143.69    7.30
 -22   2   3  146.69    7.90
 -22   2   3  133.59    6.80
  22   2  -3  148.09    7.20
  22   2  -3  147.99    7.40
  22   2  -3  142.19    7.00
  22   2  -3  149.59    7.30
  22   2  -3  148.89    7.20
 -22   2   3  158.18    8.00
 -20  -2   3   19.60    1.80
  20   2  -3   18.30    2.00
 -20   2   3   21.20    2.30
 -20   2   3   18.90    2.20
  20   2  -3   21.00    1.90
 -20   2   3   20.10    1.40
  18  -2  -3  119.09    7.10
 -18  -2   3  124.59    6.50
 -18  -2   3  156.28    7.00
 -18   2   3  147.09    7.50
 -18   2   3  148.99    7.50
 -18   2   3  148.49    6.70
  18   2  -3  161.88    7.80
 -16  -2   3   82.69    4.10
  16  -2  -3   73.49    4.20
  16   2  -3   84.59    4.80
 -16   2   3   82.39    3.90
 -16   2   3   80.69    4.60
 -16   2   3   80.19    4.60
  14  -2  -3  235.48   11.90
 -14  -2   3  267.17   11.90
 -14   2   3  248.08   11.50
 -14   2   3  257.47   12.10
  14   2  -3  254.97   12.30
 -14   2   3  253.97   12.10
 -12  -2   3  118.39    5.70
 -12   2   3  119.79    5.60
  12   2  -3  120.09    6.20
 -12   2   3  125.19    6.10
 -12   2   3  114.89    6.30
  10  -2  -3   79.99    4.40
 -10  -2   3   82.99    4.00
 -10  -2   3   84.79    4.10
 -10   2   3   88.09    4.50
 -10   2   3   84.39    4.00
 -10   2   3   82.29    4.50
  10   2  -3   80.59    4.50
   8  -2  -3   96.79    4.90
   8  -2  -3  102.09    5.00
  -8  -2   3   99.59    4.70
  -8   2   3  101.29    5.10
   8   2  -3  100.59    5.10
  -8   2   3   95.39    4.70
  -8   2   3  101.09    5.10
   6  -2  -3  287.57   13.10
  -6  -2   3  280.37   12.90
   6  -2  -3  276.17   13.10
   6   2  -3  279.47   13.20
  -6   2   3  286.47   13.20
  -6   2   3  291.07   13.20
   4  -2  -3   14.10    1.20
  -4  -2   3   13.40    1.10
   4  -2  -3   13.10    1.30
  -4   2   3   13.40    1.30
   4   2  -3   10.80    1.20
   4   2  -3   17.60    1.00
   2  -2  -3 3730.13  181.48
  -2   2   3 4141.19  181.68
   2   2  -3 4063.49  179.98
   0   2  -3 1932.91   86.49
   2  -2   3 2365.06  113.09
   2   2   3 2388.46  110.59
  -2   2  -3 2402.76  109.79
   4  -2   3  417.16   18.70
  -4  -2  -3  402.76   18.70
  -4   2  -3  416.66   18.80
   4   2   3  419.96   18.60
  -4   2  -3  388.66   18.80
  -6  -2  -3   60.59    3.10
   6  -2   3   65.09    3.40
  -6  -2  -3   64.09    3.40
   6   2   3   62.79    3.30
  -6   2  -3   64.19    3.50
  -6   2  -3   63.39    3.60
  -8  -2  -3  179.08    8.50
   8  -2   3  182.38    8.50
  -8  -2  -3  172.38    8.20
   8   2   3  179.38    8.30
  -8   2  -3  180.78    8.60
  -8   2  -3  168.08    8.60
 -10  -2  -3  328.47   14.60
 -10  -2  -3  321.87   15.00
  10  -2   3  328.87   15.10
  10   2   3  314.97   14.80
 -10   2  -3  319.17   14.60
 -10   2  -3  318.07   15.10
 -10   2  -3  320.37   15.20
 -12  -2  -3  200.18    9.60
  12  -2   3  195.08    9.60
 -12  -2  -3  200.58    9.10
  12   2   3  193.88    9.50
 -12   2  -3  186.18    9.70
 -12   2  -3  203.78    9.70
 -14  -2  -3  306.87   13.50
  14  -2   3  289.37   14.00
 -14  -2  -3  294.27   14.00
  14   2   3  281.17   13.60
 -14   2  -3  299.97   14.20
 -14   2  -3  296.07   14.20
 -14   2  -3  293.07   13.60
  16  -2   3   -1.00    0.70
 -16  -2  -3   -0.20    0.50
 -16  -2  -3    1.10    0.60
 -16  -2  -3    0.10    0.80
 -16   2  -3    0.00    0.80
  16   2   3    1.40    0.70
 -16   2  -3    0.70    0.90
 -16   2  -3    0.20    0.40
 -18  -2  -3    5.40    0.90
 -18  -2  -3    4.00    0.80
 -18  -2  -3    3.80    1.20
  18  -2   3    7.30    1.30
 -18   2  -3    7.30    1.60
 -18   2  -3    7.10    1.50
 -18   2  -3    6.80    0.80
 -20  -2  -3   47.00    2.70
 -20  -2  -3   42.60    2.60
  20  -2   3   46.60    3.00
  20  -2   3   45.00    3.50
  20   2   3   42.10    2.90
  20   2   3   38.20    3.10
 -20   2  -3   50.49    3.90
  20   2   3   47.20    3.10
 -20   2  -3   45.80    2.60
  22  -2   3   17.30    1.90
 -22  -2  -3   22.70    1.80
  22  -2   3   23.40    2.00
 -22  -2  -3   18.90    1.70
  22  -2   3   22.70    2.10
 -22  -2  -3   22.00    2.50
  22   2   3   24.50    2.40
  22   2   3   20.70    1.90
 -22   2  -3   16.20    2.30
 -22   2  -3   19.30    1.60
 -22   2  -3   22.70    2.80
  22   2   3   22.00    2.00
  24  -2   3   13.30    1.70
  24  -2   3   15.80    1.90
 -24  -2  -3   14.70    2.20
  24  -2   3   18.10    1.80
 -24  -2  -3   18.10    1.60
 -24  -2  -3   15.70    1.60
  24   2   3   14.70    1.70
 -24   2  -3   15.20    2.40
  24   2   3   15.30    1.80
  24   2   3   16.10    1.90
 -24   2  -3   16.50    2.60
 -24   2  -3   15.70    1.50
  26  -2   3  283.77   13.40
 -26  -2  -3  280.47   14.10
 -26  -2  -3  282.77   13.00
  26  -2   3  267.57   12.90
 -26  -2  -3  264.57   12.90
  26   2   3  280.57   13.20
  26   2   3  278.67   13.00
 -26   2  -3  269.47   14.40
 -26   2  -3  266.17   12.90
  26   2   3  272.27   13.10
 -26   2  -3  258.87   14.20
  28  -2   3  215.58   10.40
  28  -2   3  187.08   10.00
 -28  -2  -3  210.38   10.10
 -28  -2  -3  208.88   11.30
 -28  -2  -3  200.68   10.00
  28  -2   3  202.88    9.90
 -28   2  -3  222.38   11.80
 -28   2  -3  198.98   11.50
 -28   2  -3  197.68   10.00
  28   2   3  217.48   10.10
  28   2   3  211.98   10.30
  28   2   3  213.88   10.20
  30  -2   3   17.30    2.00
  30  -2   3   13.70    1.50
 -30  -2  -3   16.00    1.80
 -30  -2  -3   12.00    1.50
 -30  -2  -3   12.50    2.30
  30  -2   3   13.50    1.80
  30   2   3   13.80    1.60
  30   2   3   13.90    1.80
 -30   2  -3   15.10    1.60
  30   2   3   15.10    1.80
 -30   2  -3   11.90    2.60
 -30   2  -3   19.80    3.20
  30   2   3   13.90    1.80
 -32  -2  -3    2.70    1.10
 -32  -2  -3    1.40    1.10
  32  -2   3    2.30    1.10
  32  -2   3    3.00    1.20
  32  -2   3    2.10    1.20
  32   2   3    2.60    1.10
  32   2   3    2.60    0.90
 -32   2  -3    1.90    1.00
  32   2   3    4.30    1.10
  32   2   3    2.50    1.10
 -32   2  -3    2.50    1.00
 -34  -2  -3    3.00    1.10
  34  -2   3    3.80    1.10
  34  -2   3    3.00    0.90
 -34  -2  -3    1.90    1.10
  34  -2   3    3.20    1.10
  34  -2   3    1.40    1.00
  34   2   3    2.50    0.90
  34   2   3    2.10    1.00
  34   2   3    2.20    0.90
 -34   2  -3    3.50    1.00
 -34   2  -3    3.30    1.00
  34   2   3    2.80    1.00
  36  -2   3   -0.40    0.60
 -36  -2  -3   -0.10    0.90
  36  -2   3    2.30    0.90
  36  -2   3    0.90    1.00
 -36   2  -3    1.10    0.90
  36   2   3    2.50    0.80
  36   2   3    0.40    0.70
  36   2   3    1.60    0.70
 -36   2  -3    1.10    0.90
  38  -2   3    2.90    0.80
  38  -2   3    2.10    0.70
  38  -2   3    2.60    0.60
 -38   2  -3    2.90    0.90
  38   2   3    1.50    0.60
  38   2   3    1.50    0.60
  40  -2   3   22.10    1.40
  40   2   3   23.60    1.40
  40   2   3   21.80    1.30
  41  -3  -3  192.78    9.60
  41  -3  -3  219.28    9.70
  41   3  -3  210.68    9.60
  41   3  -3  211.18    9.60
  41   3  -3  213.78    9.60
  39  -3  -3   17.40    1.50
  39  -3  -3   17.40    1.60
  39  -3  -3   19.00    1.60
  39   3  -3   18.30    1.40
  39   3  -3   14.90    1.40
  39   3  -3   17.50    1.30
  39   3  -3   14.40    1.20
 -39   3   3   17.60    1.50
  37  -3  -3   15.00    1.50
 -37  -3   3   12.30    1.40
  37  -3  -3   12.50    1.50
  37  -3  -3   16.30    1.30
  37   3  -3   12.90    1.30
 -37   3   3   13.10    1.40
  37   3  -3   11.80    1.20
 -37   3   3   12.20    1.40
  37   3  -3   16.20    2.30
 -35  -3   3   41.30    2.60
  35  -3  -3   35.50    2.50
  35  -3  -3   36.20    2.70
  35  -3  -3   38.70    3.00
  35  -3  -3   41.50    2.80
  35   3  -3   41.00    2.80
  35   3  -3   38.90    2.60
 -35   3   3   42.00    2.70
  35   3  -3   37.00    2.70
  35   3  -3   39.90    2.60
  33  -3  -3   15.80    1.70
  33  -3  -3   12.90    1.80
  33  -3  -3   14.30    1.80
 -33  -3   3   14.60    1.60
  33  -3  -3   15.50    1.70
  33   3  -3   13.50    1.50
  33   3  -3   15.10    1.60
  33   3  -3   14.10    1.20
  33   3  -3   13.20    1.70
 -33   3   3   14.00    1.50
  33   3  -3   17.60    1.80
  31  -3  -3  161.68    8.10
  31  -3  -3  163.48    8.40
 -31  -3   3  160.68    8.00
  31  -3  -3  169.48    8.40
 -31  -3   3  171.58    8.90
  31   3  -3  166.98    8.20
  31   3  -3  177.48    8.30
 -31   3   3  151.48    9.60
  31   3  -3  161.68    8.40
 -31   3   3  163.48    8.00
  31   3  -3  165.08    8.30
  31   3  -3  153.38    8.70
 -31   3   3  132.09    9.40
 -29  -3   3  755.42   34.10
  29  -3  -3  727.73   33.60
  29  -3  -3  729.73   33.70
 -29  -3   3  733.13   33.30
  29  -3  -3  723.03   33.30
 -29   3   3  743.43   35.10
 -29   3   3  742.43   35.00
 -29   3   3  747.63   33.30
  29   3  -3  702.93   33.20
  29   3  -3  740.03   33.40
  29   3  -3  735.23   33.50
  29   3  -3  706.13   33.40
  29   3  -3  730.53   33.50
  27  -3  -3    7.80    1.60
  27  -3  -3    7.40    1.50
 -27  -3   3    9.20    1.20
 -27  -3   3   10.80    1.70
  27  -3  -3    9.00    1.50
  27   3  -3    6.40    1.20
  27   3  -3    8.80    1.60
 -27   3   3    8.10    2.20
  27   3  -3    7.90    1.60
  27   3  -3    7.90    1.10
 -27   3   3    8.00    1.10
  27   3  -3    8.40    1.50
 -27   3   3    9.30    2.10
  25  -3  -3   32.60    2.80
  25  -3  -3   35.50    3.70
 -25  -3   3   27.90    2.60
 -25  -3   3   33.10    2.10
  25  -3  -3   31.50    2.70
  25  -3  -3   27.00    2.20
  25   3  -3   30.70    2.40
 -25   3   3   28.50    3.20
 -25   3   3   32.10    3.60
 -25   3   3   29.80    2.00
  25   3  -3   30.40    2.70
  25   3  -3   28.60    2.20
  23  -3  -3    0.40    1.00
 -23  -3   3    0.00    0.60
  23  -3  -3   -1.50    0.80
 -23  -3   3   -0.90    0.80
  23  -3  -3    0.60    0.90
  23   3  -3    1.00    0.70
 -23   3   3    0.30    0.50
  23   3  -3    0.30    1.10
  23   3  -3    0.30    0.70
  23   3  -3    1.70    1.00
 -23   3   3    0.10    1.20
 -23   3   3    0.70    1.30
  23   3  -3   -0.30    1.00
 -21  -3   3  140.19    7.10
  21  -3  -3  167.38    7.50
  21  -3  -3  150.48    7.30
  21  -3  -3  131.59    8.80
 -21   3   3  157.98    7.30
  21   3  -3  155.68    7.60
  21   3  -3  148.99    7.50
  21   3  -3  149.29    7.50
 -21   3   3  154.08    8.40
  21   3  -3  146.19    7.60
 -21   3   3  161.08    8.50
 -19  -3   3  494.35   22.40
  19  -3  -3  494.75   22.20
  19   3  -3  480.55   22.30
 -19   3   3  493.65   22.10
 -19   3   3  492.85   23.10
 -19   3   3  472.75   23.10
  19   3  -3  484.65   22.40
  19   3  -3  468.65   22.30
 -17  -3   3   85.49    4.40
  17  -3  -3   80.69    4.60
 -17   3   3   82.09    5.00
 -17   3   3   80.99    5.00
  17   3  -3   80.79    5.00
 -17   3   3   81.49    4.10
  15  -3  -3   50.19    3.10
 -15  -3   3   55.19    2.90
 -15  -3   3   41.20    2.40
 -15   3   3   52.29    3.50
 -15   3   3   49.10    3.40
  15   3  -3   50.39    3.40
 -15   3   3   50.79    2.60
 -13  -3   3   74.79    3.80
  13  -3  -3   70.09    4.10
 -13  -3   3   70.99    3.40
 -13   3   3   67.19    4.30
  13   3  -3   73.79    4.30
 -13   3   3   74.39    3.60
 -13   3   3   71.69    4.30
 -11  -3   3   38.80    2.30
  11  -3  -3   35.60    2.50
  11  -3  -3   32.50    2.40
 -11   3   3   36.70    2.70
  11   3  -3   38.10    2.70
 -11   3   3   36.70    2.70
   9  -3  -3    0.90    0.80
  -9  -3   3    0.70    0.60
   9  -3  -3   -0.40    0.70
  -9  -3   3    0.70    0.60
   9   3  -3   -0.10    0.70
  -9   3   3    0.80    0.90
  -9   3   3    0.50    0.40
  -9   3   3    1.00    0.90
   7  -3  -3    8.50    1.20
   7  -3  -3    8.10    1.20
  -7  -3   3    9.60    1.10
  -7   3   3    8.40    0.80
  -7   3   3    8.00    1.20
  -7   3   3   10.20    1.40
   7   3  -3   10.20    1.20
  -5  -3   3 1459.65   63.09
   5  -3  -3 1366.36   63.19
   5  -3  -3 1356.36   63.19
  -5   3   3 1394.06   63.29
  -5   3   3 1407.56   63.29
   5   3  -3 1410.86   62.89
   5   3  -3 1440.56   63.19
  -5   3   3 1391.46   62.79
   3  -3  -3   88.29    4.70
   3  -3  -3   86.99    4.60
  -3  -3   3   91.39    4.50
   3   3  -3   86.79    4.50
   3   3  -3   89.49    4.60
  -3   3   3   90.09    4.70
  -3   3   3   83.79    4.20
   1  -3  -3 1298.97   57.79
  -1  -3   3 1253.47   57.39
   1  -3  -3 1243.48   57.39
  -1  -3   3 1297.57   57.59
   1  -3  -3 1274.57   57.69
   1   3  -3 1310.47   57.69
   1   3  -3 1296.87   57.59
  -1   3   3 1274.27   57.69
  -1  -3  -3 4004.00  192.98
   1  -3   3 4313.37  193.68
  -1   3  -3 4240.88  191.18
  -3  -3  -3    4.30    1.00
   3  -3   3    3.80    0.80
  -3  -3  -3    3.90    0.80
   3  -3   3    4.20    0.90
  -3  -3  -3    3.80    1.00
   3   3   3    4.70    0.90
  -3   3  -3    5.60    1.10
  -3   3  -3    5.50    1.10
  -3   3  -3    5.90    0.90
  -5  -3  -3  705.83   31.50
  -5  -3  -3  673.63   31.10
   5  -3   3  692.23   31.50
  -5   3  -3  706.73   31.40
   5   3   3  682.93   31.40
  -5   3  -3  676.73   31.10
  -5   3  -3  719.53   31.60
  -5   3  -3  677.03   31.60
   7  -3   3  106.79    5.60
  -7  -3  -3  107.49    5.60
  -7  -3  -3  107.09    5.20
  -7   3  -3  111.79    5.50
  -7   3  -3  110.29    5.70
  -7   3  -3  109.19    5.10
   7   3   3  105.49    5.30
  -7   3  -3  106.39    5.70
  -9  -3  -3  157.58    7.60
  -9  -3  -3  152.78    7.20
   9  -3   3  156.18    7.70
   9  -3   3  146.69    7.60
  -9   3  -3  157.18    7.80
  -9   3  -3  157.08    7.20
  -9   3  -3  148.79    7.80
   9   3   3  149.88    7.30
 -11  -3  -3   45.00    2.50
 -11  -3  -3   46.10    2.90
  11  -3   3   39.00    2.60
 -11   3  -3   43.10    2.40
 -11   3  -3   44.70    3.10
 -11   3  -3   40.70    3.00
  11   3   3   41.30    2.40
  13  -3   3  137.89    7.10
 -13  -3  -3  134.99    6.40
 -13  -3  -3  138.39    7.00
 -13   3  -3  132.69    7.20
 -13   3  -3  138.49    7.30
  13   3   3  123.89    6.80
 -13   3  -3  133.59    6.40
  15  -3   3  178.58    9.20
  15  -3   3  178.18    9.30
 -15  -3  -3  184.28    8.60
 -15  -3  -3  188.58    9.20
 -15   3  -3  191.28    9.60
 -15   3  -3  181.98    9.40
  15   3   3  165.48    8.60
 -15   3  -3  187.28    8.60
 -17  -3  -3   68.79    4.20
 -17  -3  -3   58.59    3.60
  17  -3   3   69.19    4.30
  17  -3   3   71.69    3.90
 -17  -3  -3   67.59    3.60
 -17   3  -3   73.89    3.60
 -17   3  -3   69.79    4.50
 -17   3  -3   65.99    4.60
  19  -3   3  158.18    7.70
  19  -3   3  145.79    7.40
 -19  -3  -3  149.39    7.30
  19  -3   3  143.59    8.00
 -19  -3  -3  149.79    8.00
  19   3   3  148.79    7.50
 -19   3  -3  148.99    8.30
 -19   3  -3  154.68    7.20
  19   3   3  138.69    7.40
 -19   3  -3  151.68    8.50
  21  -3   3  633.74   28.20
  21  -3   3  619.04   27.90
 -21  -3  -3  608.24   27.90
 -21  -3  -3  585.64   28.60
  21   3   3  609.54   28.00
 -21   3  -3  614.74   29.20
  21   3   3  621.44   28.10
 -21   3  -3  605.74   29.20
 -21   3  -3  598.84   27.90
  21   3   3  615.94   28.00
 -23  -3  -3    1.60    0.90
  23  -3   3    1.00    1.20
  23  -3   3    1.50    1.30
 -23  -3  -3    1.10    1.20
 -23  -3  -3    0.50    0.90
  23  -3   3    2.00    1.10
  23   3   3    0.30    1.20
 -23   3  -3    1.00    0.70
  23   3   3    2.50    1.10
  23   3   3    1.10    1.30
 -23   3  -3    0.80    1.20
 -23   3  -3    0.50    1.40
  25  -3   3   -0.70    1.40
 -25  -3  -3    0.00    0.90
 -25  -3  -3   -0.50    1.20
 -25  -3  -3    1.40    0.90
  25  -3   3    1.30    1.10
  25  -3   3   -0.40    1.00
  25   3   3    0.40    1.20
 -25   3  -3    1.80    1.50
  25   3   3   -0.40    1.10
 -25   3  -3   -0.50    1.40
 -25   3  -3    0.20    0.70
  25   3   3   -0.90    0.90
  25   3   3   -0.20    0.80
 -27  -3  -3   44.10    2.90
  27  -3   3   43.20    3.40
 -27  -3  -3   37.60    3.80
  27  -3   3   35.30    3.00
  27  -3   3   39.00    2.80
  27   3   3   41.10    2.90
 -27   3  -3   45.10    4.60
  27   3   3   42.60    3.10
  27   3   3   41.50    2.90
 -27   3  -3   38.40    4.20
  27   3   3   41.90    3.00
 -27   3  -3   41.80    2.70
 -29  -3  -3   35.10    2.90
  29  -3   3   35.40    3.10
  29  -3   3   44.30    3.00
  29  -3   3   49.99    3.50
 -29  -3  -3   51.39    4.20
 -29  -3  -3   53.09    3.20
  29   3   3   49.30    3.20
 -29   3  -3   48.10    3.00
 -29   3  -3   41.70    4.70
  29   3   3   48.70    3.10
  29   3   3   45.00    3.10
  29   3   3   53.29    3.10
  29   3   3   44.00    2.80
 -29   3  -3   45.70    4.80
 -31  -3  -3    1.70    1.00
  31  -3   3    1.60    0.90
  31  -3   3    0.60    1.20
  31  -3   3    3.10    1.10
 -31   3  -3    1.50    0.90
  31   3   3    1.70    0.70
 -31   3  -3    2.00    0.90
  31   3   3    1.30    1.00
  31   3   3    0.90    1.00
  31   3   3    0.80    0.90
  31   3   3    1.80    0.90
 -33  -3  -3    6.30    1.20
  33  -3   3    3.90    1.10
  33  -3   3    6.00    1.10
  33  -3   3    4.20    1.30
  33   3   3    3.90    1.00
  33   3   3    5.80    1.00
  33   3   3    5.30    1.00
  33   3   3    4.80    1.20
  33   3   3    4.70    1.00
 -33   3  -3    4.30    1.10
 -33   3  -3    4.90    1.10
  35  -3   3    1.50    0.70
  35  -3   3    1.60    0.90
  35  -3   3    0.50    0.80
 -35  -3  -3    0.50    0.90
  35   3   3    1.70    0.70
  35   3   3    1.50    0.80
  35   3   3    0.40    0.70
 -35   3  -3   -0.10    0.80
 -35   3  -3    0.20    0.80
  35   3   3    0.50    0.70
  37  -3   3    0.50    0.70
 -37  -3  -3   -0.40    0.80
  37  -3   3    0.20    0.60
  37   3   3   -0.20    0.60
  37   3   3   -0.10    0.50
  37   3   3    0.50    0.60
 -37   3  -3    0.80    0.70
  39  -3   3    3.40    0.70
  39   3   3    4.10    0.60
  39   3   3    4.60    0.60
 -39   3  -3    3.20    0.80
  40  -4  -3   67.59    3.20
  40  -4  -3   56.39    3.00
 -40   4   3   63.29    3.30
  40   4  -3   63.69    3.10
  40   4  -3   64.09    3.10
  40   4  -3   62.09    3.10
  38  -4  -3   35.50    2.20
  38  -4  -3   38.40    2.30
  38  -4  -3   36.50    2.30
 -38   4   3   37.30    2.30
  38   4  -3   38.90    2.20
  38   4  -3   38.90    2.30
  38   4  -3   37.60    2.20
  36  -4  -3   78.89    4.40
 -36  -4   3   75.49    4.10
  36  -4  -3   82.49    4.20
  36  -4  -3   76.49    4.20
  36  -4  -3   77.19    4.10
  36   4  -3   78.69    4.20
  36   4  -3   71.89    3.70
  36   4  -3   69.19    3.80
 -36   4   3   77.19    4.10
  36   4  -3   75.89    4.90
  36   4  -3   77.09    4.90
 -34  -4   3   19.70    1.80
  34  -4  -3   19.30    1.80
  34  -4  -3   21.20    2.00
  34  -4  -3   18.20    1.70
  34  -4  -3   17.00    1.90
  34   4  -3   20.80    1.90
  34   4  -3   20.10    1.70
  34   4  -3   22.00    1.80
  34   4  -3   18.00    1.70
  34   4  -3   20.30    1.60
 -32  -4   3   40.30    2.80
  32  -4  -3   42.90    3.10
  32  -4  -3   46.20    3.30
  32  -4  -3   45.20    2.90
  32   4  -3   47.60    2.90
  32   4  -3   44.90    2.60
  32   4  -3   42.40    3.00
  32   4  -3   43.00    2.90
 -32   4   3   39.50    2.80
  32   4  -3   43.30    2.80
 -30  -4   3   47.10    3.10
  30  -4  -3   65.29    5.20
  30  -4  -3   53.39    3.90
  30   4  -3   47.00    3.00
 -30   4   3   52.09    3.10
  30   4  -3   47.30    3.40
 -30   4   3   51.39    5.40
  28  -4  -3   64.49    4.10
 -28  -4   3   56.39    4.20
  28  -4  -3   65.49    3.90
 -28  -4   3   57.19    3.60
  28  -4  -3   65.49    4.10
 -28   4   3   62.79    5.30
  28   4  -3   58.59    3.70
  28   4  -3   59.89    3.50
 -28   4   3   71.69    5.40
 -28   4   3   62.49    3.60
  28   4  -3   61.19    3.70
  28   4  -3   62.39    4.00
  28   4  -3   65.69    4.00
  26  -4  -3   47.70    2.90
  26  -4  -3   54.49    3.60
  26  -4  -3   50.79    3.50
  26  -4  -3   50.69    3.40
 -26  -4   3   53.39    3.10
  26   4  -3   47.40    3.50
 -26   4   3   51.09    3.00
  26   4  -3   43.60    3.10
  26   4  -3   53.99    3.50
  26   4  -3   46.00    3.00
  26   4  -3   52.09    3.30
 -24  -4   3   57.89    3.40
  24  -4  -3   57.79    3.40
  24  -4  -3   64.99    3.80
  24  -4  -3   58.79    4.00
 -24  -4   3   64.39    4.10
  24   4  -3   61.69    3.70
  24   4  -3   64.69    3.80
 -24   4   3   63.39    4.90
  24   4  -3   61.29    3.30
  24   4  -3   69.39    4.00
 -24   4   3   58.99    3.40
  24   4  -3   63.79    3.70
 -24   4   3   54.99    4.80
  24   4  -3   59.79    3.90
 -22  -4   3  115.69    6.20
  22  -4  -3  106.69    6.00
  22  -4  -3  115.99    5.90
  22  -4  -3  108.09    5.60
 -22   4   3  114.49    5.60
  22   4  -3  108.29    5.50
  22   4  -3  110.79    5.90
  22   4  -3  111.59    5.80
 -22   4   3  110.59    7.00
  22   4  -3  104.29    5.60
  22   4  -3  115.59    5.90
 -22   4   3  116.19    7.00
  22   4  -3  116.59    6.00
 -20  -4   3  100.69    5.20
  20  -4  -3  110.29    5.50
 -20  -4   3  109.59    5.70
  20  -4  -3  108.59    5.30
  20   4  -3  100.59    5.40
  20   4  -3   98.29    5.40
  20   4  -3   99.29    5.10
 -20   4   3  107.29    6.50
  20   4  -3  105.39    5.30
 -20   4   3  106.79    6.60
  20   4  -3  101.39    5.60
 -18  -4   3    6.60    0.90
  18  -4  -3    6.30    1.40
 -18  -4   3    7.00    1.20
  18  -4  -3    5.40    1.40
  18  -4  -3    5.70    1.00
  18   4  -3    5.10    1.60
  18   4  -3    5.00    1.40
 -18   4   3    7.80    1.80
  18   4  -3    7.00    1.10
 -18   4   3    7.00    1.60
 -18   4   3    5.60    0.80
 -16  -4   3   65.19    3.40
  16  -4  -3   63.29    4.20
 -16  -4   3   68.59    3.90
  16   4  -3   60.69    4.30
 -16   4   3   69.79    4.60
 -16   4   3   69.49    3.50
 -16   4   3   67.29    4.60
  14  -4  -3   21.90    2.30
 -14  -4   3   21.70    1.50
 -14  -4   3   21.40    1.90
 -14   4   3   18.20    2.30
 -14   4   3   23.20    2.50
 -14   4   3   21.80    1.50
  14   4  -3   22.70    2.50
  12  -4  -3   14.90    1.80
 -12  -4   3   16.10    1.30
 -12  -4   3   19.40    1.70
 -12  -4   3   19.00    1.70
  12  -4  -3   15.50    1.90
 -12   4   3   16.70    2.10
 -12   4   3   17.30    1.30
  12   4  -3   16.80    2.00
 -12   4   3   14.10    2.00
 -10  -4   3    4.40    1.00
 -10  -4   3    6.40    0.80
  10  -4  -3    6.00    1.20
 -10  -4   3    6.20    1.10
  10  -4  -3    5.20    1.10
 -10   4   3    5.90    0.80
  10   4  -3    4.80    1.20
 -10   4   3    4.50    1.30
 -10   4   3    4.50    1.30
  -8  -4   3   43.00    2.70
   8  -4  -3   40.00    2.80
   8  -4  -3   40.70    2.80
  -8  -4   3   41.30    2.60
  -8  -4   3   36.70    2.20
   8  -4  -3   39.60    2.40
  -8   4   3   42.00    3.00
   8   4  -3   39.80    2.80
  -8   4   3   34.40    3.20
   6  -4  -3    6.40    1.20
  -6  -4   3    8.30    1.20
  -6  -4   3    6.90    0.80
   6  -4  -3    7.50    1.40
  -6   4   3    7.10    0.80
   6   4  -3    6.90    0.90
   6   4  -3    7.00    1.30
  -6   4   3    6.50    1.40
  -4  -4   3    4.70    1.80
  -4  -4   3    2.80    0.70
   4  -4  -3    3.70    0.80
   4  -4  -3    4.90    1.10
   4  -4  -3    2.90    1.00
  -4   4   3    3.00    1.20
  -4   4   3    4.70    0.70
   4   4  -3    5.30    1.00
   4   4  -3    3.80    1.10
   2  -4  -3  359.36   16.70
   2  -4  -3  344.67   16.20
  -2  -4   3  349.07   16.20
   2  -4  -3  341.87   16.60
  -2   4   3  364.16   16.70
   2   4  -3  361.26   16.50
   2   4  -3  355.66   16.50
   0  -4  -3   45.80    3.10
   0  -4  -3   49.10    2.70
   0   4  -3   52.19    2.90
   0   4   3   53.09    3.20
   0   4  -3   48.10    3.10
   0   4   3   45.90    2.50
  -2  -4  -3  778.32   35.80
  -2  -4  -3  764.02   35.80
   2  -4   3  799.12   35.40
  -2  -4  -3  766.12   35.40
   2  -4   3  790.92   35.80
  -2   4  -3  789.02   35.80
  -2   4  -3  798.02   35.60
   2   4   3  785.02   35.80
   4  -4   3  326.47   14.80
  -4  -4  -3  317.37   15.10
   4  -4   3  331.97   15.20
  -4  -4  -3  327.07   15.20
  -4   4  -3  324.37   15.30
   4   4   3  317.77   15.00
  -4   4  -3  315.37   14.50
  -4   4  -3  292.17   15.20
  -4   4  -3  326.87   14.90
   6  -4   3  438.16   19.80
  -6  -4  -3  430.96   20.10
   6  -4   3  425.46   20.20
  -6   4  -3  432.36   19.90
  -6   4  -3  433.46   20.30
  -6   4  -3  424.56   19.50
  -6   4  -3  437.86   20.30
   6   4   3  426.86   19.90
   8  -4   3    2.20    0.80
  -8  -4  -3    4.00    0.80
  -8  -4  -3    1.40    0.90
   8  -4   3    1.60    0.90
  -8   4  -3    1.30    1.00
  -8   4  -3    2.30    0.60
  -8   4  -3    1.70    1.10
   8   4   3    2.20    0.70
  -8   4  -3    2.90    0.80
  10  -4   3  253.47   12.90
 -10  -4  -3  272.97   12.20
  10  -4   3  255.77   12.90
  10  -4   3  256.87   12.50
 -10  -4  -3  267.47   12.70
 -10   4  -3  264.77   13.00
 -10   4  -3  263.37   13.10
 -10   4  -3  266.37   12.50
 -10   4  -3  263.87   12.10
  10   4   3  264.47   12.30
 -12  -4  -3   33.60    2.50
 -12  -4  -3   31.00    2.00
  12  -4   3   26.40    2.20
  12  -4   3   30.70    2.60
  12  -4   3   25.30    2.60
 -12   4  -3   30.70    1.90
  12   4   3   28.30    2.00
 -12   4  -3   32.10    2.90
 -12   4  -3   32.90    3.20
 -12   4  -3   33.20    2.30
  14  -4   3  373.76   18.70
 -14  -4  -3  398.06   18.60
 -14  -4  -3  394.86   18.00
  14  -4   3  383.36   18.70
 -14   4  -3  385.16   19.00
 -14   4  -3  408.76   18.30
 -14   4  -3  389.76   17.90
 -14   4  -3  385.26   18.90
  16  -4   3  524.95   25.60
  16  -4   3  586.04   25.60
  16  -4   3  542.55   26.30
 -16  -4  -3  554.04   25.40
 -16  -4  -3  569.54   26.10
  16   4   3  578.24   25.90
 -16   4  -3  549.65   25.30
 -16   4  -3  547.25   25.80
  16   4   3  574.24   25.50
 -16   4  -3  540.95   26.60
 -16   4  -3  562.84   26.60
  16   4   3  549.74   25.50
 -18  -4  -3  843.32   38.20
  18  -4   3  810.92   37.80
  18  -4   3  820.42   37.70
  18  -4   3  889.11   37.50
  18  -4   3  795.42   38.40
 -18  -4  -3  830.62   37.50
 -18   4  -3  830.92   38.80
  18   4   3  852.11   37.60
 -18   4  -3  825.82   37.40
 -18   4  -3  732.73   37.80
  18   4   3  858.71   37.60
  20  -4   3   75.59    4.40
 -20  -4  -3   81.79    5.10
  20  -4   3   72.29    4.40
 -20  -4  -3   78.99    4.30
  20   4   3   83.09    4.40
 -20   4  -3   75.99    5.60
 -20   4  -3   79.59    5.50
  20   4   3   78.59    4.30
  20   4   3   83.49    4.60
 -20   4  -3   77.79    4.20
  20   4   3   74.49    4.40
  22  -4   3   66.59    4.30
  22  -4   3   51.69    3.50
 -22  -4  -3   60.39    4.20
  22  -4   3   56.29    3.80
 -22  -4  -3   56.89    3.50
  22  -4   3   47.10    3.50
 -22   4  -3   68.09    5.00
  22   4   3   58.59    3.50
 -22   4  -3   57.09    3.30
 -22   4  -3   55.09    4.60
  22   4   3   53.69    3.70
  22   4   3   58.69    3.50
  24  -4   3    6.40    1.60
  24  -4   3    5.70    1.30
  24  -4   3    6.40    1.40
 -24  -4  -3    9.10    1.40
 -24  -4  -3    7.70    2.80
 -24   4  -3    9.00    1.20
  24   4   3   10.80    1.40
  24   4   3    6.60    1.20
  24   4   3    8.00    1.30
 -24   4  -3    6.90    2.60
 -24   4  -3    8.80    2.40
  24   4   3    9.30    1.50
  26  -4   3   26.20    2.60
 -26  -4  -3   28.90    3.30
  26  -4   3   33.00    2.60
 -26  -4  -3   29.60    2.50
  26  -4   3   38.50    3.00
  26   4   3   37.10    2.60
  26   4   3   34.90    2.70
 -26   4  -3   34.30    2.40
  26   4   3   32.00    2.50
 -26   4  -3   33.10    4.10
 -26   4  -3   39.30    4.50
  26   4   3   33.00    2.50
  28  -4   3   20.00    1.90
 -28  -4  -3   16.50    1.90
  28  -4   3   21.20    2.40
 -28  -4  -3   16.20    2.60
  28   4   3   23.90    2.20
 -28   4  -3   13.90    3.10
  28   4   3   17.40    1.70
  28   4   3   25.70    2.20
  28   4   3   18.80    1.80
  28   4   3   18.30    2.20
 -28   4  -3   21.10    1.90
 -28   4  -3   18.70    3.10
  30  -4   3   12.90    1.60
 -30  -4  -3   15.90    1.80
  30  -4   3   14.50    1.60
  30   4   3   14.60    1.50
  30   4   3   18.10    1.70
  30   4   3   15.10    1.40
  30   4   3   15.00    1.60
 -30   4  -3   12.60    1.60
  30   4   3   12.80    1.40
  32  -4   3  108.59    6.00
 -32  -4  -3  101.49    5.70
  32  -4   3  104.99    5.40
  32   4   3  103.99    5.40
  32   4   3  104.79    5.30
  32   4   3  100.79    5.20
  32   4   3  105.39    5.50
  32   4   3  107.79    5.20
 -32   4  -3  105.59    5.50
  34  -4   3   -1.00    0.70
 -34  -4  -3    0.40    0.90
  34  -4   3   -0.30    0.60
 -34   4  -3    0.40    0.70
  34   4   3    0.00    0.70
  34   4   3    1.20    0.70
  34   4   3    0.20    0.60
 -34   4  -3   -0.10    0.80
  34   4   3    0.30    0.50
  36  -4   3  125.89    5.80
  36  -4   3  110.59    5.60
 -36  -4  -3  117.29    6.00
  36   4   3  113.29    5.60
  36   4   3  116.19    5.60
 -36   4  -3  119.29    5.80
  36   4   3  123.39    5.80
  38  -4   3    7.10    1.00
  38   4   3    7.00    1.00
  38   4   3    6.80    0.70
 -38   4  -3    6.50    1.20
  38   4   3    6.10    0.80
  39  -5  -3   18.10    1.30
  39   5  -3   18.50    1.20
  39   5  -3   19.50    1.20
  39   5  -3   17.50    1.20
  37  -5  -3   49.80    2.70
 -37  -5   3   50.19    3.10
  37  -5  -3   52.69    2.70
  37  -5  -3   42.50    2.50
  37   5  -3   44.00    2.50
 -37   5   3   50.89    2.80
  37   5  -3   50.89    2.60
  37   5  -3   47.40    2.70
  37   5  -3   50.99    2.60
  35  -5  -3   96.59    4.80
 -35  -5   3   88.19    5.30
  35  -5  -3   94.39    4.80
  35  -5  -3   93.09    4.90
  35  -5  -3   97.39    4.90
 -35   5   3   89.99    4.90
  35   5  -3   95.79    4.80
  35   5  -3   98.29    4.60
  35   5  -3  100.99    4.90
  35   5  -3   95.59    4.90
  33  -5  -3  186.08    9.50
  33  -5  -3  196.98    9.40
  33  -5  -3  189.88    9.20
 -33  -5   3  192.68    9.30
  33   5  -3  192.08    9.00
  33   5  -3  198.98    9.30
 -33   5   3  186.78    9.30
  33   5  -3  192.38    9.30
  33   5  -3  195.08    9.20
 -31  -5   3    5.30    1.20
  31  -5  -3    3.00    1.30
  31  -5  -3    5.00    1.20
  31  -5  -3    4.30    1.30
 -31   5   3    5.70    1.10
  31   5  -3    5.50    1.10
  31   5  -3    4.60    1.00
  31   5  -3    4.10    1.10
  31   5  -3    4.10    0.80
  29  -5  -3   80.39    4.60
  29  -5  -3   79.59    4.80
 -29  -5   3   78.39    4.50
 -29  -5   3   88.49    5.30
  29  -5  -3   88.49    4.90
 -29   5   3   75.59    6.50
 -29   5   3   81.59    6.40
  29   5  -3   84.29    4.40
 -29   5   3   78.19    4.40
  29   5  -3   82.59    4.60
  29   5  -3   83.69    4.50
  29   5  -3   82.59    4.60
  27  -5  -3  211.28   11.00
 -27  -5   3  225.18   10.80
 -27  -5   3  225.58   11.50
  27  -5  -3  233.48   11.10
  27  -5  -3  226.68   10.90
 -27   5   3  215.78   12.70
 -27   5   3  223.28   10.80
  27   5  -3  229.18   11.00
  27   5  -3  230.98   10.90
  27   5  -3  232.08   11.00
 -27   5   3  220.08   12.70
  27   5  -3  221.88   10.80
  25  -5  -3   45.10    3.60
 -25  -5   3   55.79    3.40
  25  -5  -3   56.89    3.70
 -25  -5   3   64.69    4.20
  25   5  -3   57.89    3.10
  25   5  -3   61.49    3.60
  25   5  -3   57.09    3.70
  25   5  -3   56.19    3.40
 -25   5   3   60.69    5.20
  25   5  -3   59.89    3.60
 -25   5   3   58.19    3.40
 -25   5   3   61.09    5.10
  23  -5  -3   17.40    1.60
 -23  -5   3   18.10    1.80
 -23  -5   3   20.20    2.30
  23  -5  -3   21.40    2.10
  23  -5  -3   16.10    1.90
 -23   5   3   16.30    2.80
  23   5  -3   18.20    1.60
 -23   5   3   19.20    1.60
  23   5  -3   17.70    1.90
  23   5  -3   17.60    1.80
 -23   5   3   16.60    2.80
  23   5  -3   16.60    1.80
  23   5  -3   19.20    1.80
  21  -5  -3   52.59    3.00
  21  -5  -3   42.50    3.40
 -21  -5   3   52.49    3.70
 -21  -5   3   51.79    3.00
  21  -5  -3   52.19    3.40
 -21   5   3   52.89    5.00
  21   5  -3   48.90    3.60
  21   5  -3   51.99    3.50
 -21   5   3   52.29    4.50
  21   5  -3   47.30    3.30
  21   5  -3   52.39    3.10
 -21   5   3   49.50    2.90
  21   5  -3   49.90    2.90
  19  -5  -3   91.09    4.60
  19  -5  -3   71.69    4.70
 -19  -5   3   93.09    5.00
  19  -5  -3   68.59    4.60
  19  -5  -3   86.39    4.40
  19   5  -3   85.29    4.40
 -19   5   3   84.79    4.30
 -19   5   3   82.29    5.70
  19   5  -3   83.09    4.50
  19   5  -3   81.49    4.60
  19   5  -3   78.19    3.90
 -19   5   3   87.69    5.80
  19   5  -3   83.59    4.50
  17  -5  -3   15.30    1.70
  17  -5  -3   19.10    1.80
  17  -5  -3   20.70    2.50
  17  -5  -3   22.10    1.80
 -17  -5   3   17.10    1.60
 -17  -5   3   17.90    2.00
 -17   5   3   20.80    2.80
 -17   5   3   18.80    2.60
 -17   5   3   19.50    1.50
  17   5  -3   20.10    1.70
  17   5  -3   16.30    1.30
  17   5  -3   19.20    1.70
  17   5  -3   18.00    1.80
  17   5  -3   14.90    2.20
  17   5  -3   19.20    1.70
  15  -5  -3  255.47   11.80
  15  -5  -3  242.18   12.60
 -15  -5   3  245.08   11.70
 -15  -5   3  267.57   12.40
 -15   5   3  250.57   13.00
  15   5  -3  230.48   12.20
 -15   5   3  260.47   15.30
 -15   5   3  251.37   11.70
  15   5  -3  259.97   13.30
  15   5  -3  241.18   11.80
  13  -5  -3   30.90    2.90
  13  -5  -3   31.40    2.30
 -13  -5   3   38.40    2.70
 -13  -5   3   33.60    2.10
 -13   5   3   31.50    3.30
  13   5  -3   31.40    2.20
  13   5  -3   34.50    2.90
  13   5  -3   34.20    2.70
  13   5  -3   35.00    2.40
 -13   5   3   34.60    3.40
 -13   5   3   32.80    2.00
 -11  -5   3   75.29    3.90
  11  -5  -3   70.59    4.60
  11  -5  -3   70.89    4.60
 -11  -5   3   69.19    4.30
 -11  -5   3   79.29    4.40
 -11   5   3   74.99    4.90
 -11   5   3   74.69    4.80
  11   5  -3   79.49    4.70
 -11   5   3   70.49    3.80
  -9  -5   3   13.00    1.60
  -9  -5   3   12.70    1.30
   9  -5  -3   13.90    1.80
  -9  -5   3   12.20    1.60
   9  -5  -3   11.50    1.70
   9  -5  -3   11.30    1.40
  -9   5   3   11.70    1.10
  -9   5   3   11.40    1.90
   9   5  -3   11.60    1.60
   7  -5  -3   25.80    1.90
  -7  -5   3   22.80    1.80
  -7  -5   3   25.90    2.20
   7  -5  -3   21.90    2.40
  -7  -5   3   24.80    2.40
   7  -5  -3   27.00    2.40
   7   5  -3   26.80    2.30
  -7   5   3   19.70    2.40
   7   5  -3   22.40    1.80
  -5  -5   3  537.15   24.40
  -5  -5   3  554.24   25.00
  -5  -5   3  547.35   24.90
   5  -5  -3  517.95   25.00
   5  -5  -3  517.15   25.10
  -5   5   3  543.25   25.20
   5   5  -3  518.85   24.60
   5   5  -3  549.54   25.00
  -3  -5   3  100.89    5.10
  -3  -5   3  108.59    5.70
   3  -5  -3  104.89    5.80
  -3  -5   3  104.09    5.70
   3  -5  -3   95.59    5.10
   3  -5  -3  103.49    5.70
  -3   5   3   94.29    4.90
  -3   5   3  100.99    5.70
   3   5  -3  106.39    5.60
   3   5  -3  103.69    5.50
  -1  -5   3   -0.80    0.80
   1  -5  -3   -1.00    0.70
  -1  -5   3    0.30    0.70
   1  -5  -3    0.50    0.90
  -1  -5   3    0.30    0.90
   1  -5  -3    0.70    0.90
  -1   5   3   -0.70    0.80
   1   5  -3    1.30    0.90
  -1   5   3    2.00    0.60
   1   5  -3    0.40    1.30
   1  -5   3  875.81   39.30
  -1  -5  -3  835.32   38.80
  -1  -5  -3  827.62   39.20
   1  -5   3  863.81   39.30
  -1  -5  -3  860.31   39.20
   1  -5   3  864.31   38.70
  -1   5  -3  839.52   39.20
   1   5   3  855.91   39.20
  -1   5  -3  868.01   38.90
  -3  -5  -3 3000.00  133.39
   3  -5   3 2987.60  133.39
  -3  -5  -3 2993.30  132.69
[truncated: 2,582,511 more chars]
