# Supplementary material for: Selective C–H Activation of Molecular Nanodiamonds via Photoredox Catalysis
Source: ACS Catal. 2024 Mar 1;14(6):4093–8. doi: 10.1021/acscatal.4c00296 (PMC10949193; doi:10.1021/acscatal.4c00296)
Supplement: Supplementary file 3 — cs4c00296_si_003.cif [file cs4c00296_si_003.cif]

data_mar23_06

# start Validation Reply Form
_vrf_PLAT410_mar23_06
;
PROBLEM: Short Intra H...H Contact  H7B      ..H19      .       1.99 Ang.  
RESPONSE: These distances were constrained by the geometry of the C-C 
          bonds and are typical for this type of molecule.
;
# end Validation Reply Form

_audit_creation_date               2023-06-15
_audit_creation_method
;
Olex2 1.5
(compiled 2023.03.06 svn.rbb2c1857 for OlexSys, GUI svn.r6748)
;
_shelx_SHELXL_version_number       '2019/1'
loop_
  _audit_author_name
  _audit_author_email
  _audit_author_address
 'O'Callaghan, H.' henry-ocallaghan@uiowa.edu
;
The University of Iowa
Chemistry
Chemistry Building
Iowa City
52242-1294
USA
;
 'Unruh, D.K.' daniel-unruh@uiowa.edu
;
The University of Iowa
MATFab Facility
205 N. Madison St.
Iowa City
52242
USA
;
 'Martin, D.B.' david-martin@uiowa.edu
;
The University of Iowa
Chemistry
Chemistry Building
Iowa City
52242-1294
USA
;

_audit_contact_author_address
;
The University of Iowa
Chemistry
Chemistry Building
Iowa City
52242-1294
USA
;
_audit_contact_author_email        david-martin@uiowa.edu
_audit_contact_author_name         'Martin, D.B.'
_audit_contact_author_phone        ''
_publ_contact_author_id_orcid      0000-0002-8084-8225
_publ_section_references
;
Dolomanov, O.V., Bourhis, L.J., Gildea, R.J, Howard, J.A.K. & Puschmann, H.
 (2009), J. Appl. Cryst. 42, 339-341.

Sheldrick, G.M. (2008). Acta Cryst. A64, 112-122.

Sheldrick, G.M. (2015). Acta Cryst. A71, 3-8.
;
_chemical_name_common              ?
_chemical_name_systematic          ?
_chemical_formula_moiety           '2(C29 H29 N3), C6 H6'
_chemical_formula_sum              'C64 H64 N6'
_chemical_formula_weight           917.21
_chemical_melting_point            ?
loop_
  _atom_type_symbol
  _atom_type_description
  _atom_type_scat_dispersion_real
  _atom_type_scat_dispersion_imag
  _atom_type_scat_source
 'C' 'C' 0.0033 0.0016 'International Tables Vol C Tables 4.2.6.8 and 6.1.1.4'
 'H' 'H' 0.0000 0.0000 'International Tables Vol C Tables 4.2.6.8 and 6.1.1.4'
 'N' 'N' 0.0061 0.0033 'International Tables Vol C Tables 4.2.6.8 and 6.1.1.4'

_shelx_space_group_comment
;
The symmetry employed for this shelxl refinement is uniquely defined
by the following loop, which should always be used as a source of
symmetry information in preference to the above space-group names.
They are only intended as comments.
;
_space_group_crystal_system        'triclinic'
_space_group_IT_number             2
_space_group_name_H-M_alt          'P -1'
_space_group_name_Hall             '-P 1'
loop_
  _space_group_symop_operation_xyz
 'x, y, z'
 '-x, -y, -z'

_cell_length_a                     10.3628(8)
_cell_length_b                     14.1979(13)
_cell_length_c                     16.9236(15)
_cell_angle_alpha                  95.757(4)
_cell_angle_beta                   98.100(3)
_cell_angle_gamma                  95.697(3)
_cell_volume                       2436.4(4)
_cell_formula_units_Z              2
_cell_measurement_reflns_used      9874
_cell_measurement_temperature      100.00
_cell_measurement_theta_max        26.377
_cell_measurement_theta_min        2.179
_shelx_estimated_absorpt_T_max     0.994
_shelx_estimated_absorpt_T_min     0.973
_exptl_absorpt_coefficient_mu      0.073
_exptl_absorpt_correction_T_max    0.7454
_exptl_absorpt_correction_T_min    0.6943
_exptl_absorpt_correction_type     multi-scan
_exptl_absorpt_process_details
;
SADABS-2016/2 (Bruker,2016/2) was used for absorption correction.
wR2(int) was 0.1447 before and 0.0901 after correction.
The Ratio of minimum to maximum transmission is 0.9314.
The \l/2 correction factor is Not present.
;
_exptl_absorpt_special_details     ?
_exptl_crystal_colour              'clear colourless'
_exptl_crystal_colour_lustre       clear
_exptl_crystal_colour_primary      colourless
_exptl_crystal_density_diffrn      1.250
_exptl_crystal_density_meas        ?
_exptl_crystal_density_method      ?
_exptl_crystal_description         needle
_exptl_crystal_F_000               980
_exptl_crystal_recrystallization_method 
 'vapor diffusion from benzene with pentane'
_exptl_crystal_size_max            0.369
_exptl_crystal_size_mid            0.084
_exptl_crystal_size_min            0.08
_exptl_transmission_factor_max     ?
_exptl_transmission_factor_min     ?
_diffrn_reflns_av_R_equivalents    0.0959
_diffrn_reflns_av_unetI/netI       0.0383
_diffrn_reflns_Laue_measured_fraction_full  1.000
_diffrn_reflns_Laue_measured_fraction_max  0.999
_diffrn_reflns_limit_h_max         12
_diffrn_reflns_limit_h_min         -12
_diffrn_reflns_limit_k_max         17
_diffrn_reflns_limit_k_min         -17
_diffrn_reflns_limit_l_max         21
_diffrn_reflns_limit_l_min         -21
_diffrn_reflns_number              129451
_diffrn_reflns_point_group_measured_fraction_full  1.000
_diffrn_reflns_point_group_measured_fraction_max  0.999
_diffrn_reflns_theta_full          25.242
_diffrn_reflns_theta_max           26.446
_diffrn_reflns_theta_min           1.998
_diffrn_ambient_temperature        100.00
_diffrn_detector_area_resol_mean   ?
_diffrn_measured_fraction_theta_full  1.000
_diffrn_measured_fraction_theta_max  0.999
_diffrn_measurement_device_type    'Bruker D8 Venture Duo with Photon 3'
_diffrn_measurement_method         ?
_diffrn_radiation_type             MoK\a
_diffrn_radiation_wavelength       0.71073
_diffrn_source                     ?
_diffrn_source_current             1.4
_diffrn_source_power               0.07
_diffrn_source_voltage             50.0
_reflns_Friedel_coverage           0.000
_reflns_Friedel_fraction_full      .
_reflns_Friedel_fraction_max       .
_reflns_number_gt                  7029
_reflns_number_total               10021
_reflns_special_details
;
 Reflections were merged by SHELXL according to the crystal
 class for the calculation of statistics and refinement.
 
 _reflns_Friedel_fraction is defined as the number of unique
 Friedel pairs measured divided by the number that would be
 possible theoretically, ignoring centric projections and
 systematic absences.
;
_reflns_threshold_expression       'I > 2\s(I)'
_computing_cell_refinement         'SAINT V8.40B (?, 2016)'
_computing_data_collection         ?
_computing_data_reduction          'SAINT V8.40B (?, 2016)'
_computing_molecular_graphics      'Olex2 1.5 (Dolomanov et al., 2009)'
_computing_publication_material    'Olex2 1.5 (Dolomanov et al., 2009)'
_computing_structure_refinement    'XL  (Sheldrick, 2008)'
_computing_structure_solution      'SHELXT 2018/2 (Sheldrick, 2018)'
_refine_diff_density_max           0.311
_refine_diff_density_min           -0.205
_refine_diff_density_rms           0.044
_refine_ls_extinction_coef         .
_refine_ls_extinction_method       none
_refine_ls_goodness_of_fit_ref     1.025
_refine_ls_hydrogen_treatment      constr
_refine_ls_matrix_type             full
_refine_ls_number_parameters       631
_refine_ls_number_reflns           10021
_refine_ls_number_restraints       0
_refine_ls_R_factor_all            0.0776
_refine_ls_R_factor_gt             0.0484
_refine_ls_restrained_S_all        1.025
_refine_ls_shift/su_max            0.000
_refine_ls_shift/su_mean           0.000
_refine_ls_structure_factor_coef   Fsqd
_refine_ls_weighting_details      
 'w=1/[\s^2^(Fo^2^)+(0.0614P)^2^+1.0453P] where P=(Fo^2^+2Fc^2^)/3'
_refine_ls_weighting_scheme        calc
_refine_ls_wR_factor_gt            0.1209
_refine_ls_wR_factor_ref           0.1392
_refine_special_details            ?
_olex2_refinement_description
;
1. Fixed Uiso
 At 1.2 times of:
  All C(H) groups, All C(H,H) groups
2.a Ternary CH refined with riding coordinates:
 C3(H3), C5(H5), C6(H6), C8(H8), C9(H9), C10(H10), C13(H13), C14(H14),
 C16(H16), C19(H19), C27(H27), C32(H32), C34(H34), C35(H35), C37(H37), C38(H38),
  C39(H39), C42(H42), C43(H43), C45(H45), C48(H48), C56(H56)
2.b Secondary CH2 refined with riding coordinates:
 C2(H2A,H2B), C4(H4A,H4B), C7(H7A,H7B), C12(H12A,H12B), C15(H15A,H15B),
 C17(H17A,H17B), C18(H18A,H18B), C31(H31A,H31B), C33(H33A,H33B), C36(H36A,H36B),
  C41(H41A,H41B), C44(H44A,H44B), C46(H46A,H46B), C47(H47A,H47B)
2.c Aromatic/amide H refined with riding coordinates:
 C21(H21), C22(H22), C24(H24), C25(H25), C50(H50), C51(H51), C53(H53),
 C54(H54), C59(H59), C60(H60), C61(H61), C62(H62), C63(H63), C64(H64)
;
_atom_sites_solution_hydrogens     geom
_atom_sites_solution_primary       dual
_atom_sites_solution_secondary     ?
loop_
  _atom_site_label
  _atom_site_type_symbol
  _atom_site_fract_x
  _atom_site_fract_y
  _atom_site_fract_z
  _atom_site_U_iso_or_equiv
  _atom_site_adp_type
  _atom_site_occupancy
  _atom_site_site_symmetry_order
  _atom_site_calc_flag
  _atom_site_refinement_flags_posn
  _atom_site_refinement_flags_adp
  _atom_site_refinement_flags_occupancy
  _atom_site_disorder_assembly
  _atom_site_disorder_group
 N1 N 0.14069(17) 0.34081(14) 0.47946(12) 0.0486(5) Uani 1 1 d . . . . .
 N2 N 0.86327(16) 0.41910(12) 0.54844(10) 0.0368(4) Uani 1 1 d . . . . .
 N3 N 0.86938(17) 0.20624(13) 0.35333(11) 0.0437(4) Uani 1 1 d . . . . .
 C1 C 0.72424(17) 0.43014(12) 0.25625(10) 0.0257(4) Uani 1 1 d . . . . .
 C2 C 0.65803(19) 0.33112(13) 0.21710(11) 0.0326(4) Uani 1 1 d . . . . .
 H2A H 0.711432 0.281510 0.236264 0.039 Uiso 1 1 calc R U . . .
 H2B H 0.570435 0.319276 0.233547 0.039 Uiso 1 1 calc R U . . .
 C3 C 0.6432(2) 0.32415(14) 0.12541(11) 0.0398(5) Uani 1 1 d . . . . .
 H3 H 0.600967 0.259175 0.101631 0.048 Uiso 1 1 calc R U . . .
 C4 C 0.5568(2) 0.39931(15) 0.09629(12) 0.0419(5) Uani 1 1 d . . . . .
 H4A H 0.545277 0.395107 0.036919 0.050 Uiso 1 1 calc R U . . .
 H4B H 0.469182 0.387727 0.112737 0.050 Uiso 1 1 calc R U . . .
 C5 C 0.62204(18) 0.49797(14) 0.13270(11) 0.0330(4) Uani 1 1 d . . . . .
 H5 H 0.565735 0.546699 0.113170 0.040 Uiso 1 1 calc R U . . .
 C6 C 0.63940(17) 0.50775(13) 0.22523(11) 0.0291(4) Uani 1 1 d . . . . .
 H6 H 0.551179 0.497706 0.242544 0.035 Uiso 1 1 calc R U . . .
 C7 C 0.70272(18) 0.60903(13) 0.25711(11) 0.0303(4) Uani 1 1 d . . . . .
 H7A H 0.646079 0.655811 0.235938 0.036 Uiso 1 1 calc R U . . .
 H7B H 0.711809 0.617845 0.316491 0.036 Uiso 1 1 calc R U . . .
 C8 C 0.83729(18) 0.62600(13) 0.23129(11) 0.0296(4) Uani 1 1 d . . . . .
 H8 H 0.878646 0.691619 0.253751 0.036 Uiso 1 1 calc R U . . .
 C9 C 0.82362(19) 0.61675(13) 0.13908(11) 0.0313(4) Uani 1 1 d . . . . .
 H9 H 0.767347 0.665033 0.118618 0.038 Uiso 1 1 calc R U . . .
 C10 C 0.75629(18) 0.51665(13) 0.10629(11) 0.0302(4) Uani 1 1 d . . . . .
 H10 H 0.744456 0.510438 0.046255 0.036 Uiso 1 1 calc R U . . .
 C11 C 0.84351(19) 0.44115(13) 0.13581(10) 0.0300(4) Uani 1 1 d . . . . .
 C12 C 0.7778(2) 0.34166(14) 0.10080(11) 0.0384(5) Uani 1 1 d . . . . .
 H12A H 0.769376 0.335614 0.041452 0.046 Uiso 1 1 calc R U . . .
 H12B H 0.833006 0.293164 0.120267 0.046 Uiso 1 1 calc R U . . .
 C13 C 0.85938(17) 0.45143(12) 0.22896(10) 0.0262(4) Uani 1 1 d . . . . .
 H13 H 0.917565 0.403965 0.248853 0.031 Uiso 1 1 calc R U . . .
 C14 C 0.92646(17) 0.55279(13) 0.26212(11) 0.0277(4) Uani 1 1 d . . . . .
 H14 H 0.938057 0.559578 0.322161 0.033 Uiso 1 1 calc R U . . .
 C15 C 1.06057(19) 0.56858(15) 0.23521(12) 0.0366(4) Uani 1 1 d . . . . .
 H15A H 1.116398 0.520771 0.255327 0.044 Uiso 1 1 calc R U . . .
 H15B H 1.104194 0.632732 0.257824 0.044 Uiso 1 1 calc R U . . .
 C16 C 1.04421(19) 0.55960(15) 0.14344(12) 0.0370(4) Uani 1 1 d . . . . .
 H16 H 1.132156 0.569947 0.125813 0.044 Uiso 1 1 calc R U . . .
 C17 C 0.9779(2) 0.45988(14) 0.10971(12) 0.0369(5) Uani 1 1 d . . . . .
 H17A H 0.967708 0.453377 0.050299 0.044 Uiso 1 1 calc R U . . .
 H17B H 1.034177 0.411797 0.128752 0.044 Uiso 1 1 calc R U . . .
 C18 C 0.9580(2) 0.63398(14) 0.11254(12) 0.0368(4) Uani 1 1 d . . . . .
 H18A H 0.999819 0.698853 0.134356 0.044 Uiso 1 1 calc R U . . .
 H18B H 0.947909 0.628928 0.053168 0.044 Uiso 1 1 calc R U . . .
 C19 C 0.73700(16) 0.43532(13) 0.35047(10) 0.0249(4) Uani 1 1 d . . . . .
 H19 H 0.758535 0.504748 0.369854 0.030 Uiso 1 1 calc R U . . .
 C20 C 0.60713(16) 0.40741(12) 0.37875(10) 0.0255(4) Uani 1 1 d . . . . .
 C21 C 0.56355(17) 0.31557(13) 0.39404(10) 0.0280(4) Uani 1 1 d . . . . .
 H21 H 0.617378 0.265833 0.387374 0.034 Uiso 1 1 calc R U . . .
 C22 C 0.44280(17) 0.29625(13) 0.41879(10) 0.0286(4) Uani 1 1 d . . . . .
 H22 H 0.414447 0.233800 0.429654 0.034 Uiso 1 1 calc R U . . .
 C23 C 0.36300(17) 0.36912(13) 0.42766(11) 0.0291(4) Uani 1 1 d . . . . .
 C24 C 0.40392(18) 0.46037(14) 0.41141(11) 0.0310(4) Uani 1 1 d . . . . .
 H24 H 0.348635 0.509535 0.415967 0.037 Uiso 1 1 calc R U . . .
 C25 C 0.52519(17) 0.47875(13) 0.38866(11) 0.0290(4) Uani 1 1 d . . . . .
 H25 H 0.554153 0.541743 0.379411 0.035 Uiso 1 1 calc R U . . .
 C26 C 0.23876(18) 0.35147(14) 0.45608(12) 0.0356(4) Uani 1 1 d . . . . .
 C27 C 0.85405(17) 0.38777(12) 0.39250(10) 0.0261(4) Uani 1 1 d . . . . .
 H27 H 0.936211 0.422327 0.379929 0.031 Uiso 1 1 calc R U . . .
 C28 C 0.85945(16) 0.40392(13) 0.48046(11) 0.0276(4) Uani 1 1 d . . . . .
 C29 C 0.85980(17) 0.28523(14) 0.36958(11) 0.0309(4) Uani 1 1 d . . . . .
 N4 N -0.26269(16) 0.86757(14) 0.46188(11) 0.0440(4) Uani 1 1 d . . . . .
 N5 N 0.41797(16) 0.90540(11) 0.54597(9) 0.0330(4) Uani 1 1 d . . . . .
 N6 N 0.43766(17) 0.68190(13) 0.36204(10) 0.0413(4) Uani 1 1 d . . . . .
 C30 C 0.35549(16) 0.89707(12) 0.24829(10) 0.0233(3) Uani 1 1 d . . . . .
 C31 C 0.26747(17) 0.80482(13) 0.21128(10) 0.0274(4) Uani 1 1 d . . . . .
 H31A H 0.296371 0.750782 0.239197 0.033 Uiso 1 1 calc R U . . .
 H31B H 0.175726 0.811199 0.219150 0.033 Uiso 1 1 calc R U . . .
 C32 C 0.27331(18) 0.78395(14) 0.12139(10) 0.0325(4) Uani 1 1 d . . . . .
 H32 H 0.216553 0.723340 0.099201 0.039 Uiso 1 1 calc R U . . .
 C33 C 0.22373(18) 0.86600(14) 0.07881(11) 0.0338(4) Uani 1 1 d . . . . .
 H33A H 0.131995 0.872238 0.086758 0.041 Uiso 1 1 calc R U . . .
 H33B H 0.225758 0.853314 0.020420 0.041 Uiso 1 1 calc R U . . .
 C34 C 0.31134(17) 0.95822(14) 0.11329(10) 0.0301(4) Uani 1 1 d . . . . .
 H34 H 0.278983 1.011797 0.084924 0.036 Uiso 1 1 calc R U . . .
 C35 C 0.30899(17) 0.98134(12) 0.20431(10) 0.0264(4) Uani 1 1 d . . . . .
 H35 H 0.217186 0.989664 0.213125 0.032 Uiso 1 1 calc R U . . .
 C36 C 0.39754(18) 1.07530(13) 0.23379(11) 0.0305(4) Uani 1 1 d . . . . .
 H36A H 0.364864 1.126873 0.203996 0.037 Uiso 1 1 calc R U . . .
 H36B H 0.395198 1.092966 0.291621 0.037 Uiso 1 1 calc R U . . .
 C37 C 0.53846(18) 1.06411(13) 0.22072(10) 0.0285(4) Uani 1 1 d . . . . .
 H37 H 0.595667 1.124869 0.241791 0.034 Uiso 1 1 calc R U . . .
 C38 C 0.54413(18) 1.04127(13) 0.13067(11) 0.0305(4) Uani 1 1 d . . . . .
 H38 H 0.512241 1.094416 0.101538 0.037 Uiso 1 1 calc R U . . .
 C39 C 0.45309(17) 0.94919(13) 0.09973(10) 0.0282(4) Uani 1 1 d . . . . .
 H39 H 0.454149 0.934637 0.040786 0.034 Uiso 1 1 calc R U . . .
 C40 C 0.50350(17) 0.86615(13) 0.14261(10) 0.0269(4) Uani 1 1 d . . . . .
 C41 C 0.41477(18) 0.77405(13) 0.10967(11) 0.0319(4) Uani 1 1 d . . . . .
 H41A H 0.418928 0.759151 0.051728 0.038 Uiso 1 1 calc R U . . .
 H41B H 0.446060 0.720785 0.137740 0.038 Uiso 1 1 calc R U . . .
 C42 C 0.49909(16) 0.88968(12) 0.23374(10) 0.0240(4) Uani 1 1 d . . . . .
 H42 H 0.533236 0.836964 0.262531 0.029 Uiso 1 1 calc R U . . .
 C43 C 0.58993(16) 0.98263(13) 0.26462(10) 0.0268(4) Uani 1 1 d . . . . .
 H43 H 0.589197 0.997761 0.323539 0.032 Uiso 1 1 calc R U . . .
 C44 C 0.73063(17) 0.97073(14) 0.25045(11) 0.0311(4) Uani 1 1 d . . . . .
 H44A H 0.788805 1.030022 0.271895 0.037 Uiso 1 1 calc R U . . .
 H44B H 0.762803 0.918237 0.279226 0.037 Uiso 1 1 calc R U . . .
 C45 C 0.73466(18) 0.94866(14) 0.16078(11) 0.0328(4) Uani 1 1 d . . . . .
 H45 H 0.826510 0.940863 0.151758 0.039 Uiso 1 1 calc R U . . .
 C46 C 0.64514(18) 0.85657(14) 0.12958(11) 0.0316(4) Uani 1 1 d . . . . .
 H46A H 0.677479 0.803750 0.157836 0.038 Uiso 1 1 calc R U . . .
 H46B H 0.647643 0.840862 0.071526 0.038 Uiso 1 1 calc R U . . .
 C47 C 0.68512(18) 1.02987(14) 0.11682(11) 0.0338(4) Uani 1 1 d . . . . .
 H47A H 0.687613 1.015980 0.058584 0.041 Uiso 1 1 calc R U . . .
 H47B H 0.742544 1.089885 0.136936 0.041 Uiso 1 1 calc R U . . .
 C48 C 0.34612(16) 0.91717(12) 0.34052(10) 0.0235(3) Uani 1 1 d . . . . .
 H48 H 0.375758 0.986737 0.355015 0.028 Uiso 1 1 calc R U . . .
 C49 C 0.20803(16) 0.90328(13) 0.36203(10) 0.0249(4) Uani 1 1 d . . . . .
 C50 C 0.15201(17) 0.81634(13) 0.38116(10) 0.0272(4) Uani 1 1 d . . . . .
 H50 H 0.198529 0.762133 0.376763 0.033 Uiso 1 1 calc R U . . .
 C51 C 0.03102(17) 0.80742(13) 0.40622(10) 0.0292(4) Uani 1 1 d . . . . .
 H51 H -0.004962 0.747900 0.419467 0.035 Uiso 1 1 calc R U . . .
 C52 C -0.03795(17) 0.88635(14) 0.41195(10) 0.0293(4) Uani 1 1 d . . . . .
 C53 C 0.01507(18) 0.97362(14) 0.39200(11) 0.0323(4) Uani 1 1 d . . . . .
 H53 H -0.032413 1.027425 0.395158 0.039 Uiso 1 1 calc R U . . .
 C54 C 0.13688(17) 0.98106(13) 0.36770(10) 0.0285(4) Uani 1 1 d . . . . .
 H54 H 0.172932 1.040610 0.354549 0.034 Uiso 1 1 calc R U . . .
 C55 C -0.16315(19) 0.87649(15) 0.43943(12) 0.0354(4) Uani 1 1 d . . . . .
 C56 C 0.44338(17) 0.86617(13) 0.39532(10) 0.0257(4) Uani 1 1 d . . . . .
 H56 H 0.533749 0.894229 0.390091 0.031 Uiso 1 1 calc R U . . .
 C57 C 0.42788(17) 0.88772(12) 0.48006(10) 0.0260(4) Uani 1 1 d . . . . .
 C58 C 0.43890(17) 0.76223(14) 0.37666(11) 0.0292(4) Uani 1 1 d . . . . .
 C59 C 0.1349(2) 1.2370(2) 0.22695(17) 0.0642(7) Uani 1 1 d . . . . .
 H59 H 0.138830 1.256483 0.282680 0.077 Uiso 1 1 calc R U . . .
 C60 C 0.0484(2) 1.1605(2) 0.19024(17) 0.0612(7) Uani 1 1 d . . . . .
 H60 H -0.007449 1.127116 0.220606 0.073 Uiso 1 1 calc R U . . .
 C61 C 0.0425(2) 1.1321(2) 0.10941(16) 0.0578(6) Uani 1 1 d . . . . .
 H61 H -0.016948 1.078803 0.084147 0.069 Uiso 1 1 calc R U . . .
 C62 C 0.1231(2) 1.18105(19) 0.06519(16) 0.0568(6) Uani 1 1 d . . . . .
 H62 H 0.118104 1.161908 0.009320 0.068 Uiso 1 1 calc R U . . .
 C63 C 0.2101(2) 1.2570(2) 0.10145(18) 0.0614(7) Uani 1 1 d . . . . .
 H63 H 0.265996 1.289984 0.070874 0.074 Uiso 1 1 calc R U . . .
 C64 C 0.2167(2) 1.28586(19) 0.18267(19) 0.0642(7) Uani 1 1 d . . . . .
 H64 H 0.276776 1.338768 0.207930 0.077 Uiso 1 1 calc R U . . .

loop_
  _atom_site_aniso_label
  _atom_site_aniso_U_11
  _atom_site_aniso_U_22
  _atom_site_aniso_U_33
  _atom_site_aniso_U_23
  _atom_site_aniso_U_13
  _atom_site_aniso_U_12
 N1 0.0340(10) 0.0505(12) 0.0693(13) 0.0214(10) 0.0226(9) 0.0088(8)
 N2 0.0351(9) 0.0465(10) 0.0313(9) 0.0077(7) 0.0062(7) 0.0120(7)
 N3 0.0431(10) 0.0351(11) 0.0532(11) 0.0004(8) 0.0086(8) 0.0087(8)
 C1 0.0312(9) 0.0239(9) 0.0216(8) 0.0035(7) 0.0053(7) -0.0027(7)
 C2 0.0428(11) 0.0269(10) 0.0256(9) 0.0026(7) 0.0059(8) -0.0089(8)
 C3 0.0590(13) 0.0293(11) 0.0255(10) -0.0009(8) 0.0036(9) -0.0136(9)
 C4 0.0464(12) 0.0460(13) 0.0278(10) 0.0051(9) -0.0015(9) -0.0120(10)
 C5 0.0363(10) 0.0359(11) 0.0266(10) 0.0077(8) 0.0035(8) 0.0011(8)
 C6 0.0284(9) 0.0322(10) 0.0281(9) 0.0076(8) 0.0068(7) 0.0022(7)
 C7 0.0389(10) 0.0272(10) 0.0279(9) 0.0055(7) 0.0102(8) 0.0087(8)
 C8 0.0382(10) 0.0217(9) 0.0287(9) 0.0001(7) 0.0088(8) 0.0000(7)
 C9 0.0417(10) 0.0262(10) 0.0284(10) 0.0059(7) 0.0120(8) 0.0032(8)
 C10 0.0404(10) 0.0277(10) 0.0223(9) 0.0030(7) 0.0068(7) 0.0005(8)
 C11 0.0419(10) 0.0244(9) 0.0241(9) -0.0002(7) 0.0111(8) 0.0005(8)
 C12 0.0616(13) 0.0265(10) 0.0263(10) 0.0002(8) 0.0118(9) -0.0032(9)
 C13 0.0326(9) 0.0225(9) 0.0248(9) 0.0034(7) 0.0097(7) 0.0008(7)
 C14 0.0302(9) 0.0270(9) 0.0257(9) 0.0023(7) 0.0078(7) -0.0024(7)
 C15 0.0327(10) 0.0385(11) 0.0392(11) 0.0063(9) 0.0111(8) -0.0030(8)
 C16 0.0359(10) 0.0388(11) 0.0397(11) 0.0082(9) 0.0177(8) 0.0004(8)
 C17 0.0459(11) 0.0362(11) 0.0341(11) 0.0072(8) 0.0197(9) 0.0084(9)
 C18 0.0466(11) 0.0318(11) 0.0337(10) 0.0058(8) 0.0154(9) -0.0021(9)
 C19 0.0264(8) 0.0247(9) 0.0243(9) 0.0045(7) 0.0064(7) 0.0013(7)
 C20 0.0281(9) 0.0276(9) 0.0210(8) 0.0045(7) 0.0045(7) 0.0020(7)
 C21 0.0288(9) 0.0289(10) 0.0278(9) 0.0063(7) 0.0069(7) 0.0039(7)
 C22 0.0295(9) 0.0285(10) 0.0288(9) 0.0080(7) 0.0057(7) 0.0018(7)
 C23 0.0253(9) 0.0340(10) 0.0285(9) 0.0057(8) 0.0059(7) 0.0013(7)
 C24 0.0303(9) 0.0330(10) 0.0318(10) 0.0061(8) 0.0075(7) 0.0079(8)
 C25 0.0315(9) 0.0272(10) 0.0296(9) 0.0067(7) 0.0073(7) 0.0030(7)
 C26 0.0313(10) 0.0365(11) 0.0410(11) 0.0110(9) 0.0075(8) 0.0049(8)
 C27 0.0280(9) 0.0266(9) 0.0248(9) 0.0029(7) 0.0086(7) 0.0019(7)
 C28 0.0245(9) 0.0300(10) 0.0299(10) 0.0066(8) 0.0061(7) 0.0054(7)
 C29 0.0272(9) 0.0347(11) 0.0312(10) 0.0033(8) 0.0065(7) 0.0036(8)
 N4 0.0306(9) 0.0547(12) 0.0472(11) 0.0069(9) 0.0077(8) 0.0040(8)
 N5 0.0414(9) 0.0310(9) 0.0260(9) 0.0039(7) 0.0053(7) 0.0002(7)
 N6 0.0490(10) 0.0358(11) 0.0427(10) 0.0074(8) 0.0131(8) 0.0111(8)
 C30 0.0256(8) 0.0239(9) 0.0196(8) 0.0016(7) 0.0039(6) -0.0003(7)
 C31 0.0310(9) 0.0280(10) 0.0217(9) 0.0021(7) 0.0048(7) -0.0049(7)
 C32 0.0376(10) 0.0338(10) 0.0222(9) -0.0023(7) 0.0053(7) -0.0104(8)
 C33 0.0322(10) 0.0437(12) 0.0225(9) 0.0031(8) 0.0020(7) -0.0056(8)
 C34 0.0332(9) 0.0351(10) 0.0229(9) 0.0094(8) 0.0040(7) 0.0020(8)
 C35 0.0292(9) 0.0268(9) 0.0241(9) 0.0061(7) 0.0044(7) 0.0032(7)
 C36 0.0416(10) 0.0245(9) 0.0275(9) 0.0079(7) 0.0081(8) 0.0046(8)
 C37 0.0344(9) 0.0244(9) 0.0253(9) 0.0037(7) 0.0051(7) -0.0047(7)
 C38 0.0340(9) 0.0319(10) 0.0260(9) 0.0100(8) 0.0051(7) -0.0019(8)
 C39 0.0307(9) 0.0334(10) 0.0199(8) 0.0048(7) 0.0044(7) -0.0022(7)
 C40 0.0315(9) 0.0277(9) 0.0217(9) 0.0031(7) 0.0078(7) -0.0010(7)
 C41 0.0419(11) 0.0292(10) 0.0235(9) -0.0013(7) 0.0094(8) -0.0031(8)
 C42 0.0282(9) 0.0244(9) 0.0196(8) 0.0037(7) 0.0052(6) 0.0003(7)
 C43 0.0278(9) 0.0305(10) 0.0212(9) 0.0043(7) 0.0041(7) -0.0025(7)
 C44 0.0275(9) 0.0383(11) 0.0268(9) 0.0068(8) 0.0045(7) -0.0027(8)
 C45 0.0273(9) 0.0446(12) 0.0277(9) 0.0084(8) 0.0073(7) 0.0019(8)
 C46 0.0359(10) 0.0346(11) 0.0266(9) 0.0037(8) 0.0123(8) 0.0048(8)
 C47 0.0359(10) 0.0378(11) 0.0270(9) 0.0079(8) 0.0064(8) -0.0064(8)
 C48 0.0267(8) 0.0236(9) 0.0203(8) 0.0036(7) 0.0051(6) 0.0006(7)
 C49 0.0268(9) 0.0281(9) 0.0182(8) 0.0016(7) 0.0021(6) -0.0013(7)
 C50 0.0299(9) 0.0275(9) 0.0243(9) 0.0039(7) 0.0053(7) 0.0016(7)
 C51 0.0319(9) 0.0303(10) 0.0247(9) 0.0056(7) 0.0048(7) -0.0021(7)
 C52 0.0250(9) 0.0371(11) 0.0248(9) 0.0023(8) 0.0022(7) 0.0025(7)
 C53 0.0327(10) 0.0339(11) 0.0304(10) 0.0036(8) 0.0018(8) 0.0087(8)
 C54 0.0298(9) 0.0287(10) 0.0263(9) 0.0031(7) 0.0036(7) 0.0009(7)
 C55 0.0317(10) 0.0403(12) 0.0338(10) 0.0051(9) 0.0020(8) 0.0049(8)
 C56 0.0280(9) 0.0289(10) 0.0214(8) 0.0052(7) 0.0074(7) 0.0009(7)
 C57 0.0284(9) 0.0243(9) 0.0246(9) 0.0044(7) 0.0036(7) -0.0018(7)
 C58 0.0302(9) 0.0324(11) 0.0276(9) 0.0078(8) 0.0085(7) 0.0063(8)
 C59 0.0476(14) 0.083(2) 0.0639(17) 0.0045(15) 0.0038(12) 0.0257(14)
 C60 0.0433(13) 0.0779(19) 0.0672(18) 0.0165(14) 0.0125(12) 0.0155(13)
 C61 0.0389(12) 0.0677(17) 0.0683(17) 0.0123(13) 0.0091(11) 0.0075(11)
 C62 0.0436(13) 0.0651(17) 0.0635(16) 0.0134(13) 0.0065(11) 0.0118(12)
 C63 0.0425(13) 0.0632(17) 0.080(2) 0.0211(15) 0.0059(12) 0.0077(12)
 C64 0.0444(14) 0.0519(16) 0.093(2) 0.0050(15) -0.0047(13) 0.0139(11)

_geom_special_details
;
 All esds (except the esd in the dihedral angle between two l.s. planes)
 are estimated using the full covariance matrix.  The cell esds are taken
 into account individually in the estimation of esds in distances, angles
 and torsion angles; correlations between esds in cell parameters are only
 used when they are defined by crystal symmetry.  An approximate (isotropic)
 treatment of cell esds is used for estimating esds involving l.s. planes.
;
loop_
  _geom_bond_atom_site_label_1
  _geom_bond_atom_site_label_2
  _geom_bond_distance
  _geom_bond_site_symmetry_2
  _geom_bond_publ_flag
 N1 C26 1.143(2) . ?
 N2 C28 1.143(2) . ?
 N3 C29 1.145(2) . ?
 C1 C2 1.543(2) . ?
 C1 C6 1.562(2) . ?
 C1 C13 1.547(2) . ?
 C1 C19 1.575(2) . ?
 C2 H2A 0.9900 . ?
 C2 H2B 0.9900 . ?
 C2 C3 1.530(3) . ?
 C3 H3 1.0000 . ?
 C3 C4 1.534(3) . ?
 C3 C12 1.516(3) . ?
 C4 H4A 0.9900 . ?
 C4 H4B 0.9900 . ?
 C4 C5 1.523(3) . ?
 C5 H5 1.0000 . ?
 C5 C6 1.541(2) . ?
 C5 C10 1.527(3) . ?
 C6 H6 1.0000 . ?
 C6 C7 1.532(3) . ?
 C7 H7A 0.9900 . ?
 C7 H7B 0.9900 . ?
 C7 C8 1.523(2) . ?
 C8 H8 1.0000 . ?
 C8 C9 1.538(2) . ?
 C8 C14 1.539(3) . ?
 C9 H9 1.0000 . ?
 C9 C10 1.533(3) . ?
 C9 C18 1.526(3) . ?
 C10 H10 1.0000 . ?
 C10 C11 1.545(3) . ?
 C11 C12 1.529(3) . ?
 C11 C13 1.552(2) . ?
 C11 C17 1.526(3) . ?
 C12 H12A 0.9900 . ?
 C12 H12B 0.9900 . ?
 C13 H13 1.0000 . ?
 C13 C14 1.549(2) . ?
 C14 H14 1.0000 . ?
 C14 C15 1.525(2) . ?
 C15 H15A 0.9900 . ?
 C15 H15B 0.9900 . ?
 C15 C16 1.529(3) . ?
 C16 H16 1.0000 . ?
 C16 C17 1.529(3) . ?
 C16 C18 1.534(3) . ?
 C17 H17A 0.9900 . ?
 C17 H17B 0.9900 . ?
 C18 H18A 0.9900 . ?
 C18 H18B 0.9900 . ?
 C19 H19 1.0000 . ?
 C19 C20 1.520(2) . ?
 C19 C27 1.565(2) . ?
 C20 C21 1.398(2) . ?
 C20 C25 1.397(2) . ?
 C21 H21 0.9500 . ?
 C21 C22 1.385(2) . ?
 C22 H22 0.9500 . ?
 C22 C23 1.397(2) . ?
 C23 C24 1.389(3) . ?
 C23 C26 1.444(2) . ?
 C24 H24 0.9500 . ?
 C24 C25 1.374(2) . ?
 C25 H25 0.9500 . ?
 C27 H27 1.0000 . ?
 C27 C28 1.476(2) . ?
 C27 C29 1.478(3) . ?
 N4 C55 1.148(2) . ?
 N5 C57 1.140(2) . ?
 N6 C58 1.141(2) . ?
 C30 C31 1.542(2) . ?
 C30 C35 1.552(2) . ?
 C30 C42 1.554(2) . ?
 C30 C48 1.577(2) . ?
 C31 H31A 0.9900 . ?
 C31 H31B 0.9900 . ?
 C31 C32 1.531(2) . ?
 C32 H32 1.0000 . ?
 C32 C33 1.524(3) . ?
 C32 C41 1.525(3) . ?
 C33 H33A 0.9900 . ?
 C33 H33B 0.9900 . ?
 C33 C34 1.530(3) . ?
 C34 H34 1.0000 . ?
 C34 C35 1.547(2) . ?
 C34 C39 1.534(2) . ?
 C35 H35 1.0000 . ?
 C35 C36 1.538(3) . ?
 C36 H36A 0.9900 . ?
 C36 H36B 0.9900 . ?
 C36 C37 1.529(3) . ?
 C37 H37 1.0000 . ?
 C37 C38 1.536(2) . ?
 C37 C43 1.536(2) . ?
 C38 H38 1.0000 . ?
 C38 C39 1.534(3) . ?
 C38 C47 1.534(3) . ?
 C39 H39 1.0000 . ?
 C39 C40 1.542(2) . ?
 C40 C41 1.529(2) . ?
 C40 C42 1.553(2) . ?
 C40 C46 1.532(2) . ?
 C41 H41A 0.9900 . ?
 C41 H41B 0.9900 . ?
 C42 H42 1.0000 . ?
 C42 C43 1.542(2) . ?
 C43 H43 1.0000 . ?
 C43 C44 1.533(2) . ?
 C44 H44A 0.9900 . ?
 C44 H44B 0.9900 . ?
 C44 C45 1.526(2) . ?
 C45 H45 1.0000 . ?
 C45 C46 1.527(3) . ?
 C45 C47 1.526(3) . ?
 C46 H46A 0.9900 . ?
 C46 H46B 0.9900 . ?
 C47 H47A 0.9900 . ?
 C47 H47B 0.9900 . ?
 C48 H48 1.0000 . ?
 C48 C49 1.525(2) . ?
 C48 C56 1.554(2) . ?
 C49 C50 1.399(2) . ?
 C49 C54 1.390(2) . ?
 C50 H50 0.9500 . ?
 C50 C51 1.377(2) . ?
 C51 H51 0.9500 . ?
 C51 C52 1.390(3) . ?
 C52 C53 1.397(3) . ?
 C52 C55 1.437(3) . ?
 C53 H53 0.9500 . ?
 C53 C54 1.379(2) . ?
 C54 H54 0.9500 . ?
 C56 H56 1.0000 . ?
 C56 C57 1.471(2) . ?
 C56 C58 1.472(3) . ?
 C59 H59 0.9500 . ?
 C59 C60 1.372(4) . ?
 C59 C64 1.389(4) . ?
 C60 H60 0.9500 . ?
 C60 C61 1.378(4) . ?
 C61 H61 0.9500 . ?
 C61 C62 1.381(3) . ?
 C62 H62 0.9500 . ?
 C62 C63 1.367(4) . ?
 C63 H63 0.9500 . ?
 C63 C64 1.384(4) . ?
 C64 H64 0.9500 . ?

loop_
  _geom_angle_atom_site_label_1
  _geom_angle_atom_site_label_2
  _geom_angle_atom_site_label_3
  _geom_angle
  _geom_angle_site_symmetry_1
  _geom_angle_site_symmetry_3
  _geom_angle_publ_flag
 C2 C1 C6 108.87(14) . . ?
 C2 C1 C13 110.17(14) . . ?
 C2 C1 C19 110.00(14) . . ?
 C6 C1 C19 110.09(14) . . ?
 C13 C1 C6 106.07(13) . . ?
 C13 C1 C19 111.54(14) . . ?
 C1 C2 H2A 109.4 . . ?
 C1 C2 H2B 109.4 . . ?
 H2A C2 H2B 108.0 . . ?
 C3 C2 C1 111.24(15) . . ?
 C3 C2 H2A 109.4 . . ?
 C3 C2 H2B 109.4 . . ?
 C2 C3 H3 109.6 . . ?
 C2 C3 C4 108.89(17) . . ?
 C4 C3 H3 109.6 . . ?
 C12 C3 C2 108.99(16) . . ?
 C12 C3 H3 109.6 . . ?
 C12 C3 C4 110.19(16) . . ?
 C3 C4 H4A 109.8 . . ?
 C3 C4 H4B 109.8 . . ?
 H4A C4 H4B 108.3 . . ?
 C5 C4 C3 109.17(16) . . ?
 C5 C4 H4A 109.8 . . ?
 C5 C4 H4B 109.8 . . ?
 C4 C5 H5 108.8 . . ?
 C4 C5 C6 111.31(15) . . ?
 C4 C5 C10 109.95(16) . . ?
 C6 C5 H5 108.8 . . ?
 C10 C5 H5 108.8 . . ?
 C10 C5 C6 109.03(15) . . ?
 C1 C6 H6 109.0 . . ?
 C5 C6 C1 109.23(14) . . ?
 C5 C6 H6 109.0 . . ?
 C7 C6 C1 112.34(14) . . ?
 C7 C6 C5 108.17(14) . . ?
 C7 C6 H6 109.0 . . ?
 C6 C7 H7A 109.7 . . ?
 C6 C7 H7B 109.7 . . ?
 H7A C7 H7B 108.2 . . ?
 C8 C7 C6 109.93(14) . . ?
 C8 C7 H7A 109.7 . . ?
 C8 C7 H7B 109.7 . . ?
 C7 C8 H8 109.2 . . ?
 C7 C8 C9 110.08(15) . . ?
 C7 C8 C14 110.68(14) . . ?
 C9 C8 H8 109.2 . . ?
 C9 C8 C14 108.56(14) . . ?
 C14 C8 H8 109.2 . . ?
 C8 C9 H9 109.1 . . ?
 C10 C9 C8 107.98(14) . . ?
 C10 C9 H9 109.1 . . ?
 C18 C9 C8 110.51(16) . . ?
 C18 C9 H9 109.1 . . ?
 C18 C9 C10 111.10(15) . . ?
 C5 C10 C9 111.80(15) . . ?
 C5 C10 H10 108.7 . . ?
 C5 C10 C11 109.09(15) . . ?
 C9 C10 H10 108.7 . . ?
 C9 C10 C11 109.74(15) . . ?
 C11 C10 H10 108.7 . . ?
 C10 C11 C13 107.82(14) . . ?
 C12 C11 C10 109.48(16) . . ?
 C12 C11 C13 110.28(14) . . ?
 C17 C11 C10 109.18(15) . . ?
 C17 C11 C12 110.61(15) . . ?
 C17 C11 C13 109.42(15) . . ?
 C3 C12 C11 110.43(16) . . ?
 C3 C12 H12A 109.6 . . ?
 C3 C12 H12B 109.6 . . ?
 C11 C12 H12A 109.6 . . ?
 C11 C12 H12B 109.6 . . ?
 H12A C12 H12B 108.1 . . ?
 C1 C13 C11 109.98(14) . . ?
 C1 C13 H13 108.6 . . ?
 C1 C13 C14 112.39(14) . . ?
 C11 C13 H13 108.6 . . ?
 C14 C13 C11 108.74(14) . . ?
 C14 C13 H13 108.6 . . ?
 C8 C14 C13 108.64(14) . . ?
 C8 C14 H14 109.1 . . ?
 C13 C14 H14 109.1 . . ?
 C15 C14 C8 110.82(15) . . ?
 C15 C14 C13 109.97(15) . . ?
 C15 C14 H14 109.1 . . ?
 C14 C15 H15A 109.7 . . ?
 C14 C15 H15B 109.7 . . ?
 C14 C15 C16 109.71(16) . . ?
 H15A C15 H15B 108.2 . . ?
 C16 C15 H15A 109.7 . . ?
 C16 C15 H15B 109.7 . . ?
 C15 C16 H16 109.7 . . ?
 C15 C16 C18 109.55(16) . . ?
 C17 C16 C15 108.94(16) . . ?
 C17 C16 H16 109.7 . . ?
 C17 C16 C18 109.23(17) . . ?
 C18 C16 H16 109.7 . . ?
 C11 C17 C16 111.25(15) . . ?
 C11 C17 H17A 109.4 . . ?
 C11 C17 H17B 109.4 . . ?
 C16 C17 H17A 109.4 . . ?
 C16 C17 H17B 109.4 . . ?
 H17A C17 H17B 108.0 . . ?
 C9 C18 C16 109.16(15) . . ?
 C9 C18 H18A 109.8 . . ?
 C9 C18 H18B 109.8 . . ?
 C16 C18 H18A 109.8 . . ?
 C16 C18 H18B 109.8 . . ?
 H18A C18 H18B 108.3 . . ?
 C1 C19 H19 104.5 . . ?
 C20 C19 C1 112.71(14) . . ?
 C20 C19 H19 104.5 . . ?
 C20 C19 C27 113.62(14) . . ?
 C27 C19 C1 115.52(13) . . ?
 C27 C19 H19 104.5 . . ?
 C21 C20 C19 124.66(15) . . ?
 C25 C20 C19 117.20(15) . . ?
 C25 C20 C21 118.13(16) . . ?
 C20 C21 H21 119.6 . . ?
 C22 C21 C20 120.78(16) . . ?
 C22 C21 H21 119.6 . . ?
 C21 C22 H22 120.2 . . ?
 C21 C22 C23 119.60(17) . . ?
 C23 C22 H22 120.2 . . ?
 C22 C23 C26 120.58(17) . . ?
 C24 C23 C22 120.32(16) . . ?
 C24 C23 C26 119.08(16) . . ?
 C23 C24 H24 120.4 . . ?
 C25 C24 C23 119.28(17) . . ?
 C25 C24 H24 120.4 . . ?
 C20 C25 H25 119.1 . . ?
 C24 C25 C20 121.85(17) . . ?
 C24 C25 H25 119.1 . . ?
 N1 C26 C23 177.6(2) . . ?
 C19 C27 H27 106.7 . . ?
 C28 C27 C19 109.55(13) . . ?
 C28 C27 H27 106.7 . . ?
 C28 C27 C29 108.30(15) . . ?
 C29 C27 C19 118.30(15) . . ?
 C29 C27 H27 106.7 . . ?
 N2 C28 C27 178.06(19) . . ?
 N3 C29 C27 177.2(2) . . ?
 C31 C30 C35 108.93(14) . . ?
 C31 C30 C42 110.04(14) . . ?
 C31 C30 C48 110.08(13) . . ?
 C35 C30 C42 106.37(13) . . ?
 C35 C30 C48 109.53(13) . . ?
 C42 C30 C48 111.78(13) . . ?
 C30 C31 H31A 109.4 . . ?
 C30 C31 H31B 109.4 . . ?
 H31A C31 H31B 108.0 . . ?
 C32 C31 C30 111.31(14) . . ?
 C32 C31 H31A 109.4 . . ?
 C32 C31 H31B 109.4 . . ?
 C31 C32 H32 109.6 . . ?
 C33 C32 C31 108.75(15) . . ?
 C33 C32 H32 109.6 . . ?
 C33 C32 C41 110.22(15) . . ?
 C41 C32 C31 109.12(15) . . ?
 C41 C32 H32 109.6 . . ?
 C32 C33 H33A 109.9 . . ?
 C32 C33 H33B 109.9 . . ?
 C32 C33 C34 109.05(15) . . ?
 H33A C33 H33B 108.3 . . ?
 C34 C33 H33A 109.9 . . ?
 C34 C33 H33B 109.9 . . ?
 C33 C34 H34 108.8 . . ?
 C33 C34 C35 111.41(14) . . ?
 C33 C34 C39 109.89(15) . . ?
 C35 C34 H34 108.8 . . ?
 C39 C34 H34 108.8 . . ?
 C39 C34 C35 108.98(14) . . ?
 C30 C35 H35 109.1 . . ?
 C34 C35 C30 109.00(14) . . ?
 C34 C35 H35 109.1 . . ?
 C36 C35 C30 112.34(14) . . ?
 C36 C35 C34 108.06(14) . . ?
 C36 C35 H35 109.1 . . ?
 C35 C36 H36A 109.7 . . ?
 C35 C36 H36B 109.7 . . ?
 H36A C36 H36B 108.2 . . ?
 C37 C36 C35 109.95(14) . . ?
 C37 C36 H36A 109.7 . . ?
 C37 C36 H36B 109.7 . . ?
 C36 C37 H37 109.2 . . ?
 C36 C37 C38 110.07(15) . . ?
 C36 C37 C43 110.56(14) . . ?
 C38 C37 H37 109.2 . . ?
 C43 C37 H37 109.2 . . ?
 C43 C37 C38 108.43(15) . . ?
 C37 C38 H38 109.2 . . ?
 C39 C38 C37 108.02(14) . . ?
 C39 C38 H38 109.2 . . ?
 C47 C38 C37 110.54(15) . . ?
 C47 C38 H38 109.2 . . ?
 C47 C38 C39 110.72(15) . . ?
 C34 C39 H39 108.7 . . ?
 C34 C39 C40 109.24(14) . . ?
 C38 C39 C34 111.92(15) . . ?
 C38 C39 H39 108.7 . . ?
 C38 C39 C40 109.63(14) . . ?
 C40 C39 H39 108.7 . . ?
 C39 C40 C42 107.70(14) . . ?
 C41 C40 C39 109.36(15) . . ?
 C41 C40 C42 110.03(14) . . ?
 C41 C40 C46 110.51(15) . . ?
 C46 C40 C39 109.69(14) . . ?
 C46 C40 C42 109.50(14) . . ?
 C32 C41 C40 110.61(15) . . ?
 C32 C41 H41A 109.5 . . ?
 C32 C41 H41B 109.5 . . ?
 C40 C41 H41A 109.5 . . ?
 C40 C41 H41B 109.5 . . ?
 H41A C41 H41B 108.1 . . ?
 C30 C42 H42 108.6 . . ?
 C40 C42 C30 110.20(13) . . ?
 C40 C42 H42 108.6 . . ?
 C43 C42 C30 112.32(14) . . ?
 C43 C42 C40 108.40(13) . . ?
 C43 C42 H42 108.6 . . ?
 C37 C43 C42 109.07(14) . . ?
 C37 C43 H43 109.1 . . ?
 C42 C43 H43 109.1 . . ?
 C44 C43 C37 110.42(14) . . ?
 C44 C43 C42 110.15(15) . . ?
 C44 C43 H43 109.1 . . ?
 C43 C44 H44A 109.6 . . ?
 C43 C44 H44B 109.6 . . ?
 H44A C44 H44B 108.2 . . ?
 C45 C44 C43 110.09(14) . . ?
 C45 C44 H44A 109.6 . . ?
 C45 C44 H44B 109.6 . . ?
 C44 C45 H45 109.9 . . ?
 C44 C45 C46 108.47(15) . . ?
 C44 C45 C47 109.37(16) . . ?
 C46 C45 H45 109.9 . . ?
 C47 C45 H45 109.9 . . ?
 C47 C45 C46 109.32(15) . . ?
 C40 C46 H46A 109.4 . . ?
 C40 C46 H46B 109.4 . . ?
 C45 C46 C40 111.19(15) . . ?
 C45 C46 H46A 109.4 . . ?
 C45 C46 H46B 109.4 . . ?
 H46A C46 H46B 108.0 . . ?
 C38 C47 H47A 109.7 . . ?
 C38 C47 H47B 109.7 . . ?
 C45 C47 C38 109.64(14) . . ?
 C45 C47 H47A 109.7 . . ?
 C45 C47 H47B 109.7 . . ?
 H47A C47 H47B 108.2 . . ?
 C30 C48 H48 105.1 . . ?
 C49 C48 C30 115.36(13) . . ?
 C49 C48 H48 105.1 . . ?
 C49 C48 C56 111.41(13) . . ?
 C56 C48 C30 113.70(13) . . ?
 C56 C48 H48 105.1 . . ?
 C50 C49 C48 122.69(15) . . ?
 C54 C49 C48 119.18(15) . . ?
 C54 C49 C50 118.01(16) . . ?
 C49 C50 H50 119.2 . . ?
 C51 C50 C49 121.58(17) . . ?
 C51 C50 H50 119.2 . . ?
 C50 C51 H51 120.3 . . ?
 C50 C51 C52 119.38(17) . . ?
 C52 C51 H51 120.3 . . ?
 C51 C52 C53 120.10(16) . . ?
 C51 C52 C55 118.83(17) . . ?
 C53 C52 C55 121.07(17) . . ?
 C52 C53 H53 120.3 . . ?
 C54 C53 C52 119.50(17) . . ?
 C54 C53 H53 120.3 . . ?
 C49 C54 H54 119.3 . . ?
 C53 C54 C49 121.41(17) . . ?
 C53 C54 H54 119.3 . . ?
 N4 C55 C52 179.1(2) . . ?
 C48 C56 H56 106.7 . . ?
 C57 C56 C48 110.41(14) . . ?
 C57 C56 H56 106.7 . . ?
 C57 C56 C58 108.72(14) . . ?
 C58 C56 C48 116.98(15) . . ?
 C58 C56 H56 106.7 . . ?
 N5 C57 C56 178.8(2) . . ?
 N6 C58 C56 178.8(2) . . ?
 C60 C59 H59 120.0 . . ?
 C60 C59 C64 120.0(3) . . ?
 C64 C59 H59 120.0 . . ?
 C59 C60 H60 119.9 . . ?
 C59 C60 C61 120.1(3) . . ?
 C61 C60 H60 119.9 . . ?
 C60 C61 H61 120.0 . . ?
 C60 C61 C62 119.9(3) . . ?
 C62 C61 H61 120.0 . . ?
 C61 C62 H62 119.8 . . ?
 C63 C62 C61 120.3(3) . . ?
 C63 C62 H62 119.8 . . ?
 C62 C63 H63 120.0 . . ?
 C62 C63 C64 120.1(3) . . ?
 C64 C63 H63 120.0 . . ?
 C59 C64 H64 120.2 . . ?
 C63 C64 C59 119.6(3) . . ?
 C63 C64 H64 120.2 . . ?

loop_
  _geom_torsion_atom_site_label_1
  _geom_torsion_atom_site_label_2
  _geom_torsion_atom_site_label_3
  _geom_torsion_atom_site_label_4
  _geom_torsion
  _geom_torsion_site_symmetry_1
  _geom_torsion_site_symmetry_2
  _geom_torsion_site_symmetry_3
  _geom_torsion_site_symmetry_4
  _geom_torsion_publ_flag
 C1 C2 C3 C4 -60.8(2) . . . . ?
 C1 C2 C3 C12 59.5(2) . . . . ?
 C1 C6 C7 C8 59.16(19) . . . . ?
 C1 C13 C14 C8 -60.14(18) . . . . ?
 C1 C13 C14 C15 178.42(14) . . . . ?
 C1 C19 C20 C21 93.3(2) . . . . ?
 C1 C19 C20 C25 -85.51(19) . . . . ?
 C1 C19 C27 C28 176.02(14) . . . . ?
 C1 C19 C27 C29 -59.3(2) . . . . ?
 C2 C1 C6 C5 -56.37(18) . . . . ?
 C2 C1 C6 C7 -176.38(14) . . . . ?
 C2 C1 C13 C11 54.99(18) . . . . ?
 C2 C1 C13 C14 176.29(14) . . . . ?
 C2 C1 C19 C20 -53.12(19) . . . . ?
 C2 C1 C19 C27 79.81(18) . . . . ?
 C2 C3 C4 C5 60.3(2) . . . . ?
 C2 C3 C12 C11 -60.7(2) . . . . ?
 C3 C4 C5 C6 -60.5(2) . . . . ?
 C3 C4 C5 C10 60.4(2) . . . . ?
 C4 C3 C12 C11 58.7(2) . . . . ?
 C4 C5 C6 C1 58.58(19) . . . . ?
 C4 C5 C6 C7 -178.86(15) . . . . ?
 C4 C5 C10 C9 177.93(15) . . . . ?
 C4 C5 C10 C11 -60.51(19) . . . . ?
 C5 C6 C7 C8 -61.48(18) . . . . ?
 C5 C10 C11 C12 58.95(18) . . . . ?
 C5 C10 C11 C13 -61.03(18) . . . . ?
 C5 C10 C11 C17 -179.83(15) . . . . ?
 C6 C1 C2 C3 58.8(2) . . . . ?
 C6 C1 C13 C11 -62.68(17) . . . . ?
 C6 C1 C13 C14 58.61(18) . . . . ?
 C6 C1 C19 C20 66.85(18) . . . . ?
 C6 C1 C19 C27 -160.22(14) . . . . ?
 C6 C5 C10 C9 -59.78(19) . . . . ?
 C6 C5 C10 C11 61.78(19) . . . . ?
 C6 C7 C8 C9 61.79(18) . . . . ?
 C6 C7 C8 C14 -58.22(19) . . . . ?
 C7 C8 C9 C10 -58.50(19) . . . . ?
 C7 C8 C9 C18 179.80(15) . . . . ?
 C7 C8 C14 C13 58.16(18) . . . . ?
 C7 C8 C14 C15 179.08(15) . . . . ?
 C8 C9 C10 C5 58.32(19) . . . . ?
 C8 C9 C10 C11 -62.86(18) . . . . ?
 C8 C9 C18 C16 60.4(2) . . . . ?
 C8 C14 C15 C16 -59.1(2) . . . . ?
 C9 C8 C14 C13 -62.76(17) . . . . ?
 C9 C8 C14 C15 58.17(19) . . . . ?
 C9 C10 C11 C12 -178.25(14) . . . . ?
 C9 C10 C11 C13 61.77(18) . . . . ?
 C9 C10 C11 C17 -57.02(18) . . . . ?
 C10 C5 C6 C1 -62.88(19) . . . . ?
 C10 C5 C6 C7 59.67(18) . . . . ?
 C10 C9 C18 C16 -59.4(2) . . . . ?
 C10 C11 C12 C3 -58.44(19) . . . . ?
 C10 C11 C13 C1 62.78(18) . . . . ?
 C10 C11 C13 C14 -60.68(18) . . . . ?
 C10 C11 C17 C16 58.8(2) . . . . ?
 C11 C13 C14 C8 61.87(17) . . . . ?
 C11 C13 C14 C15 -59.58(19) . . . . ?
 C12 C3 C4 C5 -59.2(2) . . . . ?
 C12 C11 C13 C1 -56.70(19) . . . . ?
 C12 C11 C13 C14 179.84(15) . . . . ?
 C12 C11 C17 C16 179.32(16) . . . . ?
 C13 C1 C2 C3 -57.1(2) . . . . ?
 C13 C1 C6 C5 62.17(17) . . . . ?
 C13 C1 C6 C7 -57.85(18) . . . . ?
 C13 C1 C19 C20 -175.68(14) . . . . ?
 C13 C1 C19 C27 -42.7(2) . . . . ?
 C13 C11 C12 C3 60.0(2) . . . . ?
 C13 C11 C17 C16 -59.0(2) . . . . ?
 C13 C14 C15 C16 61.0(2) . . . . ?
 C14 C8 C9 C10 62.79(18) . . . . ?
 C14 C8 C9 C18 -58.91(19) . . . . ?
 C14 C15 C16 C17 -59.9(2) . . . . ?
 C14 C15 C16 C18 59.5(2) . . . . ?
 C15 C16 C17 C11 59.5(2) . . . . ?
 C15 C16 C18 C9 -60.1(2) . . . . ?
 C17 C11 C12 C3 -178.79(16) . . . . ?
 C17 C11 C13 C1 -178.58(14) . . . . ?
 C17 C11 C13 C14 57.96(18) . . . . ?
 C17 C16 C18 C9 59.1(2) . . . . ?
 C18 C9 C10 C5 179.66(15) . . . . ?
 C18 C9 C10 C11 58.47(19) . . . . ?
 C18 C16 C17 C11 -60.1(2) . . . . ?
 C19 C1 C2 C3 179.51(15) . . . . ?
 C19 C1 C6 C5 -177.02(14) . . . . ?
 C19 C1 C6 C7 62.96(18) . . . . ?
 C19 C1 C13 C11 177.45(14) . . . . ?
 C19 C1 C13 C14 -61.26(18) . . . . ?
 C19 C20 C21 C22 -179.23(16) . . . . ?
 C19 C20 C25 C24 177.82(16) . . . . ?
 C20 C19 C27 C28 -51.5(2) . . . . ?
 C20 C19 C27 C29 73.24(19) . . . . ?
 C20 C21 C22 C23 0.8(3) . . . . ?
 C21 C20 C25 C24 -1.1(3) . . . . ?
 C21 C22 C23 C24 0.3(3) . . . . ?
 C21 C22 C23 C26 -177.83(17) . . . . ?
 C22 C23 C24 C25 -1.8(3) . . . . ?
 C23 C24 C25 C20 2.2(3) . . . . ?
 C25 C20 C21 C22 -0.4(3) . . . . ?
 C26 C23 C24 C25 176.41(17) . . . . ?
 C27 C19 C20 C21 -40.5(2) . . . . ?
 C27 C19 C20 C25 140.63(16) . . . . ?
 C30 C31 C32 C33 -61.13(19) . . . . ?
 C30 C31 C32 C41 59.1(2) . . . . ?
 C30 C35 C36 C37 58.91(18) . . . . ?
 C30 C42 C43 C37 -59.90(17) . . . . ?
 C30 C42 C43 C44 178.77(13) . . . . ?
 C30 C48 C49 C50 90.68(19) . . . . ?
 C30 C48 C49 C54 -93.25(19) . . . . ?
 C30 C48 C56 C57 -179.52(14) . . . . ?
 C30 C48 C56 C58 -54.5(2) . . . . ?
 C31 C30 C35 C34 -56.44(17) . . . . ?
 C31 C30 C35 C36 -176.17(14) . . . . ?
 C31 C30 C42 C40 55.26(18) . . . . ?
 C31 C30 C42 C43 176.22(13) . . . . ?
 C31 C30 C48 C49 -44.07(19) . . . . ?
 C31 C30 C48 C56 86.42(17) . . . . ?
 C31 C32 C33 C34 60.24(18) . . . . ?
 C31 C32 C41 C40 -60.41(19) . . . . ?
 C32 C33 C34 C35 -60.43(19) . . . . ?
 C32 C33 C34 C39 60.46(18) . . . . ?
 C33 C32 C41 C40 58.95(19) . . . . ?
 C33 C34 C35 C30 58.44(19) . . . . ?
 C33 C34 C35 C36 -179.22(14) . . . . ?
 C33 C34 C39 C38 178.00(14) . . . . ?
 C33 C34 C39 C40 -60.40(18) . . . . ?
 C34 C35 C36 C37 -61.37(18) . . . . ?
 C34 C39 C40 C41 58.74(18) . . . . ?
 C34 C39 C40 C42 -60.81(18) . . . . ?
 C34 C39 C40 C46 -179.91(14) . . . . ?
 C35 C30 C31 C32 59.26(18) . . . . ?
 C35 C30 C42 C40 -62.59(17) . . . . ?
 C35 C30 C42 C43 58.38(17) . . . . ?
 C35 C30 C48 C49 75.68(18) . . . . ?
 C35 C30 C48 C56 -153.84(14) . . . . ?
 C35 C34 C39 C38 -59.66(18) . . . . ?
 C35 C34 C39 C40 61.94(18) . . . . ?
 C35 C36 C37 C38 61.95(18) . . . . ?
 C35 C36 C37 C43 -57.83(19) . . . . ?
 C36 C37 C38 C39 -58.72(19) . . . . ?
 C36 C37 C38 C47 180.00(15) . . . . ?
 C36 C37 C43 C42 58.08(18) . . . . ?
 C36 C37 C43 C44 179.24(14) . . . . ?
 C37 C38 C39 C34 58.45(18) . . . . ?
 C37 C38 C39 C40 -62.92(18) . . . . ?
 C37 C38 C47 C45 60.1(2) . . . . ?
 C37 C43 C44 C45 -59.5(2) . . . . ?
 C38 C37 C43 C42 -62.69(17) . . . . ?
 C38 C37 C43 C44 58.48(18) . . . . ?
 C38 C39 C40 C41 -178.28(14) . . . . ?
 C38 C39 C40 C42 62.17(17) . . . . ?
 C38 C39 C40 C46 -56.94(18) . . . . ?
 C39 C34 C35 C30 -62.99(18) . . . . ?
 C39 C34 C35 C36 59.36(18) . . . . ?
 C39 C38 C47 C45 -59.57(19) . . . . ?
 C39 C40 C41 C32 -58.26(18) . . . . ?
 C39 C40 C42 C30 62.24(17) . . . . ?
 C39 C40 C42 C43 -61.05(17) . . . . ?
 C39 C40 C46 C45 58.30(19) . . . . ?
 C40 C42 C43 C37 62.10(17) . . . . ?
 C40 C42 C43 C44 -59.23(17) . . . . ?
 C41 C32 C33 C34 -59.34(19) . . . . ?
 C41 C40 C42 C30 -56.89(18) . . . . ?
 C41 C40 C42 C43 179.83(14) . . . . ?
 C41 C40 C46 C45 178.95(14) . . . . ?
 C42 C30 C31 C32 -57.00(19) . . . . ?
 C42 C30 C35 C34 62.14(17) . . . . ?
 C42 C30 C35 C36 -57.59(17) . . . . ?
 C42 C30 C48 C49 -166.68(14) . . . . ?
 C42 C30 C48 C56 -36.20(19) . . . . ?
 C42 C40 C41 C32 59.84(19) . . . . ?
 C42 C40 C46 C45 -59.69(19) . . . . ?
 C42 C43 C44 C45 60.98(19) . . . . ?
 C43 C37 C38 C39 62.35(18) . . . . ?
 C43 C37 C38 C47 -58.93(19) . . . . ?
 C43 C44 C45 C46 -59.8(2) . . . . ?
 C43 C44 C45 C47 59.4(2) . . . . ?
 C44 C45 C46 C40 59.79(19) . . . . ?
 C44 C45 C47 C38 -59.5(2) . . . . ?
 C46 C40 C41 C32 -179.11(14) . . . . ?
 C46 C40 C42 C30 -178.54(14) . . . . ?
 C46 C40 C42 C43 58.18(18) . . . . ?
 C46 C45 C47 C38 59.16(19) . . . . ?
 C47 C38 C39 C34 179.62(14) . . . . ?
 C47 C38 C39 C40 58.25(18) . . . . ?
 C47 C45 C46 C40 -59.39(19) . . . . ?
 C48 C30 C31 C32 179.37(14) . . . . ?
 C48 C30 C35 C34 -176.89(13) . . . . ?
 C48 C30 C35 C36 63.38(17) . . . . ?
 C48 C30 C42 C40 177.89(13) . . . . ?
 C48 C30 C42 C43 -61.14(18) . . . . ?
 C48 C49 C50 C51 175.06(16) . . . . ?
 C48 C49 C54 C53 -175.76(16) . . . . ?
 C49 C48 C56 C57 -47.10(19) . . . . ?
 C49 C48 C56 C58 77.91(18) . . . . ?
 C49 C50 C51 C52 0.6(3) . . . . ?
 C50 C49 C54 C53 0.5(3) . . . . ?
 C50 C51 C52 C53 0.3(3) . . . . ?
 C50 C51 C52 C55 -179.00(17) . . . . ?
 C51 C52 C53 C54 -0.9(3) . . . . ?
 C52 C53 C54 C49 0.4(3) . . . . ?
 C54 C49 C50 C51 -1.1(3) . . . . ?
 C55 C52 C53 C54 178.44(17) . . . . ?
 C56 C48 C49 C50 -40.9(2) . . . . ?
 C56 C48 C49 C54 135.17(16) . . . . ?
 C59 C60 C61 C62 -0.5(4) . . . . ?
 C60 C59 C64 C63 0.1(4) . . . . ?
 C60 C61 C62 C63 0.8(4) . . . . ?
 C61 C62 C63 C64 -0.7(4) . . . . ?
 C62 C63 C64 C59 0.3(4) . . . . ?
 C64 C59 C60 C61 0.0(4) . . . . ?

_shelx_res_file
;
TITL mar23_06_a.res in P-1
    mar23_06.res
    created by SHELXL-2019/1 at 09:58:03 on 15-Jun-2023
REM Old TITL mar23_06 in P-1
REM SHELXT solution in P-1: R1 0.156, Rweak 0.007, Alpha 0.038
REM <I/s> 0.000 for 0 systematic absences, Orientation as input
REM Formula found by SHELXT: C64 N6
CELL 0.71073 10.3628 14.1979 16.9236 95.757 98.1 95.697
ZERR 2 0.0008 0.0013 0.0015 0.004 0.003 0.003
LATT 1
SFAC C H N
UNIT 128 128 12

L.S. 10
PLAN  2
SIZE 0.08 0.084 0.369
TEMP -173.15
CONF
BOND
list 4
MORE -1
BOND $H
fmap 2 53
acta
REM <olex2.extras>
REM <HklSrc "%.\\mar23_06.hkl">
REM </olex2.extras>

WGHT    0.061400    1.045300
FVAR       0.48197
N1    3    0.140695    0.340807    0.479456    11.00000    0.03397    0.05049 =
         0.06932    0.02144    0.02260    0.00875
N2    3    0.863268    0.419099    0.548439    11.00000    0.03515    0.04654 =
         0.03129    0.00775    0.00624    0.01200
N3    3    0.869377    0.206241    0.353325    11.00000    0.04311    0.03511 =
         0.05324    0.00041    0.00862    0.00869
C1    1    0.724238    0.430135    0.256249    11.00000    0.03116    0.02386 =
         0.02157    0.00346    0.00530   -0.00267
C2    1    0.658035    0.331118    0.217100    11.00000    0.04277    0.02688 =
         0.02562    0.00258    0.00590   -0.00887
AFIX  23
H2A   2    0.711432    0.281510    0.236264    11.00000   -1.20000
H2B   2    0.570435    0.319276    0.233547    11.00000   -1.20000
AFIX   0
C3    1    0.643156    0.324151    0.125411    11.00000    0.05900    0.02930 =
         0.02550   -0.00091    0.00357   -0.01359
AFIX  13
H3    2    0.600967    0.259175    0.101631    11.00000   -1.20000
AFIX   0
C4    1    0.556821    0.399310    0.096289    11.00000    0.04643    0.04599 =
         0.02777    0.00507   -0.00149   -0.01200
AFIX  23
H4A   2    0.545277    0.395107    0.036919    11.00000   -1.20000
H4B   2    0.469182    0.387727    0.112737    11.00000   -1.20000
AFIX   0
C5    1    0.622038    0.497967    0.132695    11.00000    0.03635    0.03588 =
         0.02656    0.00774    0.00349    0.00107
AFIX  13
H5    2    0.565735    0.546699    0.113170    11.00000   -1.20000
AFIX   0
C6    1    0.639402    0.507749    0.225231    11.00000    0.02835    0.03222 =
         0.02811    0.00759    0.00682    0.00219
AFIX  13
H6    2    0.551179    0.497706    0.242544    11.00000   -1.20000
AFIX   0
C7    1    0.702722    0.609025    0.257113    11.00000    0.03892    0.02715 =
         0.02786    0.00545    0.01020    0.00868
AFIX  23
H7A   2    0.646079    0.655811    0.235938    11.00000   -1.20000
H7B   2    0.711809    0.617845    0.316491    11.00000   -1.20000
AFIX   0
C8    1    0.837293    0.625997    0.231287    11.00000    0.03816    0.02175 =
         0.02870    0.00010    0.00882    0.00001
AFIX  13
H8    2    0.878646    0.691619    0.253751    11.00000   -1.20000
AFIX   0
C9    1    0.823622    0.616749    0.139075    11.00000    0.04168    0.02623 =
         0.02842    0.00592    0.01200    0.00321
AFIX  13
H9    2    0.767347    0.665033    0.118618    11.00000   -1.20000
AFIX   0
C10   1    0.756290    0.516648    0.106294    11.00000    0.04044    0.02773 =
         0.02229    0.00301    0.00684    0.00052
AFIX  13
H10   2    0.744456    0.510438    0.046255    11.00000   -1.20000
AFIX   0
C11   1    0.843512    0.441149    0.135813    11.00000    0.04188    0.02441 =
         0.02413   -0.00022    0.01115    0.00049
C12   1    0.777830    0.341656    0.100796    11.00000    0.06161    0.02649 =
         0.02629    0.00019    0.01184   -0.00319
AFIX  23
H12A  2    0.769376    0.335614    0.041452    11.00000   -1.20000
H12B  2    0.833006    0.293164    0.120267    11.00000   -1.20000
AFIX   0
C13   1    0.859384    0.451428    0.228956    11.00000    0.03257    0.02249 =
         0.02483    0.00341    0.00966    0.00076
AFIX  13
H13   2    0.917565    0.403965    0.248853    11.00000   -1.20000
AFIX   0
C14   1    0.926460    0.552793    0.262116    11.00000    0.03017    0.02702 =
         0.02570    0.00228    0.00782   -0.00239
AFIX  13
H14   2    0.938057    0.559578    0.322161    11.00000   -1.20000
AFIX   0
C15   1    1.060565    0.568576    0.235214    11.00000    0.03273    0.03846 =
         0.03922    0.00633    0.01113   -0.00305
AFIX  23
H15A  2    1.116398    0.520771    0.255327    11.00000   -1.20000
H15B  2    1.104194    0.632732    0.257824    11.00000   -1.20000
AFIX   0
C16   1    1.044208    0.559604    0.143438    11.00000    0.03589    0.03885 =
         0.03966    0.00825    0.01770    0.00040
AFIX  13
H16   2    1.132156    0.569947    0.125813    11.00000   -1.20000
AFIX   0
C17   1    0.977910    0.459880    0.109710    11.00000    0.04586    0.03621 =
         0.03408    0.00720    0.01973    0.00837
AFIX  23
H17A  2    0.967708    0.453377    0.050299    11.00000   -1.20000
H17B  2    1.034177    0.411797    0.128752    11.00000   -1.20000
AFIX   0
C18   1    0.957958    0.633984    0.112538    11.00000    0.04657    0.03185 =
         0.03368    0.00579    0.01542   -0.00206
AFIX  23
H18A  2    0.999819    0.698853    0.134356    11.00000   -1.20000
H18B  2    0.947909    0.628928    0.053168    11.00000   -1.20000
AFIX   0
C19   1    0.737001    0.435317    0.350468    11.00000    0.02640    0.02472 =
         0.02427    0.00451    0.00636    0.00132
AFIX  13
H19   2    0.758535    0.504748    0.369854    11.00000   -1.20000
AFIX   0
C20   1    0.607127    0.407406    0.378747    11.00000    0.02807    0.02765 =
         0.02097    0.00451    0.00448    0.00201
C21   1    0.563548    0.315569    0.394036    11.00000    0.02885    0.02891 =
         0.02776    0.00633    0.00689    0.00388
AFIX  43
H21   2    0.617378    0.265833    0.387374    11.00000   -1.20000
AFIX   0
C22   1    0.442804    0.296247    0.418785    11.00000    0.02954    0.02850 =
         0.02884    0.00801    0.00572    0.00181
AFIX  43
H22   2    0.414447    0.233800    0.429654    11.00000   -1.20000
AFIX   0
C23   1    0.363001    0.369124    0.427663    11.00000    0.02534    0.03395 =
         0.02855    0.00570    0.00593    0.00133
C24   1    0.403919    0.460369    0.411405    11.00000    0.03026    0.03297 =
         0.03179    0.00613    0.00747    0.00795
AFIX  43
H24   2    0.348635    0.509535    0.415967    11.00000   -1.20000
AFIX   0
C25   1    0.525187    0.478751    0.388660    11.00000    0.03155    0.02718 =
         0.02955    0.00674    0.00728    0.00304
AFIX  43
H25   2    0.554153    0.541743    0.379411    11.00000   -1.20000
AFIX   0
C26   1    0.238756    0.351468    0.456080    11.00000    0.03127    0.03649 =
         0.04100    0.01096    0.00750    0.00486
C27   1    0.854052    0.387765    0.392502    11.00000    0.02795    0.02656 =
         0.02485    0.00285    0.00860    0.00190
AFIX  13
H27   2    0.936211    0.422327    0.379929    11.00000   -1.20000
AFIX   0
C28   1    0.859453    0.403923    0.480465    11.00000    0.02454    0.03002 =
         0.02995    0.00657    0.00607    0.00541
C29   1    0.859801    0.285234    0.369577    11.00000    0.02722    0.03473 =
         0.03115    0.00327    0.00647    0.00362

N4    3   -0.262695    0.867568    0.461875    11.00000    0.03063    0.05472 =
         0.04724    0.00687    0.00769    0.00396
N5    3    0.417969    0.905398    0.545966    11.00000    0.04138    0.03096 =
         0.02597    0.00386    0.00531    0.00022
N6    3    0.437657    0.681902    0.362043    11.00000    0.04900    0.03583 =
         0.04267    0.00742    0.01312    0.01112
C30   1    0.355494    0.897069    0.248289    11.00000    0.02557    0.02393 =
         0.01961    0.00164    0.00391   -0.00033
C31   1    0.267466    0.804821    0.211278    11.00000    0.03098    0.02801 =
         0.02170    0.00210    0.00482   -0.00492
AFIX  23
H31A  2    0.296371    0.750782    0.239197    11.00000   -1.20000
H31B  2    0.175726    0.811199    0.219150    11.00000   -1.20000
AFIX   0
C32   1    0.273313    0.783952    0.121390    11.00000    0.03757    0.03381 =
         0.02225   -0.00233    0.00526   -0.01042
AFIX  13
H32   2    0.216553    0.723340    0.099201    11.00000   -1.20000
AFIX   0
C33   1    0.223733    0.865999    0.078805    11.00000    0.03221    0.04375 =
         0.02249    0.00311    0.00198   -0.00562
AFIX  23
H33A  2    0.131995    0.872238    0.086758    11.00000   -1.20000
H33B  2    0.225758    0.853314    0.020420    11.00000   -1.20000
AFIX   0
C34   1    0.311340    0.958220    0.113287    11.00000    0.03323    0.03507 =
         0.02285    0.00939    0.00401    0.00201
AFIX  13
H34   2    0.278983    1.011797    0.084924    11.00000   -1.20000
AFIX   0
C35   1    0.308987    0.981342    0.204311    11.00000    0.02917    0.02677 =
         0.02409    0.00606    0.00436    0.00321
AFIX  13
H35   2    0.217186    0.989664    0.213125    11.00000   -1.20000
AFIX   0
C36   1    0.397539    1.075303    0.233787    11.00000    0.04157    0.02455 =
         0.02751    0.00789    0.00811    0.00462
AFIX  23
H36A  2    0.364864    1.126873    0.203996    11.00000   -1.20000
H36B  2    0.395198    1.092966    0.291621    11.00000   -1.20000
AFIX   0
C37   1    0.538460    1.064107    0.220719    11.00000    0.03441    0.02436 =
         0.02528    0.00370    0.00508   -0.00467
AFIX  13
H37   2    0.595667    1.124869    0.241791    11.00000   -1.20000
AFIX   0
C38   1    0.544129    1.041267    0.130674    11.00000    0.03399    0.03190 =
         0.02596    0.01000    0.00505   -0.00190
AFIX  13
H38   2    0.512241    1.094416    0.101538    11.00000   -1.20000
AFIX   0
C39   1    0.453094    0.949186    0.099728    11.00000    0.03070    0.03337 =
         0.01990    0.00480    0.00445   -0.00223
AFIX  13
H39   2    0.454149    0.934637    0.040786    11.00000   -1.20000
AFIX   0
C40   1    0.503500    0.866147    0.142614    11.00000    0.03154    0.02773 =
         0.02166    0.00314    0.00779   -0.00105
C41   1    0.414767    0.774047    0.109665    11.00000    0.04189    0.02924 =
         0.02351   -0.00133    0.00942   -0.00310
AFIX  23
H41A  2    0.418928    0.759151    0.051728    11.00000   -1.20000
H41B  2    0.446060    0.720785    0.137740    11.00000   -1.20000
AFIX   0
C42   1    0.499085    0.889679    0.233738    11.00000    0.02824    0.02436 =
         0.01959    0.00365    0.00522    0.00030
AFIX  13
H42   2    0.533236    0.836964    0.262531    11.00000   -1.20000
AFIX   0
C43   1    0.589932    0.982626    0.264619    11.00000    0.02776    0.03049 =
         0.02121    0.00428    0.00405   -0.00252
AFIX  13
H43   2    0.589197    0.997761    0.323539    11.00000   -1.20000
AFIX   0
C44   1    0.730631    0.970729    0.250453    11.00000    0.02751    0.03835 =
         0.02676    0.00684    0.00453   -0.00267
AFIX  23
H44A  2    0.788805    1.030022    0.271895    11.00000   -1.20000
H44B  2    0.762803    0.918237    0.279226    11.00000   -1.20000
AFIX   0
C45   1    0.734660    0.948657    0.160781    11.00000    0.02735    0.04460 =
         0.02770    0.00845    0.00729    0.00190
AFIX  13
H45   2    0.826510    0.940863    0.151758    11.00000   -1.20000
AFIX   0
C46   1    0.645140    0.856572    0.129581    11.00000    0.03590    0.03460 =
         0.02660    0.00375    0.01232    0.00476
AFIX  23
H46A  2    0.677479    0.803750    0.157836    11.00000   -1.20000
H46B  2    0.647643    0.840862    0.071526    11.00000   -1.20000
AFIX   0
C47   1    0.685122    1.029869    0.116821    11.00000    0.03586    0.03778 =
         0.02696    0.00789    0.00641   -0.00642
AFIX  23
H47A  2    0.687613    1.015980    0.058584    11.00000   -1.20000
H47B  2    0.742544    1.089885    0.136936    11.00000   -1.20000
AFIX   0
C48   1    0.346118    0.917170    0.340523    11.00000    0.02674    0.02361 =
         0.02033    0.00361    0.00513    0.00058
AFIX  13
H48   2    0.375758    0.986737    0.355015    11.00000   -1.20000
AFIX   0
C49   1    0.208027    0.903280    0.362031    11.00000    0.02680    0.02815 =
         0.01820    0.00156    0.00214   -0.00132
C50   1    0.152007    0.816337    0.381161    11.00000    0.02994    0.02750 =
         0.02433    0.00388    0.00529    0.00156
AFIX  43
H50   2    0.198529    0.762133    0.376763    11.00000   -1.20000
AFIX   0
C51   1    0.031020    0.807423    0.406221    11.00000    0.03192    0.03030 =
         0.02475    0.00565    0.00482   -0.00211
AFIX  43
H51   2   -0.004962    0.747900    0.419467    11.00000   -1.20000
AFIX   0
C52   1   -0.037952    0.886347    0.411950    11.00000    0.02501    0.03712 =
         0.02479    0.00228    0.00218    0.00246
C53   1    0.015075    0.973618    0.392003    11.00000    0.03272    0.03391 =
         0.03040    0.00356    0.00184    0.00866
AFIX  43
H53   2   -0.032413    1.027425    0.395158    11.00000   -1.20000
AFIX   0
C54   1    0.136878    0.981057    0.367699    11.00000    0.02981    0.02872 =
         0.02632    0.00308    0.00361    0.00090
AFIX  43
H54   2    0.172932    1.040610    0.354549    11.00000   -1.20000
AFIX   0
C55   1   -0.163151    0.876486    0.439427    11.00000    0.03166    0.04031 =
         0.03382    0.00513    0.00203    0.00485
C56   1    0.443376    0.866166    0.395320    11.00000    0.02799    0.02888 =
         0.02138    0.00522    0.00738    0.00094
AFIX  13
H56   2    0.533749    0.894229    0.390091    11.00000   -1.20000
AFIX   0
C57   1    0.427879    0.887723    0.480061    11.00000    0.02840    0.02430 =
         0.02455    0.00438    0.00363   -0.00180
C58   1    0.438899    0.762234    0.376660    11.00000    0.03023    0.03236 =
         0.02762    0.00783    0.00852    0.00634

C59   1    0.134903    1.236974    0.226949    11.00000    0.04760    0.08266 =
         0.06387    0.00448    0.00384    0.02570
AFIX  43
H59   2    0.138830    1.256483    0.282680    11.00000   -1.20000
AFIX   0
C60   1    0.048438    1.160509    0.190242    11.00000    0.04325    0.07786 =
         0.06723    0.01654    0.01252    0.01546
AFIX  43
H60   2   -0.007449    1.127116    0.220606    11.00000   -1.20000
AFIX   0
C61   1    0.042506    1.132055    0.109415    11.00000    0.03892    0.06772 =
         0.06830    0.01226    0.00915    0.00745
AFIX  43
H61   2   -0.016948    1.078803    0.084147    11.00000   -1.20000
AFIX   0
C62   1    0.123097    1.181050    0.065193    11.00000    0.04360    0.06507 =
         0.06353    0.01341    0.00648    0.01183
AFIX  43
H62   2    0.118104    1.161908    0.009320    11.00000   -1.20000
AFIX   0
C63   1    0.210056    1.256992    0.101451    11.00000    0.04252    0.06318 =
         0.08034    0.02107    0.00592    0.00772
AFIX  43
H63   2    0.265996    1.289984    0.070874    11.00000   -1.20000
AFIX   0
C64   1    0.216682    1.285863    0.182665    11.00000    0.04438    0.05195 =
         0.09275    0.00502   -0.00467    0.01388
AFIX  43
H64   2    0.276776    1.338768    0.207930    11.00000   -1.20000
AFIX   0
HKLF 4


REM  mar23_06_a.res in P-1
REM wR2 = 0.1392, GooF = S = 1.025, Restrained GooF = 1.025 for all data
REM R1 = 0.0484 for 7029 Fo > 4sig(Fo) and 0.0776 for all 10021 data
REM 631 parameters refined using 0 restraints

END

WGHT      0.0614      1.0453

REM Highest difference peak  0.311,  deepest hole -0.205,  1-sigma level  0.044
Q1    1   0.2110  1.1256  0.2444  11.00000  0.05    0.31
Q2    1   0.1003  0.9015  0.0865  11.00000  0.05    0.28
;
_shelx_res_checksum                14274
_shelx_hkl_file
;
  -1   0   0  660.13   33.80
  -1   0   0  657.13   34.00
  -1   0   0  659.93   33.20
   1   0   0  587.44   33.50
  -2   0   0   20.30    2.50
  -2   0   0   20.60    2.90
  -2   0   0   12.20    3.50
  -2   0   0   22.20    3.00
  -2   0   0   17.10    2.00
  -2   0   0   18.70    1.50
  -2   0   0   16.50    1.70
  -2   0   0   23.40    2.50
   2   0   0   18.10    2.60
   2   0   0   24.90    2.50
   2   0   0   21.50    2.00
   2   0   0   19.80    2.60
   2   0   0   16.30    1.70
  -3   0   0  277.07   16.20
  -3   0   0  280.17   15.50
  -3   0   0  285.27   15.10
  -3   0   0  274.77   14.70
  -3   0   0  275.97   14.70
  -3   0   0  290.87   16.10
  -3   0   0  289.87   16.80
  -3   0   0  275.47   15.00
  -3   0   0  282.67   14.70
   3   0   0  276.67   15.60
   3   0   0  279.97   15.10
   3   0   0  256.37   16.20
   3   0   0  273.97   15.80
   3   0   0  270.17   15.00
   3   0   0  273.77   14.90
   3   0   0  280.17   14.50
  -4   0   0   74.89    4.80
  -4   0   0   76.99    7.30
  -4   0   0   80.49    5.90
  -4   0   0   78.49    5.00
  -4   0   0   78.79    4.60
  -4   0   0   75.29    6.90
  -4   0   0   71.89    5.30
  -4   0   0   73.59    5.20
  -4   0   0   76.19    7.60
  -4   0   0   70.99    6.00
   4   0   0   78.79    6.00
   4   0   0   82.39    5.30
   4   0   0   81.39    5.70
   4   0   0   79.99    6.40
   4   0   0   80.49    5.00
   4   0   0   81.89    7.70
   4   0   0   76.99    4.40
   4   0   0   67.59    6.00
  -5   0   0  117.19    9.10
  -5   0   0  122.69    7.40
  -5   0   0  112.39    6.80
  -5   0   0  122.19    9.90
  -5   0   0  123.99    9.90
  -5   0   0  117.09    7.50
  -5   0   0  112.89    8.10
   5   0   0  132.49    9.00
   5   0   0  113.99    7.30
   5   0   0  105.49    9.90
   5   0   0  116.59    6.90
   5   0   0  114.79    8.60
   5   0   0  117.79    7.70
   5   0   0  111.69    8.30
   5   0   0  116.69    6.50
  -6   0   0    4.20    2.60
  -6   0   0    9.60    2.30
  -6   0   0    6.60    1.30
  -6   0   0   12.90    4.40
  -6   0   0   10.60    2.40
  -6   0   0    5.90    1.90
  -6   0   0    4.40    1.40
  -6   0   0    7.80    3.60
  -6   0   0    3.70    3.80
   6   0   0    4.30    1.70
   6   0   0    6.50    2.50
   6   0   0    6.00    3.30
   6   0   0    5.10    1.40
   6   0   0    5.90    3.00
   6   0   0   -4.00    3.90
   6   0   0    4.90    1.00
   6   0   0    9.40    3.20
  -7   0   0  534.35   29.90
  -7   0   0  570.84   32.00
  -7   0   0  536.35   30.60
  -7   0   0  553.14   29.10
  -7   0   0  542.95   31.90
  -7   0   0  554.34   31.90
  -7   0   0  544.55   29.80
  -7   0   0  554.64   29.80
  -7   0   0  542.15   29.20
   7   0   0  560.34   28.90
   7   0   0  548.25   28.60
   7   0   0  551.24   31.70
   7   0   0  562.14   30.10
   7   0   0  550.94   30.00
   7   0   0  537.55   30.90
   7   0   0  517.95   31.00
  -8   0   0   20.70    2.30
  -8   0   0   20.40    3.20
  -8   0   0   23.50    2.90
  -8   0   0   21.90    5.60
  -8   0   0   18.30    3.50
  -8   0   0   22.50    5.70
  -8   0   0   17.60    5.30
   8   0   0   24.60    2.20
   8   0   0   12.50    5.20
   8   0   0   22.90    4.60
   8   0   0   22.10    3.90
   8   0   0   14.40    4.60
   8   0   0   19.40    4.70
   8   0   0   20.80    3.40
  -9   0   0    8.60    4.60
  -9   0   0    5.60    2.80
  -9   0   0   15.40    2.70
  -9   0   0   11.60    2.00
  -9   0   0    8.20    2.70
  -9   0   0   16.60    5.30
   9   0   0    6.30    3.20
   9   0   0    9.90    5.30
   9   0   0   15.50    4.50
   9   0   0   12.30    4.90
 -10   0   0  343.37   21.30
 -10   0   0  326.27   21.60
 -10   0   0  352.66   19.60
 -10   0   0  355.36   19.10
  10   0   0  355.56   21.30
  10   0   0  344.27   22.60
  10   0   0  365.96   23.80
 -11   0   0   27.30    4.40
 -11   0   0   28.00    5.70
 -11   0   0   30.60    4.50
 -11   0   0   31.60    4.30
 -11   0   0   30.20    3.00
 -11   0   0   23.60    4.10
  11   0   0   25.30    6.80
  11   0   0   31.90    8.00
 -12   0   0   12.90    5.90
 -12   0   0   24.90    4.40
 -12   0   0   12.60    3.70
 -12   0   0   19.80    5.70
 -12   0   0   13.10    5.90
  12   0   0   15.20    6.40
  12   0   0   26.60    8.90
  12  -1   0    3.20    5.30
  12  -1   0    9.40    7.60
 -12   1   0   -2.50    4.00
 -12   1   0    2.80    4.10
 -12   1   0    0.10    2.80
 -12   1   0    4.70    4.40
 -12   1   0    0.60    2.40
  11  -1   0   13.70    5.80
  11  -1   0   12.10    7.30
  11  -1   0   13.80    4.50
 -11   1   0   15.40    4.70
 -11   1   0    6.60    3.80
 -11   1   0    8.90    2.90
 -11   1   0    8.10    2.90
  10  -1   0    6.30    4.40
  10  -1   0   -2.40    3.10
  10  -1   0    6.30    5.90
 -10   1   0    2.70    2.40
 -10   1   0    0.00    1.80
 -10   1   0    2.60    2.20
 -10   1   0   -0.20    3.10
 -10   1   0    3.30    5.40
 -10   1   0    1.10    1.00
 -10   1   0    2.50    2.80
 -10   1   0    0.70    1.10
   9  -1   0   31.50    6.00
   9  -1   0   37.20    7.30
   9  -1   0   36.30    4.50
  -9   1   0   38.00    4.60
  -9   1   0   27.40    2.80
  -9   1   0   18.40    4.30
  -9   1   0   28.40    3.30
  -9   1   0   26.10    5.00
  -9   1   0   40.60    7.10
  -9   1   0   32.00    2.70
  -9   1   0   33.50    3.80
   8  -1   0   63.29    6.70
   8  -1   0   60.29    5.70
   8  -1   0   55.89    7.80
  -8   1   0   61.89    6.00
  -8   1   0   52.49    6.20
  -8   1   0   60.19    7.90
  -8   1   0   63.19    4.10
  -8   1   0   63.39    5.00
  -8   1   0   49.50    4.60
   7  -1   0    0.40    2.30
   7  -1   0    1.70    3.70
   7  -1   0    1.20    3.00
   7  -1   0    7.90    2.60
   7  -1   0    3.10    1.70
   7  -1   0    2.70    1.90
  -7   1   0    0.20    2.00
  -7   1   0    2.50    2.60
  -7   1   0    3.90    1.70
  -7   1   0    3.60    2.20
  -7   1   0    0.10    3.70
  -7   1   0    7.20    1.30
  -7   1   0    1.40    2.90
  -7   1   0    1.50    1.60
  -7   1   0    1.70    1.80
   6  -1   0  306.07   19.00
   6  -1   0  306.37   16.40
   6  -1   0  312.97   16.50
   6  -1   0  305.77   18.70
   6  -1   0  307.77   17.30
   6  -1   0  338.57   18.90
   6  -1   0  306.47   17.70
   6  -1   0  322.57   18.60
  -6   1   0  312.37   18.10
  -6   1   0  318.37   17.10
  -6   1   0  315.07   16.70
  -6   1   0  293.97   18.40
  -6   1   0  326.17   17.60
  -6   1   0  340.97   17.50
  -6   1   0  305.77   19.40
  -6   1   0  299.17   18.30
  -6   1   0  304.67   17.00
  -6   1   0  310.37   18.30
   5  -1   0   73.79    5.10
   5  -1   0   66.39    6.20
   5  -1   0   66.69    3.80
   5  -1   0   69.59    5.30
   5  -1   0   70.09    6.70
   5  -1   0   64.19    4.10
   5  -1   0   73.49    6.40
   5  -1   0   59.49    5.90
  -5   1   0   69.49    5.00
  -5   1   0   66.69    4.30
  -5   1   0   58.79    5.70
  -5   1   0   64.89    6.00
  -5   1   0   70.59    4.20
  -5   1   0   64.79    6.50
  -5   1   0   68.79    4.00
  -5   1   0   74.39    4.70
  -5   1   0   68.39    5.30
  -5   1   0   68.79    6.30
   4  -1   0 1630.84   85.39
   4  -1   0 1646.14   84.39
   4  -1   0 1690.73   85.19
   4  -1   0 1564.74   83.89
   4  -1   0 1599.64   84.39
   4  -1   0 1618.84   84.99
   4  -1   0 1553.04   83.69
   4  -1   0 1614.24   84.89
  -4   1   0 1631.34   84.79
  -4   1   0 1631.54   84.79
  -4   1   0 1638.84   85.09
  -4   1   0 1651.03   84.39
  -4   1   0 1654.03   85.39
  -4   1   0 1607.64   84.09
  -4   1   0 1656.83   84.69
  -4   1   0 1607.44   83.79
   3  -1   0  105.59    7.40
   3  -1   0  128.49    7.80
   3  -1   0  119.09    6.30
   3  -1   0  110.49    7.00
   3  -1   0  107.69    6.40
   3  -1   0  110.69    8.20
   3  -1   0  101.69    5.80
  -3   1   0  105.09    7.50
  -3   1   0  113.69    7.20
  -3   1   0  108.29    5.80
  -3   1   0  109.49    6.20
  -3   1   0  107.49    6.50
  -3   1   0   99.89    7.10
  -3   1   0  104.79    6.40
   2  -1   0 1098.49   57.39
   2  -1   0 1141.99   57.69
   2  -1   0 1112.69   57.29
   2  -1   0 1093.99   57.29
   2  -1   0 1063.29   56.79
   2  -1   0 1115.69   56.89
  -2   1   0 1118.79   57.19
  -2   1   0 1090.79   57.19
  -2   1   0 1106.09   57.49
  -2   1   0 1096.99   57.19
  -2   1   0 1103.29   57.49
  -2   1   0 1084.79   57.19
  -2   1   0 1081.79   56.69
  -2   1   0 1102.59   56.79
   1  -1   0 3772.82  194.18
  -1   1   0 3745.63  194.08
  -1  -1   0  247.58   13.40
  -1  -1   0  240.68   13.30
  -1  -1   0  228.68   15.60
  -1  -1   0  253.77   13.30
  -1  -1   0  250.47   14.90
  -1  -1   0  253.07   13.30
  -1  -1   0  254.97   13.60
   1   1   0  251.07   13.50
   1   1   0  260.87   13.30
   1   1   0  254.87   13.30
   1   1   0  237.28   13.20
   1   1   0  254.97   14.90
   1   1   0  253.17   15.10
  -2  -1   0  482.45   24.70
  -2  -1   0  475.55   24.50
  -2  -1   0  452.05   24.40
  -2  -1   0  446.26   26.20
  -2  -1   0  463.65   24.40
  -2  -1   0  460.35   24.80
  -2  -1   0  474.65   24.70
  -2  -1   0  454.25   27.00
   2   1   0  468.75   24.70
   2   1   0  474.55   24.60
   2   1   0  459.25   24.70
   2   1   0  466.95   27.10
   2   1   0  459.65   24.30
   2   1   0  445.66   25.10
   2   1   0  472.15   24.30
   2   1   0  460.75   26.00
  -3  -1   0 1012.60   52.99
  -3  -1   0 1070.89   53.29
  -3  -1   0 1053.79   53.49
  -3  -1   0 1076.09   55.29
  -3  -1   0  981.00   53.89
  -3  -1   0 1035.40   53.59
  -3  -1   0 1016.70   55.69
  -3  -1   0 1010.30   53.09
   3   1   0  970.50   52.89
   3   1   0  977.00   53.89
   3   1   0 1032.00   53.29
   3   1   0 1061.19   53.89
   3   1   0 1023.70   53.69
   3   1   0 1038.30   54.49
   3   1   0  986.60   52.79
   3   1   0 1022.90   53.29
   3   1   0 1003.00   52.79
   3   1   0  999.30   55.99
  -4  -1   0   -1.70    1.50
  -4  -1   0   -1.10    2.10
  -4  -1   0    0.50    1.60
  -4  -1   0    2.50    1.50
  -4  -1   0    0.60    2.10
  -4  -1   0    3.00    4.90
  -4  -1   0    5.90    4.70
  -4  -1   0    0.90    1.40
   4   1   0    1.20    1.20
   4   1   0    0.90    2.70
   4   1   0    3.50    3.30
   4   1   0   -1.60    1.60
   4   1   0    2.90    0.90
   4   1   0    0.20    2.20
   4   1   0   -0.20    2.60
  -5  -1   0    3.70    1.50
  -5  -1   0   -2.10    2.30
  -5  -1   0    1.60    1.20
  -5  -1   0   -4.90    4.90
  -5  -1   0    4.30    1.90
  -5  -1   0    0.90    1.70
  -5  -1   0   -5.80    4.10
  -5  -1   0    2.00    2.20
   5   1   0   -0.20    2.60
   5   1   0   -0.80    0.90
   5   1   0    2.80    1.70
   5   1   0    1.20    2.90
   5   1   0    1.40    1.50
   5   1   0    1.20    2.00
  -6  -1   0  135.19   11.30
  -6  -1   0  126.59    8.50
  -6  -1   0  122.09    8.70
  -6  -1   0  126.19    7.70
  -6  -1   0  129.99    7.90
  -6  -1   0  138.09   12.30
   6   1   0  129.99    8.60
   6   1   0  129.69    8.30
   6   1   0  119.09    7.90
   6   1   0  134.79    9.10
   6   1   0  125.49    7.30
   6   1   0  148.69   10.10
   6   1   0  134.99   10.20
  -7  -1   0   18.10    3.40
  -7  -1   0    9.20    5.80
  -7  -1   0   12.00    2.80
  -7  -1   0   13.00    2.20
  -7  -1   0    7.00    2.50
  -7  -1   0   11.70    5.70
  -7  -1   0   16.00    3.30
  -7  -1   0    5.50    2.10
   7   1   0   17.00    3.60
   7   1   0   13.00    1.50
   7   1   0   17.30    4.50
   7   1   0   11.60    3.40
   7   1   0   13.70    5.90
   7   1   0   12.00    3.10
   7   1   0   17.90    4.10
   7   1   0   14.80    2.40
  -8  -1   0    8.00    3.00
  -8  -1   0   15.20    6.70
  -8  -1   0   16.70    2.90
  -8  -1   0   10.80    2.20
  -8  -1   0   35.70    7.00
  -8  -1   0   16.40    3.70
   8   1   0   11.80    4.00
   8   1   0   12.10    5.40
   8   1   0   13.20    3.40
   8   1   0   16.00    3.80
   8   1   0   12.40    1.50
   8   1   0   16.70    5.20
   8   1   0   20.70    2.50
  -9  -1   0   36.70    3.60
  -9  -1   0   30.60    7.80
  -9  -1   0   40.20    5.20
  -9  -1   0   16.90    6.50
   9   1   0   39.10    5.90
   9   1   0   35.60    6.30
   9   1   0   39.30    2.80
   9   1   0   31.40    6.70
   9   1   0   26.30    4.60
   9   1   0   34.10    3.20
   9   1   0   41.00    6.50
 -10  -1   0   96.49    7.50
 -10  -1   0   86.49   10.30
 -10  -1   0   75.99    7.70
 -10  -1   0   97.19    6.60
 -10  -1   0   96.79    7.60
 -10  -1   0   82.09   10.10
  10   1   0   87.89   11.10
  10   1   0   94.49    7.80
  10   1   0   93.59   10.00
  10   1   0  102.69   10.00
  10   1   0   96.39    7.00
 -11  -1   0   15.30    5.30
 -11  -1   0   15.10    2.40
 -11  -1   0   18.40    3.90
 -11  -1   0   10.60    3.10
 -11  -1   0    9.90    5.30
 -11  -1   0   13.70    4.90
 -11  -1   0   11.40    3.70
 -11  -1   0   16.20    5.80
  11   1   0    0.90    6.00
  11   1   0   21.10    5.40
  11   1   0   11.20    5.60
 -12  -1   0   13.20    4.30
 -12  -1   0    7.50    1.80
 -12  -1   0   -0.30    5.40
 -12  -1   0   -3.30    4.40
 -12  -1   0    3.70    3.60
 -12  -1   0    6.10    2.30
 -12  -1   0    5.70    4.60
 -12  -1   0    5.80    5.10
  12   1   0    4.70    4.10
  12   1   0    1.50    7.00
  12  -2   0    3.10    3.60
  12  -2   0   -0.10    7.30
  12  -2   0    3.70    3.80
 -12   2   0    2.70    4.30
 -12   2   0    0.90    3.70
 -12   2   0    1.70    2.00
 -12   2   0   -1.80    2.10
  11  -2   0    2.50    6.30
  11  -2   0   -6.70    2.90
  11  -2   0    2.00    5.00
 -11   2   0   -3.70    1.80
 -11   2   0    7.70    4.30
 -11   2   0    5.60    6.10
 -11   2   0   -0.10    3.30
 -11   2   0    2.30    2.30
  10  -2   0   -4.90    4.00
  10  -2   0    2.20    3.20
 -10   2   0    3.10    3.20
 -10   2   0    0.30    1.90
 -10   2   0   -7.40    5.60
 -10   2   0   -2.30    1.90
   9  -2   0    4.80    4.20
   9  -2   0    0.60    5.30
   9  -2   0   -5.50    2.60
  -9   2   0    0.20    1.70
  -9   2   0   -0.70    0.70
  -9   2   0   -0.60    1.70
  -9   2   0    0.10    0.70
  -9   2   0    0.20    3.40
  -9   2   0   -3.70    1.70
  -9   2   0   -2.50    4.30
   8  -2   0  124.09   12.50
   8  -2   0  148.89   10.60
   8  -2   0  128.49    8.80
  -8   2   0  131.69   10.30
  -8   2   0  137.69   10.10
  -8   2   0  120.59   11.50
  -8   2   0  133.59    7.40
  -8   2   0  135.49    8.60
  -8   2   0  134.29    8.50
  -8   2   0  122.89    7.90
  -8   2   0  130.59    7.30
   7  -2   0   39.50    4.80
   7  -2   0   30.50    6.00
   7  -2   0   33.00    3.80
  -7   2   0   31.60    4.90
  -7   2   0   33.90    4.00
  -7   2   0   34.60    2.50
  -7   2   0   31.80    4.50
  -7   2   0   30.10    2.30
  -7   2   0   27.40    3.10
  -7   2   0   27.30    5.30
  -7   2   0   23.50    3.80
  -7   2   0   33.70    3.80
  -7   2   0   32.20    4.30
   6  -2   0    5.40    2.10
   6  -2   0    2.30    3.60
   6  -2   0    3.10    2.10
  -6   2   0    1.50    2.50
  -6   2   0    0.80    2.60
  -6   2   0    5.20    1.20
  -6   2   0    5.00    2.40
  -6   2   0    1.40    2.10
  -6   2   0    5.60    0.90
  -6   2   0    5.20    1.60
  -6   2   0    8.20    3.50
  -6   2   0    0.80    2.00
  -6   2   0    4.30    2.40
  -6   2   0    2.70    1.00
   5  -2   0  108.69    7.00
   5  -2   0   98.29    5.40
   5  -2   0   98.89    5.40
   5  -2   0   93.79    6.40
   5  -2   0   94.29    8.50
   5  -2   0   91.19    6.90
  -5   2   0   95.39    7.40
  -5   2   0  103.19    8.20
  -5   2   0   98.89    5.40
  -5   2   0  100.69    5.70
  -5   2   0   98.59    5.70
  -5   2   0   92.59    6.30
  -5   2   0   92.19    6.90
  -5   2   0   99.79    7.00
  -5   2   0   96.59    6.90
   4  -2   0  393.86   21.70
   4  -2   0  391.16   20.50
   4  -2   0  387.06   21.50
   4  -2   0  385.06   21.60
   4  -2   0  360.66   22.50
   4  -2   0  395.06   21.10
   4  -2   0  390.76   20.60
  -4   2   0  385.36   21.40
  -4   2   0  386.06   21.50
  -4   2   0  384.46   21.40
  -4   2   0  399.96   21.10
  -4   2   0  387.46   21.90
  -4   2   0  413.06   22.20
  -4   2   0  382.86   21.30
  -4   2   0  400.76   20.60
  -4   2   0  395.56   20.40
   3  -2   0 1284.87   67.99
   3  -2   0 1287.07   67.29
   3  -2   0 1237.08   68.59
   3  -2   0 1311.97   67.99
   3  -2   0 1320.67   67.69
  -3   2   0 1295.27   68.49
  -3   2   0 1359.66   68.29
  -3   2   0 1308.37   66.99
  -3   2   0 1294.47   67.29
  -3   2   0 1265.57   67.09
  -3   2   0 1317.27   67.69
  -3   2   0 1341.77   68.39
  -3   2   0 1325.07   68.19
  -3   2   0 1290.07   67.99
  -3   2   0 1294.37   67.19
  -3   2   0 1286.97   68.19
   2  -2   0  657.23   34.30
   2  -2   0  673.43   34.60
   2  -2   0  644.44   34.30
   2  -2   0  651.73   36.10
   2  -2   0  655.93   34.20
   2  -2   0  651.03   34.10
  -2   2   0  649.34   34.10
  -2   2   0  654.83   34.20
  -2   2   0  677.93   35.10
  -2   2   0  635.04   34.10
  -2   2   0  665.43   34.70
  -2   2   0  664.03   34.30
  -2   2   0  651.93   35.60
  -2   2   0  641.64   34.00
  -2   2   0  657.83   35.30
   1  -2   0  306.37   16.00
   1  -2   0  299.87   15.70
   1  -2   0  293.77   16.20
   1  -2   0  294.07   16.50
   1  -2   0  299.67   16.20
  -1   2   0  302.77   16.20
  -1   2   0  282.17   17.80
  -1   2   0  298.27   18.70
  -1   2   0  305.97   16.60
  -1   2   0  300.17   16.00
  -1   2   0  311.27   16.40
  -1   2   0  306.57   16.10
  -1   2   0  296.57   15.70
   0  -2   0 2422.76  124.09
   0  -2   0 2358.76  124.59
   0   2   0 2402.66  124.09
   0   2   0 2295.57  124.59
  -1  -2   0  115.39   10.20
  -1  -2   0  113.09    6.50
  -1  -2   0  103.99   11.10
  -1  -2   0  110.89    6.80
  -1  -2   0  122.09    7.80
  -1  -2   0  101.49    7.70
  -1  -2   0  107.99    7.20
  -1  -2   0  109.89    7.30
   1   2   0  138.39   12.40
   1   2   0  112.99    6.50
   1   2   0  117.59    7.60
   1   2   0  111.19    6.80
   1   2   0  125.79    7.20
   1   2   0  112.29    7.20
   1   2   0  108.59    9.70
  -2  -2   0   76.99    6.30
  -2  -2   0   68.99    8.40
  -2  -2   0   73.09    5.50
  -2  -2   0   75.19    5.20
  -2  -2   0   79.79   10.10
  -2  -2   0   74.69    5.80
  -2  -2   0   77.39    5.30
   2   2   0   83.19    8.50
   2   2   0   76.19    5.10
   2   2   0   78.29    5.40
   2   2   0   82.49    5.20
   2   2   0   87.49    5.80
   2   2   0   83.39   10.30
  -3  -2   0  167.38    9.30
  -3  -2   0  158.78   10.00
  -3  -2   0  155.58    9.60
  -3  -2   0  157.78   13.50
  -3  -2   0  157.48    9.20
  -3  -2   0  164.18   14.90
  -3  -2   0  158.78    9.00
  -3  -2   0  155.28    9.50
   3   2   0  164.48    9.70
   3   2   0  150.28    9.00
   3   2   0  160.78   15.10
   3   2   0  150.98    9.90
   3   2   0  150.48    8.90
   3   2   0  157.78   12.80
  -4  -2   0   58.39    5.20
  -4  -2   0   68.19    5.40
  -4  -2   0   66.49    5.70
  -4  -2   0   65.39    9.10
  -4  -2   0   67.19    9.90
  -4  -2   0   64.19    5.00
  -4  -2   0   55.69    4.30
  -4  -2   0   65.59    4.70
   4   2   0   63.69    4.20
   4   2   0   60.79    4.20
   4   2   0   67.99    6.20
   4   2   0   73.79   10.20
   4   2   0   63.19    5.50
   4   2   0   61.99    5.00
   4   2   0   60.49    4.90
   4   2   0   66.49    6.00
   4   2   0   65.69    8.10
  -5  -2   0   12.20    6.30
  -5  -2   0    7.10    5.80
  -5  -2   0   10.70    2.10
  -5  -2   0   12.00    2.70
  -5  -2   0   12.50    2.30
  -5  -2   0    6.00    2.20
  -5  -2   0    6.70    2.20
  -5  -2   0    3.10    2.50
   5   2   0    4.60    1.30
   5   2   0    3.50    6.00
   5   2   0    8.40    3.30
   5   2   0    8.10    2.10
   5   2   0   -2.70    2.50
   5   2   0    0.80    3.10
   5   2   0    5.10    4.10
  -6  -2   0   10.00    2.20
  -6  -2   0   10.50    2.50
  -6  -2   0    7.30    6.80
  -6  -2   0    6.70    3.10
  -6  -2   0    6.80    2.30
  -6  -2   0   10.20    2.50
  -6  -2   0   11.40    6.40
  -6  -2   0    7.20    1.90
   6   2   0   11.90    5.10
   6   2   0    8.10    3.10
   6   2   0    7.50    2.00
   6   2   0    2.40    5.50
   6   2   0    2.40    3.00
   6   2   0    6.60    3.60
   6   2   0    5.40    1.50
  -7  -2   0   21.80    3.40
  -7  -2   0   16.30    2.80
  -7  -2   0   17.80    3.70
  -7  -2   0   22.20    4.00
  -7  -2   0   17.30    7.60
  -7  -2   0    8.20    6.90
   7   2   0   16.70    4.90
   7   2   0   22.80    4.50
   7   2   0   25.40    3.20
   7   2   0   24.60    4.80
  -8  -2   0   53.19    6.20
  -8  -2   0   57.89    5.00
  -8  -2   0   50.79    9.70
  -8  -2   0   58.69    9.80
  -8  -2   0   60.69    6.80
   8   2   0   65.29    7.20
   8   2   0   44.80    6.40
   8   2   0   51.09    4.90
   8   2   0   56.09    4.00
   8   2   0   70.39   10.50
   8   2   0   65.19    6.20
   8   2   0   54.79    7.80
  -9  -2   0  204.88   12.20
  -9  -2   0  195.08   17.90
  -9  -2   0  189.88   13.80
  -9  -2   0  224.98   17.90
  -9  -2   0  214.38   13.80
  -9  -2   0  205.98   12.70
   9   2   0  202.78   11.20
   9   2   0  190.38   14.40
   9   2   0  192.98   12.00
   9   2   0  200.58   14.70
   9   2   0  164.28   16.40
 -10  -2   0   16.10    6.30
 -10  -2   0    0.90    6.20
 -10  -2   0    2.80    3.90
 -10  -2   0   17.30    3.80
 -10  -2   0   19.90    7.70
 -10  -2   0   13.40    4.00
  10   2   0    5.40    5.90
  10   2   0    8.50    4.60
  10   2   0   14.70    2.30
  10   2   0   20.30    5.70
  10   2   0   11.00    6.30
  10   2   0   13.80    1.70
  10   2   0   10.10    4.80
 -11  -2   0   -0.10    4.30
 -11  -2   0   -0.90    4.10
 -11  -2   0   -1.80    3.60
 -11  -2   0    3.60    7.10
 -11  -2   0   -4.40    5.70
 -11  -2   0    3.50    2.40
 -11  -2   0   -1.90    3.50
 -11  -2   0   -4.00    6.30
  11   2   0    3.10    6.00
  11   2   0    1.70    1.00
  11   2   0   -1.80    3.80
  11   2   0   18.20    5.30
  11   2   0    4.00    3.80
 -12  -2   0    2.40    3.60
 -12  -2   0    0.20    3.60
 -12  -2   0    0.50    6.10
 -12  -2   0    0.00    5.90
 -12  -2   0   -0.70    3.90
 -12  -2   0    1.30    5.10
 -12  -2   0    3.80    5.90
 -12  -2   0    3.80    2.20
  12   2   0   10.00    4.60
  12   2   0    0.20    6.90
  12   2   0   -4.60    5.40
  12  -3   0   10.10    5.30
  12  -3   0   10.40    4.40
  12  -3   0   22.80    8.80
 -12   3   0    7.80    4.60
 -12   3   0    3.20    2.20
 -12   3   0    3.00    4.40
 -12   3   0    5.20    3.20
 -12   3   0    5.50    7.60
  11  -3   0    2.80    3.50
  11  -3   0    5.30    2.70
  11  -3   0    7.70    6.90
 -11   3   0    0.80    3.80
 -11   3   0    2.00    2.50
 -11   3   0    3.40    3.20
 -11   3   0    0.80    1.80
  10  -3   0   28.80    6.10
  10  -3   0   30.20    4.70
 -10   3   0   29.40    5.40
 -10   3   0   17.90    3.30
 -10   3   0   35.20    8.00
 -10   3   0   30.80    3.10
   9  -3   0   26.30    6.20
   9  -3   0   32.90    4.80
  -9   3   0   30.90    5.50
  -9   3   0   34.70    3.20
  -9   3   0   40.70    7.40
  -9   3   0   38.20    4.00
   8  -3   0    3.40    5.30
   8  -3   0   -0.70    3.00
   8  -3   0   -2.70    2.30
  -8   3   0   -1.20    3.10
  -8   3   0    5.60    4.70
  -8   3   0    3.40    1.40
  -8   3   0   -0.20    2.20
  -8   3   0    2.20    2.20
  -8   3   0   -4.10    2.30
  -8   3   0   -0.10    0.80
  -8   3   0    1.40    0.80
   7  -3   0   14.00    3.50
   7  -3   0    6.00    1.80
   7  -3   0    0.20    4.30
  -7   3   0    4.40    2.60
  -7   3   0   10.20    1.30
  -7   3   0    6.90    4.20
  -7   3   0    6.40    2.20
  -7   3   0    7.80    2.20
  -7   3   0    8.40    2.80
  -7   3   0    7.40    1.00
  -7   3   0    6.60    2.30
  -7   3   0   13.10    4.00
  -7   3   0    6.90    2.60
   6  -3   0  162.48   11.80
   6  -3   0  146.49    8.40
   6  -3   0  138.59    8.90
   6  -3   0  146.29    9.70
   6  -3   0  136.99    8.40
  -6   3   0  149.69   10.70
  -6   3   0  136.79    8.50
  -6   3   0  139.19   10.00
  -6   3   0  130.29    9.40
  -6   3   0  139.99    9.20
  -6   3   0  138.89    9.50
  -6   3   0  145.99    7.90
  -6   3   0  143.99    7.90
  -6   3   0  141.89    7.70
   5  -3   0   17.10    4.10
   5  -3   0   19.40    1.80
   5  -3   0   15.90    2.60
   5  -3   0   16.70    3.20
   5  -3   0   21.50    2.10
   5  -3   0   20.10    3.50
   5  -3   0    7.50    4.10
  -5   3   0   20.00    3.80
  -5   3   0   20.70    3.30
  -5   3   0   19.10    1.80
  -5   3   0   20.60    1.90
  -5   3   0   18.20    2.90
  -5   3   0   16.60    2.10
  -5   3   0   20.20    1.70
  -5   3   0   18.20    3.70
  -5   3   0   23.60    4.00
  -5   3   0   20.90    3.10
  -5   3   0   25.20    3.70
   4  -3   0   77.79    4.80
   4  -3   0   86.69    6.40
   4  -3   0   76.19    5.70
   4  -3   0   72.49    5.30
   4  -3   0   82.59    8.00
   4  -3   0   75.49    4.90
   4  -3   0   84.49    7.70
  -4   3   0   78.49    6.70
  -4   3   0   80.29    4.80
  -4   3   0   77.09    5.00
  -4   3   0   84.19    5.60
  -4   3   0   76.39    6.30
  -4   3   0   84.09    6.70
  -4   3   0   72.09    7.00
  -4   3   0   72.39    4.40
  -4   3   0   79.39    7.00
  -4   3   0   79.99    5.50
  -4   3   0   75.19    4.60
   3  -3   0  191.38   11.20
   3  -3   0  190.28   10.50
   3  -3   0  191.58   10.70
   3  -3   0  183.08   10.70
   3  -3   0  184.68   14.60
   3  -3   0  185.88   11.20
  -3   3   0  179.18   11.40
  -3   3   0  170.78   12.00
  -3   3   0  194.98   12.70
  -3   3   0  203.48   10.50
  -3   3   0  186.68   10.70
  -3   3   0  193.18   10.90
  -3   3   0  189.58   10.50
  -3   3   0  191.18   10.30
  -3   3   0  203.48   13.10
   2  -3   0  667.43   40.50
   2  -3   0  701.83   37.60
   2  -3   0  725.83   39.20
   2  -3   0  731.23   37.20
   2  -3   0  694.03   37.30
   2  -3   0  693.03   37.40
   2  -3   0  707.33   37.50
   2  -3   0  723.63   38.20
  -2   3   0  713.33   36.90
  -2   3   0  725.03   37.90
  -2   3   0  726.93   37.30
  -2   3   0  693.13   37.90
  -2   3   0  720.03   40.40
  -2   3   0  746.73   39.70
  -2   3   0  725.03   37.60
  -2   3   0  714.43   37.50
  -2   3   0  750.82   38.40
   1  -3   0 1048.20   60.29
   1  -3   0 1068.69   56.89
   1  -3   0 1107.09   59.19
   1  -3   0 1073.99   56.29
   1  -3   0 1085.39   57.09
   1  -3   0 1105.19   57.69
   1  -3   0 1101.89   57.09
   1  -3   0 1094.69   57.29
   1  -3   0 1071.29   56.29
  -1   3   0 1066.69   60.19
  -1   3   0 1133.09   57.19
  -1   3   0 1079.59   56.89
  -1   3   0 1087.69   57.19
  -1   3   0 1110.39   57.49
  -1   3   0 1118.29   59.39
  -1   3   0 1114.39   57.79
   0  -3   0   -2.00    2.70
   0  -3   0    0.10    3.10
   0  -3   0  -13.50    8.10
   0  -3   0    3.70    3.50
   0  -3   0    0.30    1.80
   0  -3   0    1.00    0.60
   0  -3   0    2.10    2.00
   0  -3   0   -4.00    6.30
   0   3   0    1.90    0.70
   0   3   0    6.00    3.30
   0   3   0   -9.20    6.00
   0   3   0    4.80    8.90
   0   3   0    2.20    2.80
   0   3   0   -0.60    2.30
   0   3   0    4.10    3.50
   0   3   0    3.40    2.00
  -1  -3   0   -6.80    9.50
  -1  -3   0   -0.80    2.40
  -1  -3   0   -4.80    4.40
  -1  -3   0    3.20    1.30
  -1  -3   0    2.10    2.20
  -1  -3   0    3.80    2.00
  -1  -3   0    4.50    3.00
  -1  -3   0    4.10    3.00
   1   3   0    4.80    1.60
   1   3   0    1.60    7.10
   1   3   0    1.80    7.00
   1   3   0   -3.10    3.10
   1   3   0   -0.90    2.80
   1   3   0    2.80    1.30
   1   3   0   -0.20    2.50
  -2  -3   0  154.58    9.30
  -2  -3   0  168.38   15.30
  -2  -3   0  152.88   10.80
  -2  -3   0  161.38   11.70
  -2  -3   0  193.38   17.50
  -2  -3   0  165.08   10.20
  -2  -3   0  148.69    9.60
  -2  -3   0  162.98   10.20
   2   3   0  159.48   15.60
   2   3   0  150.28   10.20
   2   3   0  162.98    9.50
   2   3   0  162.68   13.20
   2   3   0  162.58   10.10
   2   3   0  171.28    9.60
   2   3   0  153.58    9.70
  -3  -3   0  114.79    8.30
  -3  -3   0  112.49    8.70
  -3  -3   0  123.59    8.10
  -3  -3   0  129.99   12.50
  -3  -3   0  128.49   14.40
  -3  -3   0  110.09    7.50
  -3  -3   0  116.09    7.50
   3   3   0  116.99    7.30
   3   3   0  117.49    8.00
   3   3   0  111.99    7.60
   3   3   0  129.69   15.10
   3   3   0  122.49    7.40
   3   3   0  119.29   11.60
  -4  -3   0  292.27   15.80
  -4  -3   0  280.77   16.00
  -4  -3   0  234.18   21.30
  -4  -3   0  280.27   16.30
  -4  -3   0  267.97   22.60
  -4  -3   0  274.67   15.60
  -4  -3   0  283.27   16.00
  -4  -3   0  274.57   16.80
   4   3   0  273.77   15.30
   4   3   0  273.97   15.40
   4   3   0  288.37   16.40
   4   3   0  277.37   16.10
   4   3   0  284.17   22.30
   4   3   0  264.47   19.30
  -5  -3   0   -1.40    2.30
  -5  -3   0   -9.50    6.10
  -5  -3   0    1.10    2.30
  -5  -3   0    0.70    2.10
  -5  -3   0    2.20    1.90
  -5  -3   0    4.70    3.00
  -5  -3   0    6.40    6.10
  -5  -3   0    3.20    2.20
   5   3   0   -0.10    1.80
   5   3   0    0.00    1.60
   5   3   0   -0.50    2.90
   5   3   0    1.40    3.00
   5   3   0   -1.20    1.90
   5   3   0    1.30    2.10
   5   3   0    3.60    1.50
   5   3   0    5.40    7.00
   5   3   0   -1.90    4.80
  -6  -3   0   26.90    3.40
  -6  -3   0   22.90    4.30
  -6  -3   0   16.70    3.10
  -6  -3   0   17.10    3.70
  -6  -3   0   20.80    6.90
  -6  -3   0   21.40    3.40
  -6  -3   0   18.80   10.00
  -6  -3   0   20.40    3.90
   6   3   0   36.30    6.60
   6   3   0   19.40    2.50
   6   3   0   16.40    7.80
   6   3   0   20.40    4.00
   6   3   0   25.10    3.40
   6   3   0   14.80    4.20
   6   3   0   27.20    5.00
  -7  -3   0  245.08   14.20
  -7  -3   0  214.48   13.60
  -7  -3   0  216.48   12.90
  -7  -3   0  217.18   14.30
  -7  -3   0  206.28   19.10
  -7  -3   0  197.68   17.90
   7   3   0  214.28   13.20
   7   3   0  236.98   14.60
   7   3   0  195.98   19.10
   7   3   0  201.08   12.10
   7   3   0  209.38   14.90
   7   3   0  197.68   14.50
   7   3   0  225.98   16.30
  -8  -3   0  321.27   18.60
  -8  -3   0  336.37   26.20
  -8  -3   0  311.57   24.60
  -8  -3   0  325.17   20.40
  -8  -3   0  316.77   19.10
  -8  -3   0  341.07   20.00
   8   3   0  300.37   25.20
   8   3   0  313.77   21.30
   8   3   0  317.97   18.80
   8   3   0  319.87   21.20
   8   3   0  338.77   21.30
  -9  -3   0  128.19    9.60
  -9  -3   0  121.59    8.70
  -9  -3   0  141.69   13.80
  -9  -3   0  103.99   14.30
  -9  -3   0  115.89   10.50
  -9  -3   0  112.69   10.20
  -9  -3   0  134.79   14.60
   9   3   0  124.29   10.40
   9   3   0  131.69   12.00
   9   3   0  131.39    8.80
   9   3   0  125.89    7.70
   9   3   0  137.49   11.40
   9   3   0  116.99    9.90
 -10  -3   0   48.10   10.80
 -10  -3   0   53.09   10.90
 -10  -3   0   57.19    5.50
 -10  -3   0   49.20    9.20
 -10  -3   0   44.30    6.60
 -10  -3   0   64.59    7.20
  10   3   0   44.10    4.60
  10   3   0   55.69    7.90
  10   3   0   57.99    7.50
  10   3   0   67.29   11.40
  10   3   0   39.30    6.90
  10   3   0   62.59    9.30
 -11  -3   0   -0.60    2.30
 -11  -3   0   -1.10    4.30
 -11  -3   0    2.90    3.60
 -11  -3   0    2.40    6.00
 -11  -3   0    1.10    8.10
 -11  -3   0    3.70    7.30
 -11  -3   0   11.90    4.00
 -11  -3   0    3.80    4.00
  11   3   0    5.80    4.60
  11   3   0    6.70    5.30
  11   3   0    2.80    1.50
  11   3   0    1.50    1.90
  11   3   0   -4.90    4.30
  11   3   0    5.70    6.40
  11   3   0   -1.10    6.30
 -12  -3   0    5.50    5.40
 -12  -3   0    5.50    4.20
 -12  -3   0    2.40    2.40
 -12  -3   0    9.70    8.90
 -12  -3   0    9.00    7.10
 -12  -3   0   -1.20    4.50
 -12  -3   0    1.60    8.40
 -12  -3   0    9.70    5.00
  12   3   0    5.00    5.20
  12   3   0    8.70    5.70
  12   3   0   12.30    7.60
  12   3   0    1.70    3.70
  12   3   0    6.80    3.60
  12  -4   0    6.80    5.30
  12  -4   0    8.80    8.10
  12  -4   0    9.70    3.30
 -12   4   0    6.30    3.60
 -12   4   0    7.30    4.80
 -12   4   0    3.90    2.00
  11  -4   0   -5.60    3.80
  11  -4   0    2.00    2.40
  11  -4   0    7.40    7.10
 -11   4   0    3.80    3.10
 -11   4   0    6.30    3.00
 -11   4   0    2.40    1.80
 -11   4   0    0.40    3.00
 -11   4   0   14.90    7.70
  10  -4   0   14.20    8.00
  10  -4   0   11.50    3.60
  10  -4   0    6.40    4.60
 -10   4   0    3.90    6.00
 -10   4   0    6.50    2.90
 -10   4   0   15.80    3.40
 -10   4   0   12.70    2.10
   9  -4   0  201.68   12.70
   9  -4   0  187.28   16.70
   9  -4   0  209.68   14.30
  -9   4   0  217.68   16.30
  -9   4   0  193.08   12.40
  -9   4   0  197.78   11.30
  -9   4   0  199.58   13.80
   8  -4   0  361.46   21.90
   8  -4   0  374.66   21.10
   8  -4   0  349.57   24.50
  -8   4   0  378.16   19.80
  -8   4   0  366.36   23.60
  -8   4   0  378.46   20.90
  -8   4   0  373.46   19.50
  -8   4   0  380.76   19.40
  -8   4   0  369.56   20.90
  -8   4   0  349.27   21.10
  -8   4   0  372.96   22.10
  -8   4   0  346.57   22.40
   7  -4   0    3.10    2.20
   7  -4   0    3.80    2.40
   7  -4   0    1.00    4.70
  -7   4   0    2.20    1.10
  -7   4   0    1.80    0.90
  -7   4   0   -0.50    2.70
  -7   4   0    1.80    1.10
  -7   4   0    0.70    2.10
  -7   4   0    0.20    3.00
  -7   4   0    9.60    3.70
  -7   4   0    1.00    2.90
  -7   4   0    9.80    4.10
   6  -4   0   88.19    6.80
   6  -4   0   81.69    5.00
   6  -4   0   88.79    5.30
   6  -4   0   78.09    8.80
   6  -4   0   84.59    6.10
   6  -4   0   76.49    7.60
  -6   4   0   80.59    5.70
  -6   4   0   82.19    5.20
  -6   4   0   78.39    7.50
  -6   4   0   85.29    4.90
  -6   4   0   93.99    8.10
  -6   4   0   80.09    6.10
  -6   4   0   84.39    5.10
  -6   4   0   88.19    7.20
  -6   4   0   89.99    7.70
  -6   4   0   83.89    6.40
  -6   4   0   86.79    7.00
   5  -4   0    1.50    1.40
   5  -4   0   -2.40    4.60
   5  -4   0   10.10    3.00
   5  -4   0   -2.10    1.40
   5  -4   0   -0.30    2.00
   5  -4   0    1.10    1.30
  -5   4   0    2.80    2.00
  -5   4   0   -2.50    1.70
  -5   4   0   -1.30    2.80
  -5   4   0    0.70    1.00
  -5   4   0   -1.00    4.10
  -5   4   0   -2.20    3.00
  -5   4   0   -0.70    2.00
  -5   4   0    1.70    1.20
  -5   4   0   -0.90    1.60
  -5   4   0   -0.60    1.20
   4  -4   0    5.20    2.30
   4  -4   0   12.00    6.10
   4  -4   0    8.50    2.30
   4  -4   0    6.50    1.70
   4  -4   0    4.20    1.90
  -4   4   0    6.10    2.30
  -4   4   0    7.20    1.60
  -4   4   0    4.10    4.90
  -4   4   0    8.50    1.60
  -4   4   0    5.30    2.90
  -4   4   0    4.20    3.60
  -4   4   0    5.00    1.80
  -4   4   0    6.30    1.60
  -4   4   0   12.20    4.10
   3  -4   0   10.20    5.10
   3  -4   0   19.40    2.60
   3  -4   0   20.70    2.50
   3  -4   0   17.70    1.80
   3  -4   0   18.10    1.70
   3  -4   0   17.00    3.30
   3  -4   0   23.70    2.70
   3  -4   0   19.00    8.10
   3  -4   0   23.20    2.40
  -3   4   0   18.10    3.30
  -3   4   0   25.80    3.90
  -3   4   0    1.90    5.10
  -3   4   0   20.90    2.50
  -3   4   0   18.40    2.30
  -3   4   0   25.90    3.90
  -3   4   0   18.00    1.50
  -3   4   0   21.50    2.20
  -3   4   0   21.30    2.60
  -3   4   0    8.70    5.20
   2  -4   0 1220.18   64.59
   2  -4   0 1220.88   63.89
   2  -4   0 1271.47   66.99
   2  -4   0 1186.58   64.59
   2  -4   0 1238.78   68.49
   2  -4   0 1261.37   65.39
   2  -4   0 1289.77   64.39
  -2   4   0 1249.07   65.39
  -2   4   0 1231.58   64.59
  -2   4   0 1234.28   68.19
  -2   4   0 1219.18   64.39
  -2   4   0 1220.58   67.19
  -2   4   0 1217.68   64.69
  -2   4   0 1214.58   64.99
   1  -4   0   56.69    6.00
   1  -4   0   58.09    4.70
   1  -4   0   50.09    4.60
   1  -4   0   59.89    9.20
   1  -4   0   61.19    5.60
   1  -4   0   70.59   11.50
   1  -4   0   50.79    3.30
   1  -4   0   54.29    5.40
  -1   4   0   54.59    6.00
  -1   4   0   64.19    6.40
  -1   4   0   61.99    5.60
  -1   4   0   51.89    4.70
  -1   4   0   76.89   10.00
  -1   4   0   47.50    8.30
  -1   4   0   52.79    5.00
   0  -4   0  746.53   41.10
   0  -4   0  733.53   44.70
   0  -4   0  737.23   40.70
   0  -4   0  782.02   42.30
   0  -4   0  784.22   47.00
   0  -4   0  788.52   41.70
   0  -4   0  786.62   41.40
   0   4   0  796.42   41.80
   0   4   0  780.02   45.70
   0   4   0  759.62   41.20
   0   4   0  753.92   40.80
   0   4   0  757.82   39.90
   0   4   0  775.82   44.20
   0   4   0  786.12   41.40
   0   4   0  807.72   42.30
  -1  -4   0  311.07   19.30
  -1  -4   0  322.87   23.40
  -1  -4   0  324.67   17.40
  -1  -4   0  330.37   18.80
  -1  -4   0  346.67   24.40
  -1  -4   0  335.57   20.20
  -1  -4   0  322.57   18.30
  -1  -4   0  348.47   18.80
   1   4   0  325.67   19.30
   1   4   0  337.17   17.50
   1   4   0  308.47   18.40
   1   4   0  308.07   18.00
   1   4   0  320.97   26.30
   1   4   0  315.87   23.40
   1   4   0  334.17   18.80
  -2  -4   0 1782.52   94.39
  -2  -4   0 1802.82   97.29
  -2  -4   0 1782.52   93.89
  -2  -4   0 1787.82   99.19
  -2  -4   0 1847.52   93.39
  -2  -4   0 1773.52   94.09
  -2  -4   0 1782.72   93.49
  -2  -4   0 1787.82   94.99
   2   4   0 1769.32   93.29
   2   4   0 1789.82   94.09
   2   4   0 1843.52   97.09
   2   4   0 1845.12   99.29
   2   4   0 1767.32   93.69
   2   4   0 1793.02   93.59
   2   4   0 1738.03   93.09
  -3  -4   0  490.55   27.30
  -3  -4   0  488.05   26.40
  -3  -4   0  472.35   27.50
  -3  -4   0  470.35   31.60
  -3  -4   0  492.95   26.70
  -3  -4   0  523.45   34.10
  -3  -4   0  492.05   27.20
  -3  -4   0  476.65   28.70
   3   4   0  499.05   27.00
   3   4   0  494.25   27.00
   3   4   0  472.95   26.30
   3   4   0  500.65   26.60
   3   4   0  486.15   33.70
   3   4   0  470.15   26.50
   3   4   0  498.25   31.20
  -4  -4   0   -1.50    8.40
  -4  -4   0    7.60    2.90
  -4  -4   0    7.40    7.40
  -4  -4   0    5.30    3.50
  -4  -4   0    8.60    2.10
  -4  -4   0   12.30    4.70
  -4  -4   0   10.80    3.00
  -4  -4   0    7.80    2.40
   4   4   0    3.70    6.10
   4   4   0    3.00    1.90
   4   4   0    4.60    1.90
   4   4   0    3.00    2.00
   4   4   0    7.10    4.40
   4   4   0   13.80    3.20
   4   4   0   13.30    9.60
  -5  -4   0   58.19   11.80
  -5  -4   0   61.99    4.80
  -5  -4   0   70.89    7.10
  -5  -4   0   68.09    8.20
  -5  -4   0   58.09    5.30
  -5  -4   0   71.99   11.20
  -5  -4   0   51.99    5.90
  -5  -4   0   57.99    5.10
   5   4   0   52.29   11.80
   5   4   0   69.69    6.50
   5   4   0   66.69    4.80
   5   4   0   54.69    4.70
   5   4   0   52.39    6.60
   5   4   0   59.59    5.80
   5   4   0   71.69    9.70
  -6  -4   0   29.00    4.80
  -6  -4   0   28.10    3.40
  -6  -4   0   23.90    4.30
  -6  -4   0   27.30    8.60
  -6  -4   0   26.30    3.50
  -6  -4   0   27.70    5.40
  -6  -4   0   14.40    4.50
  -6  -4   0   18.70    3.40
  -6  -4   0   18.70    9.10
   6   4   0   29.80    4.40
   6   4   0   17.00    6.60
   6   4   0   18.80    2.60
   6   4   0   28.10    4.80
   6   4   0   24.30    3.70
   6   4   0   24.40    3.00
   6   4   0   24.60   11.20
   6   4   0   27.90    4.40
  -7  -4   0  329.97   19.90
  -7  -4   0  314.07   19.30
  -7  -4   0  299.47   24.00
  -7  -4   0  283.77   26.50
  -7  -4   0  317.77   19.00
  -7  -4   0  294.07   18.00
  -7  -4   0  305.17   21.50
   7   4   0  321.77   22.30
   7   4   0  313.77   20.30
   7   4   0  325.47   20.30
   7   4   0  276.37   26.70
   7   4   0  307.17   17.40
   7   4   0  303.47   19.20
  -8  -4   0  297.07   25.60
  -8  -4   0  310.87   19.70
  -8  -4   0  341.07   26.10
  -8  -4   0  310.97   18.50
  -8  -4   0  322.67   20.30
  -8  -4   0  290.77   21.60
  -8  -4   0  309.37   19.30
   8   4   0  312.97   17.70
   8   4   0  310.97   18.90
   8   4   0  319.77   20.70
   8   4   0  305.67   23.00
   8   4   0  295.67   27.10
   8   4   0  320.87   21.20
   8   4   0  342.47   20.40
  -9  -4   0    5.10    4.30
  -9  -4   0   11.30    9.20
  -9  -4   0   11.30    4.70
  -9  -4   0   11.90    6.10
  -9  -4   0    7.20    5.00
   9   4   0   10.60    8.40
   9   4   0    6.20    3.10
   9   4   0    2.00    4.50
   9   4   0   20.70    5.30
   9   4   0   14.90    5.80
 -10  -4   0   79.79    9.00
 -10  -4   0   72.09   13.40
 -10  -4   0  107.19   10.00
 -10  -4   0   86.09   12.90
 -10  -4   0   99.19   12.80
 -10  -4   0   76.09    9.40
 -10  -4   0   96.69    7.60
  10   4   0   76.89    8.60
  10   4   0  100.39    7.70
  10   4   0  108.29   10.90
  10   4   0   83.59   11.00
  10   4   0  115.99   11.20
 -11  -4   0    4.80    5.20
 -11  -4   0   -0.80    8.20
 -11  -4   0    4.40    7.00
 -11  -4   0   -1.20    4.00
 -11  -4   0   10.00    5.00
 -11  -4   0    5.30    2.90
 -11  -4   0   -3.30    4.80
 -11  -4   0   -0.60    8.90
  11   4   0   -3.80    5.40
  11   4   0   11.80    5.60
  11   4   0    7.90    5.30
  11   4   0    5.60    5.30
  11   4   0    3.80    1.80
 -12  -4   0  -11.10    5.10
 -12  -4   0    8.70    9.80
 -12  -4   0    1.80    2.90
 -12  -4   0   -3.90    4.60
 -12  -4   0    4.80    8.90
 -12  -4   0   -0.60    5.10
 -12  -4   0   -1.50    5.70
 -12  -4   0    6.00    9.00
  12   4   0    2.50    2.20
  12   4   0    2.60    6.50
  12   4   0    6.30    7.60
  12   4   0    3.90    4.80
  12   4   0   -2.50    4.80
  12   4   0   -5.70    5.10
  12  -5   0   -3.70    3.60
  12  -5   0   -0.70    3.30
 -12   5   0   -2.00    4.10
 -12   5   0   -2.70    4.70
 -12   5   0   -4.50    2.70
 -12   5   0    0.00    1.90
  11  -5   0   11.60    4.10
  11  -5   0   13.80    4.10
 -11   5   0   16.10    3.90
 -11   5   0   11.50    2.40
 -11   5   0   14.20    4.00
 -11   5   0   19.00    7.60
  10  -5   0    2.70    4.10
  10  -5   0    4.30    3.20
 -10   5   0    9.50    2.90
 -10   5   0    4.20    1.80
 -10   5   0    0.10    2.90
 -10   5   0    2.10    4.00
 -10   5   0    6.30    5.80
   9  -5   0  417.66   24.00
   9  -5   0  449.16   25.50
  -9   5   0  435.46   24.10
  -9   5   0  410.06   27.00
  -9   5   0  443.26   25.20
  -9   5   0  440.26   22.00
  -9   5   0  423.96   21.90
  -9   5   0  396.06   23.90
  -9   5   0  405.46   22.70
  -9   5   0  393.66   22.50
   8  -5   0   43.10    5.10
   8  -5   0   51.89    6.10
  -8   5   0   44.10    5.30
  -8   5   0   46.20    3.10
  -8   5   0   50.99    7.50
  -8   5   0   45.60    5.80
  -8   5   0   45.50    6.50
  -8   5   0   53.59    4.40
  -8   5   0   47.80    3.90
  -8   5   0   41.70    3.50
  -8   5   0   51.99    5.80
   7  -5   0   20.90    2.20
   7  -5   0   22.70    2.00
   7  -5   0   14.40    3.30
   7  -5   0   17.60    4.40
   7  -5   0   25.80    4.00
   7  -5   0   24.20    3.80
  -7   5   0   22.90    4.00
  -7   5   0   10.10    4.70
  -7   5   0   21.20    2.00
  -7   5   0   20.60    4.10
  -7   5   0   25.60    5.00
  -7   5   0   25.60    2.60
  -7   5   0   20.80    2.30
   6  -5   0  152.88   10.90
   6  -5   0  153.18    9.70
   6  -5   0  143.49    9.00
   6  -5   0  168.18   10.30
   6  -5   0  144.69   12.30
   6  -5   0  150.98    9.10
  -6   5   0  160.78    9.10
  -6   5   0  140.19   11.90
  -6   5   0  149.49    9.70
  -6   5   0  159.18   11.50
  -6   5   0  141.99   10.40
  -6   5   0  152.28    9.00
  -6   5   0  171.88   11.50
  -6   5   0  156.88    8.80
  -6   5   0  156.18   11.50
   5  -5   0  243.78   17.70
   5  -5   0  228.98   13.10
   5  -5   0  240.48   14.00
   5  -5   0  237.48   13.60
   5  -5   0  231.08   13.20
   5  -5   0  221.48   13.40
  -5   5   0  226.48   14.40
  -5   5   0  230.58   13.70
  -5   5   0  223.48   15.20
  -5   5   0  227.58   13.10
  -5   5   0  231.48   13.00
  -5   5   0  230.68   16.00
  -5   5   0  239.68   13.00
   4  -5   0  583.44   31.10
   4  -5   0  600.54   31.40
   4  -5   0  588.94   32.00
   4  -5   0  568.44   31.20
   4  -5   0  596.94   36.00
   4  -5   0  589.74   33.30
   4  -5   0  568.74   31.10
  -4   5   0  577.84   30.30
  -4   5   0  592.74   31.20
  -4   5   0  580.04   31.80
  -4   5   0  599.24   31.10
  -4   5   0  583.04   31.30
  -4   5   0  583.64   32.30
  -4   5   0  572.74   34.90
  -4   5   0  570.54   32.90
  -4   5   0  545.95   34.30
   3  -5   0  176.28   10.50
   3  -5   0  175.28    9.70
   3  -5   0  150.18   13.20
   3  -5   0  172.58   16.90
   3  -5   0  166.18   10.00
   3  -5   0  167.98   10.10
   3  -5   0  177.18    9.70
   3  -5   0  171.58   11.60
  -3   5   0  179.28   11.70
  -3   5   0  175.28   10.20
  -3   5   0  173.28   11.20
  -3   5   0  168.18   14.60
  -3   5   0  148.99   15.80
  -3   5   0  167.48   10.40
  -3   5   0  158.48   10.60
   2  -5   0  693.93   39.60
   2  -5   0  669.23   36.40
   2  -5   0  654.43   37.30
   2  -5   0  671.43   36.30
   2  -5   0  630.14   41.60
   2  -5   0  696.83   36.20
   2  -5   0  664.33   35.10
   2  -5   0  673.73   34.80
   2  -5   0  677.93   36.00
  -2   5   0  689.73   41.40
  -2   5   0  675.93   37.20
  -2   5   0  624.34   39.70
  -2   5   0  694.83   36.00
  -2   5   0  653.63   36.50
  -2   5   0  689.83   36.90
  -2   5   0  701.23   36.40
   1  -5   0  224.48   13.50
   1  -5   0  223.28   18.40
   1  -5   0  210.58   13.90
   1  -5   0  228.78   13.00
   1  -5   0  223.78   14.90
   1  -5   0  220.68   12.00
   1  -5   0  221.58   13.70
   1  -5   0  236.58   21.70
  -1   5   0  238.08   15.00
  -1   5   0  225.48   13.90
  -1   5   0  196.78   12.90
  -1   5   0  223.68   13.50
  -1   5   0  209.68   19.60
  -1   5   0  232.08   19.10
  -1   5   0  233.58   14.00
   0  -5   0    3.60    3.80
   0  -5   0    7.80    1.80
   0  -5   0   13.10   11.40
   0  -5   0    6.60    3.30
   0  -5   0    9.40    3.70
   0  -5   0    2.00    3.30
   0  -5   0    5.10    2.20
   0  -5   0    5.70    7.90
   0   5   0   -0.40    6.00
   0   5   0    6.90    4.60
   0   5   0    4.40    3.50
   0   5   0    5.80    0.90
   0   5   0   21.50    8.50
   0   5   0    8.00    3.40
   0   5   0    4.90    2.60
   0   5   0   10.10    4.30
  -1  -5   0 4606.14  245.78
  -1  -5   0 4690.73  247.78
  -1  -5   0 4680.53  243.48
   1   5   0 4659.43  247.68
   1   5   0 4700.93  245.98
   1   5   0 4679.93  242.28
   1   5   0 4696.63  243.38
  -2  -5   0   14.80    2.70
  -2  -5   0   15.90    3.90
  -2  -5   0   11.80    2.10
  -2  -5   0    8.00    3.10
  -2  -5   0   11.50    4.80
  -2  -5   0    3.60    7.50
  -2  -5   0   11.90    3.80
  -2  -5   0   14.60   11.30
   2   5   0    7.80    3.90
   2   5   0   18.10   11.20
   2   5   0   14.10    2.20
   2   5   0   14.10    2.40
   2   5   0   15.50    3.60
   2   5   0    4.40    3.60
   2   5   0   13.10    8.60
  -3  -5   0  188.48   13.20
  -3  -5   0  185.38   18.00
  -3  -5   0  185.88   10.90
  -3  -5   0  174.98   14.10
  -3  -5   0  190.08   19.00
  -3  -5   0  183.38   13.00
  -3  -5   0  184.38   11.50
   3   5   0  178.08   11.00
   3   5   0  180.38   11.50
   3   5   0  174.28   12.00
   3   5   0  178.88   11.20
   3   5   0  180.58   12.10
   3   5   0  199.18   17.70
   3   5   0  214.28   20.90
  -4  -5   0   15.50    3.90
  -4  -5   0   22.80    9.80
  -4  -5   0    3.10    7.90
  -4  -5   0   26.30    6.10
  -4  -5   0   19.10    4.60
  -4  -5   0   19.60    4.20
  -4  -5   0   19.30    3.40
  -4  -5   0   20.20    2.80
   4   5   0   20.60    3.20
   4   5   0   17.20    3.70
   4   5   0    6.50    7.70
   4   5   0   23.70    3.10
   4   5   0    3.40    9.30
   4   5   0   18.50    2.80
  -5  -5   0  186.78   13.20
  -5  -5   0  195.28   12.10
  -5  -5   0  217.28   15.20
  -5  -5   0  197.78   12.50
  -5  -5   0  175.08   18.50
  -5  -5   0  191.08   20.90
  -5  -5   0  175.38   12.20
  -5  -5   0  206.98   14.10
  -5  -5   0  200.08   13.30
   5   5   0  199.58   12.90
   5   5   0  187.18   17.50
   5   5   0  197.68   11.90
   5   5   0  201.48   12.70
   5   5   0  209.68   12.00
   5   5   0  231.68   22.40
   5   5   0  200.58   14.00
  -6  -5   0   44.90    6.00
  -6  -5   0   28.90    9.80
  -6  -5   0   55.89    6.40
  -6  -5   0   44.00    5.20
  -6  -5   0   51.89    8.20
  -6  -5   0   54.49    7.20
  -6  -5   0   47.70    5.50
  -6  -5   0   49.00   12.10
   6   5   0   51.69    6.90
   6   5   0   38.10    5.30
   6   5   0   53.49   12.90
   6   5   0   30.90    3.80
   6   5   0   46.70    4.30
   6   5   0   57.59    6.00
   6   5   0   36.30    8.70
  -7  -5   0 1016.70   60.39
  -7  -5   0  924.41   56.99
  -7  -5   0  935.41   61.49
  -7  -5   0  983.80   54.69
  -7  -5   0  992.40   54.59
  -7  -5   0 1025.30   53.79
  -7  -5   0  928.91   55.09
   7   5   0 1050.49   55.89
   7   5   0 1030.70   55.69
   7   5   0 1000.40   54.59
   7   5   0 1003.10   52.89
   7   5   0 1005.20   54.09
   7   5   0 1005.70   58.59
   7   5   0 1041.10   62.29
  -8  -5   0   59.09    7.20
  -8  -5   0   50.89   11.50
  -8  -5   0   35.00    8.80
  -8  -5   0   55.09    7.90
  -8  -5   0   41.80   11.80
  -8  -5   0   52.29    6.80
  -8  -5   0   48.30    5.60
   8   5   0   53.19    9.70
   8   5   0   69.09   14.40
   8   5   0   60.49    8.40
   8   5   0   49.50    7.70
   8   5   0   56.99    4.80
   8   5   0   62.39    6.50
   8   5   0   57.79    6.60
  -9  -5   0    4.20    5.80
  -9  -5   0   -7.30    8.60
  -9  -5   0   -6.20    6.20
  -9  -5   0   -2.30    3.50
  -9  -5   0    1.80   10.30
  -9  -5   0    0.60    3.60
  -9  -5   0    2.40    3.20
   9   5   0   -1.20    4.40
   9   5   0    3.50    6.00
   9   5   0   14.30   10.00
   9   5   0    1.30    2.60
   9   5   0    6.60    5.50
   9   5   0    1.80    3.00
 -10  -5   0    2.60    6.70
 -10  -5   0    2.50    3.20
 -10  -5   0    4.20    4.80
 -10  -5   0    5.10    5.20
 -10  -5   0    2.00    4.40
 -10  -5   0   -2.80    5.40
 -10  -5   0    5.80   11.00
 -10  -5   0    1.90   10.10
  10   5   0    6.70   10.80
  10   5   0    0.00    3.30
  10   5   0   -4.90    5.40
  10   5   0    5.30    4.40
  10   5   0   -2.40    2.70
  10   5   0   -3.30    2.40
 -11  -5   0    1.50    2.70
 -11  -5   0   -1.90    4.60
 -11  -5   0    7.00    5.50
 -11  -5   0    0.10    4.40
 -11  -5   0   -2.10    6.90
 -11  -5   0  -12.20    9.80
 -11  -5   0   -0.40    4.80
  11   5   0    2.00    5.20
  11   5   0    4.10    5.10
  11   5   0   -1.30    2.80
  11   5   0   -2.60    5.90
  12  -6   0   11.70    5.50
  12  -6   0   14.40    4.50
 -12   6   0    4.30    4.20
 -12   6   0    5.20    2.70
 -12   6   0   13.10    4.00
  11  -6   0    1.40    3.50
  11  -6   0    5.70    4.70
 -11   6   0    2.80    2.20
 -11   6   0   -4.40    6.30
 -11   6   0   -0.70    2.50
  10  -6   0   14.40    4.10
  10  -6   0   15.00    5.00
 -10   6   0   15.50    4.40
 -10   6   0   20.20    3.80
 -10   6   0   20.10    3.10
 -10   6   0   12.70    4.30
   9  -6   0   18.20    4.80
   9  -6   0   20.20    3.50
  -9   6   0   21.30    3.20
  -9   6   0   13.60    4.20
  -9   6   0   10.70    4.10
  -9   6   0   21.10    2.50
  -9   6   0   17.50    1.90
  -9   6   0    8.20    4.40
  -9   6   0   22.20    3.00
  -9   6   0   18.40    4.50
   8  -6   0   39.50    5.50
   8  -6   0   39.50    4.00
   8  -6   0   42.40    4.00
   8  -6   0   44.10    5.80
  -8   6   0   51.59    7.10
  -8   6   0   37.60    3.60
  -8   6   0   42.00    5.90
  -8   6   0   41.40    3.30
  -8   6   0   38.20    5.30
  -8   6   0   44.50    4.10
  -8   6   0   50.29    6.10
  -8   6   0   46.10    4.20
  -8   6   0   39.30    6.70
  -8   6   0   43.20    6.30
   7  -6   0   77.99    5.10
   7  -6   0   70.09    6.00
   7  -6   0   69.49    5.30
   7  -6   0   62.49    8.70
   7  -6   0   80.99    6.80
  -7   6   0   79.69    7.10
  -7   6   0   70.59    5.10
  -7   6   0   66.79    4.70
  -7   6   0   65.49    5.50
  -7   6   0   62.39    8.40
  -7   6   0   66.89    7.90
  -7   6   0   67.59    8.00
  -7   6   0   67.79    7.50
   6  -6   0   42.00    4.00
   6  -6   0   48.20    4.90
   6  -6   0   50.69    5.10
   6  -6   0   42.60    4.10
   6  -6   0   36.50    8.00
   6  -6   0   44.20    4.10
   6  -6   0   39.20    5.80
  -6   6   0   40.10    3.90
  -6   6   0   39.30    5.20
  -6   6   0   42.70    6.60
  -6   6   0   40.70    3.60
  -6   6   0   54.69    5.20
  -6   6   0   52.19    4.60
  -6   6   0   51.49    7.50
  -6   6   0   41.70    5.90
  -6   6   0   49.00    7.90
   5  -6   0   55.69    4.60
   5  -6   0   50.29    4.40
   5  -6   0   48.10    4.50
   5  -6   0   58.29   10.00
   5  -6   0   49.30    6.90
   5  -6   0   50.69    4.50
   5  -6   0   57.19    5.50
  -5   6   0   51.29    4.40
  -5   6   0   67.49    6.60
  -5   6   0   54.99    5.80
  -5   6   0   46.30    6.80
  -5   6   0   53.79    8.80
  -5   6   0   84.79    9.80
  -5   6   0   53.69    4.40
  -5   6   0   55.99    5.10
   4  -6   0    0.50    1.60
   4  -6   0    2.80    2.10
   4  -6   0    5.00    2.10
   4  -6   0    5.50    4.70
   4  -6   0    0.20    1.40
   4  -6   0    0.40    2.50
   4  -6   0   -1.20    6.80
   4  -6   0   -0.50    1.00
  -4   6   0    2.90    1.80
  -4   6   0   -1.20    5.80
  -4   6   0    3.40    5.10
  -4   6   0    0.20    2.80
  -4   6   0    2.00    0.40
  -4   6   0   -3.20    2.20
  -4   6   0    3.40    3.00
  -4   6   0    0.70    1.80
  -4   6   0   -0.40    4.00
  -4   6   0    2.40    0.40
   3  -6   0   65.89    4.30
   3  -6   0   68.69    7.10
   3  -6   0   68.79    4.90
   3  -6   0   60.99    5.80
   3  -6   0   89.49   12.80
   3  -6   0   64.79    9.00
   3  -6   0   57.39    5.70
  -3   6   0   65.39    9.80
  -3   6   0   72.89    6.50
  -3   6   0   70.59    5.80
  -3   6   0   62.89    5.30
  -3   6   0   64.59    7.20
  -3   6   0   63.09    6.50
  -3   6   0   43.50   10.40
   2  -6   0   11.40    8.00
   2  -6   0    8.20    0.90
   2  -6   0    5.10    2.40
   2  -6   0    6.10    3.30
   2  -6   0   10.60    3.20
   2  -6   0    4.70    4.00
   2  -6   0   11.30    3.10
   2  -6   0   21.10   10.10
  -2   6   0    6.70    4.20
  -2   6   0   13.30    7.50
  -2   6   0    8.20    2.40
  -2   6   0   11.60    4.10
  -2   6   0    8.40    3.60
   1  -6   0   14.40   10.00
   1  -6   0    5.20    3.50
   1  -6   0    3.50    3.10
   1  -6   0   -5.90    3.50
   1  -6   0    1.60    1.20
   1  -6   0    1.50    7.10
   1  -6   0    0.20    2.30
   1  -6   0   -4.10    3.20
  -1   6   0    1.30    1.80
  -1   6   0    0.90   10.60
  -1   6   0    1.10    3.90
  -1   6   0   -3.20    3.80
  -1   6   0   -1.10    1.90
  -1   6   0   -1.90    3.40
  -1   6   0   -5.30    8.00
   0  -6   0   11.90    2.20
   0  -6   0    4.50    6.40
   0  -6   0    8.60    4.10
   0  -6   0   10.90    4.40
   0  -6   0   12.30    8.30
   0  -6   0   13.70    4.30
   0  -6   0   11.00    3.00
   0  -6   0   13.20    3.80
   0   6   0    7.40    4.30
   0   6   0   17.40    9.40
   0   6   0   -5.90   10.70
   0   6   0    7.70    3.80
   0   6   0   12.50    5.00
   0   6   0   12.30    2.40
   0   6   0    9.40    3.80
  -1  -6   0    4.60    3.40
  -1  -6   0   -1.50    4.60
  -1  -6   0    7.30    4.30
  -1  -6   0    7.80    8.20
  -1  -6   0  -22.00   11.30
  -1  -6   0    1.80    2.80
  -1  -6   0   -1.20    4.10
   1   6   0   13.90   12.50
   1   6   0    2.70    2.60
   1   6   0   11.90    6.50
   1   6   0   -0.90    3.60
   1   6   0    0.30    1.20
   1   6   0    4.10    2.50
  -2  -6   0  174.68   17.40
  -2  -6   0  134.59   11.50
  -2  -6   0  128.59   11.30
  -2  -6   0  129.69   10.80
  -2  -6   0  138.69   10.00
  -2  -6   0  151.28   19.20
  -2  -6   0  140.59    9.70
  -2  -6   0  136.79    8.30
   2   6   0  141.79   10.20
   2   6   0  138.69    8.40
   2   6   0  138.09    9.10
   2   6   0  141.89   11.00
   2   6   0  161.68   16.20
   2   6   0  137.29   18.90
   2   6   0  137.09   10.20
  -3  -6   0  182.18   21.50
  -3  -6   0  189.78   11.30
  -3  -6   0  195.88   14.10
  -3  -6   0  202.68   12.50
  -3  -6   0  181.48   15.20
  -3  -6   0  187.08   13.10
  -3  -6   0  208.38   13.70
  -3  -6   0  213.68   19.60
   3   6   0  193.98   11.60
   3   6   0  185.58   12.00
   3   6   0  195.88   12.50
   3   6   0  195.28   18.60
   3   6   0  197.28   13.20
   3   6   0  208.98   22.20
   3   6   0  182.88   12.80
  -4  -6   0   42.40    6.00
  -4  -6   0   49.00    6.80
  -4  -6   0   40.70    4.50
  -4  -6   0   41.70    4.90
  -4  -6   0   31.40    5.30
  -4  -6   0   43.90   12.70
  -4  -6   0   36.80   10.70
  -4  -6   0   42.10    7.50
   4   6   0   48.30    5.00
   4   6   0   45.90   10.20
   4   6   0   41.10    4.50
   4   6   0   43.50    4.70
   4   6   0   37.90   10.80
   4   6   0   51.39    5.80
  -5  -6   0   11.70    6.00
  -5  -6   0   11.90    4.20
  -5  -6   0    8.40   10.00
  -5  -6   0   17.00    9.00
  -5  -6   0   11.50    3.50
  -5  -6   0   14.30    4.20
  -5  -6   0   18.50    5.20
  -5  -6   0   14.30    3.50
   5   6   0   18.00    3.60
   5   6   0   10.10    3.60
   5   6   0   12.10    2.80
   5   6   0   16.20    6.20
   5   6   0   11.50    4.60
   5   6   0   10.20   10.90
   5   6   0   21.90    3.40
  -6  -6   0   19.40    9.90
  -6  -6   0   -0.70    3.80
  -6  -6   0    0.50    3.50
  -6  -6   0    1.80    5.70
  -6  -6   0   -1.10    4.30
  -6  -6   0    6.90   10.80
  -6  -6   0    3.10    2.70
  -6  -6   0    3.80    3.10
   6   6   0    6.60    7.90
   6   6   0    4.10    3.30
   6   6   0  -13.00    9.50
   6   6   0    1.90    3.10
   6   6   0    2.00    2.00
   6   6   0   -0.70    1.90
  -7  -6   0    0.10    4.00
  -7  -6   0    4.50    5.00
  -7  -6   0   17.30   13.50
  -7  -6   0    0.60    8.50
  -7  -6   0    0.20    3.00
  -7  -6   0    2.30    6.10
  -7  -6   0    3.70    4.00
   7   6   0    6.10    2.30
   7   6   0   -0.50    2.10
   7   6   0   14.90    5.30
   7   6   0    0.00    2.50
   7   6   0   -2.50    6.90
   7   6   0    1.00    4.50
   7   6   0   -4.20    3.20
   7   6   0   -8.50   12.40
  -8  -6   0   11.50    7.40
  -8  -6   0    9.60    3.90
  -8  -6   0   22.30    6.10
  -8  -6   0   11.30    5.30
  -8  -6   0   11.40    5.60
  -8  -6   0    7.80    9.10
  -8  -6   0    3.40   10.10
   8   6   0   19.10    8.40
   8   6   0    8.90    2.30
   8   6   0    2.30    5.00
   8   6   0   16.00   11.60
   8   6   0   16.00    4.60
   8   6   0   12.30    2.80
   8   6   0   22.40    5.40
   8   6   0    7.90    3.40
   8   6   0   15.20    4.10
  -9  -6   0   13.60    6.90
  -9  -6   0   18.90    4.30
  -9  -6   0   11.80   13.20
  -9  -6   0    2.80    5.50
  -9  -6   0    8.50    5.40
  -9  -6   0   10.70    5.10
   9   6   0   12.00    5.90
   9   6   0   -1.40    8.50
   9   6   0   13.70   11.70
   9   6   0   12.60    3.10
   9   6   0   12.70    3.90
   9   6   0    8.90    4.80
   9   6   0   17.60    5.90
 -10  -6   0  -10.70    8.10
 -10  -6   0    3.40    6.00
 -10  -6   0   -0.40    4.40
 -10  -6   0  -11.00   11.60
 -10  -6   0   -4.80    2.80
 -10  -6   0    2.40    7.60
 -10  -6   0    1.00    2.90
 -10  -6   0   -5.10    5.50
  10   6   0    0.40    4.50
  10   6   0    1.10    5.70
  10   6   0  -13.80   11.40
  10   6   0    8.60    6.50
  10   6   0    2.10    3.00
 -11  -6   0   -2.80    3.40
 -11  -6   0    1.00    9.30
 -11  -6   0   -5.10    4.80
 -11  -6   0   -4.00    8.90
 -11  -6   0    4.00    5.10
 -11  -6   0    0.50   10.80
 -11  -6   0   -2.00    5.30
  11   6   0    1.50    5.10
  11   6   0    4.10    6.10
  11   6   0    5.10   11.50
  11   6   0    4.30    5.40
  11   6   0   -2.90    3.20
  11   6   0    5.80    6.40
  12  -7   0   -3.10    4.50
  12  -7   0   -2.70    3.50
 -12   7   0    2.60    3.10
 -12   7   0    2.40    3.60
 -12   7   0   -3.40    3.90
 -12   7   0   -1.10    3.40
  11  -7   0   72.19    8.70
  11  -7   0   86.29    7.80
 -11   7   0   79.19    8.50
 -11   7   0   84.49    6.90
 -11   7   0   57.19    6.10
  10  -7   0    7.70    4.30
  10  -7   0    0.60    2.20
 -10   7   0    3.00    2.20
 -10   7   0   -4.70    2.10
 -10   7   0   -5.60    5.40
 -10   7   0   -0.30    0.80
 -10   7   0    2.20    3.80
 -10   7   0    0.90    3.70
   9  -7   0   70.89    6.60
   9  -7   0   60.19    7.00
  -9   7   0   61.39    8.00
  -9   7   0   57.29    5.70
  -9   7   0   45.60    6.40
  -9   7   0   67.69    4.60
  -9   7   0   55.79    7.60
  -9   7   0   63.39    4.20
  -9   7   0   61.99    6.50
   8  -7   0   50.39    4.10
   8  -7   0   45.00    5.40
   8  -7   0   47.20    6.30
   8  -7   0   49.99    4.40
   8  -7   0   39.10    6.70
   8  -7   0   50.09    5.60
  -8   7   0   45.70    6.80
  -8   7   0   51.29    6.90
  -8   7   0   49.99    3.80
  -8   7   0   48.10    6.80
  -8   7   0   46.20    5.10
  -8   7   0   49.60    4.40
  -8   7   0   52.39    4.80
  -8   7   0   63.69    6.70
  -8   7   0   59.79    8.10
  -8   7   0   46.90    4.00
   7  -7   0  213.98   13.10
   7  -7   0  219.88   13.90
   7  -7   0  232.18   13.80
   7  -7   0  240.08   15.80
   7  -7   0  230.38   18.20
   7  -7   0  208.08   13.00
  -7   7   0  210.18   15.70
  -7   7   0  228.38   12.50
  -7   7   0  215.78   12.30
  -7   7   0  225.38   13.00
  -7   7   0  213.48   13.70
  -7   7   0  213.28   15.80
  -7   7   0  215.88   16.80
  -7   7   0  224.48   14.00
  -7   7   0  230.08   12.70
  -7   7   0  229.78   17.60
  -7   7   0  216.08   14.90
   6  -7   0    2.80    2.10
   6  -7   0   -2.20    2.00
   6  -7   0    1.40    1.70
   6  -7   0    0.50    1.70
   6  -7   0    1.20    2.50
   6  -7   0    5.80    6.90
  -6   7   0   -1.60    1.70
  -6   7   0    1.90    2.10
  -6   7   0    5.20    2.50
  -6   7   0    1.10    5.10
  -6   7   0    1.50    3.20
  -6   7   0   -0.50    3.40
  -6   7   0    1.60    1.00
  -6   7   0    4.30    3.20
  -6   7   0   10.60    6.20
   5  -7   0    8.80    2.60
   5  -7   0   10.90    4.90
   5  -7   0   12.80    2.30
   5  -7   0   12.70    3.50
   5  -7   0    7.60    2.10
   5  -7   0   14.50    8.90
  -5   7   0   11.20    3.80
  -5   7   0    9.90    3.50
  -5   7   0    3.70    3.60
  -5   7   0    7.70    6.00
  -5   7   0    8.30    4.50
  -5   7   0   12.00    2.40
  -5   7   0   13.70    2.60
  -5   7   0   14.60    8.10
   4  -7   0   22.40    2.40
   4  -7   0   22.40    2.80
   4  -7   0   32.10    3.90
   4  -7   0   25.60    4.60
   4  -7   0   24.10    2.70
   4  -7   0   29.70    6.70
   4  -7   0   18.20   10.50
   4  -7   0   24.10    3.20
  -4   7   0   28.40    3.80
  -4   7   0   16.90    8.40
  -4   7   0   35.50    8.10
  -4   7   0   31.80    4.80
  -4   7   0   22.10    3.20
  -4   7   0   21.10    4.00
  -4   7   0   25.20    5.00
   3  -7   0    6.20    2.60
   3  -7   0    7.20    9.10
   3  -7   0    0.80    3.70
   3  -7   0    8.60    6.40
   3  -7   0    2.20    2.60
   3  -7   0    7.10    2.40
   3  -7   0    8.00    2.40
   3  -7   0    6.60    1.30
  -3   7   0    3.90    3.30
  -3   7   0   -0.60    3.50
  -3   7   0   -5.00    6.90
  -3   7   0    2.90    2.60
  -3   7   0   -3.30    7.10
  -3   7   0    9.30    2.40
   2  -7   0    9.30    3.40
   2  -7   0    1.60    1.90
   2  -7   0   36.70   12.20
   2  -7   0    9.90    4.60
   2  -7   0    1.30    2.90
   2  -7   0    8.40    7.60
   2  -7   0    1.50    3.10
   2  -7   0    5.10    1.00
  -2   7   0   -2.10    7.60
  -2   7   0    7.60    3.70
  -2   7   0    2.70    3.90
  -2   7   0    3.60    2.90
  -2   7   0   -3.10    8.90
  -2   7   0    4.90    3.40
  -2   7   0   15.90    4.70
   1  -7   0   40.80   10.40
   1  -7   0   43.80    5.60
   1  -7   0   23.90   11.90
   1  -7   0   59.19    5.50
   1  -7   0   48.80    6.30
   1  -7   0   46.90    3.60
   1  -7   0   54.99    7.30
   1  -7   0   43.30    6.80
  -1   7   0   45.00    6.00
  -1   7   0   52.19    6.60
  -1   7   0   49.10    6.50
  -1   7   0   52.99   11.90
  -1   7   0   39.20   13.00
  -1   7   0   45.20    4.60
   0  -7   0   39.40    5.00
   0  -7   0   37.90    5.70
   0  -7   0   41.10    3.80
   0  -7   0   49.40    7.30
   0  -7   0   40.00    9.40
   0  -7   0   39.40   10.70
   0  -7   0   42.80    6.40
   0  -7   0   26.80    5.00
   0   7   0   32.20   11.30
   0   7   0   40.10   13.70
   0   7   0   37.70    4.30
   0   7   0   40.60    6.30
   0   7   0   39.40    5.80
   0   7   0   39.80    4.90
   0   7   0   36.10    5.80
  -1  -7   0  516.85   28.90
  -1  -7   0  466.55   28.30
  -1  -7   0  478.25   37.50
  -1  -7   0  487.45   34.30
  -1  -7   0  516.45   29.30
  -1  -7   0  494.85   30.30
  -1  -7   0  490.75   27.70
   1   7   0  449.66   37.10
   1   7   0  492.85   29.00
   1   7   0  569.94   35.20
   1   7   0  475.65   28.30
   1   7   0  499.55   27.40
   1   7   0  483.15   28.10
   1   7   0  496.55   26.20
  -2  -7   0  201.28   13.50
  -2  -7   0  174.38   18.90
  -2  -7   0  176.18   14.00
  -2  -7   0  206.18   12.70
  -2  -7   0  194.48   13.80
  -2  -7   0  179.58   15.20
  -2  -7   0  208.88   22.50
   2   7   0  175.58   12.30
   2   7   0  190.48   11.10
   2   7   0  199.98   19.50
   2   7   0  194.78   13.20
   2   7   0  181.88   21.60
   2   7   0  203.88   13.90
   2   7   0  180.88   12.20
  -3  -7   0   99.99   15.50
  -3  -7   0   77.19    6.50
  -3  -7   0   81.69    9.60
  -3  -7   0   73.89    8.50
  -3  -7   0   76.89    7.90
  -3  -7   0   72.59   13.00
  -3  -7   0   92.19    8.80
   3   7   0   71.19    7.00
   3   7   0   75.19   28.00
   3   7   0   60.19   11.80
   3   7   0   63.49    6.30
   3   7   0   68.89    5.60
   3   7   0   71.59    7.60
   3   7   0   66.69    7.20
  -4  -7   0  158.08   11.20
  -4  -7   0  174.68   21.00
  -4  -7   0  152.28   12.00
  -4  -7   0  157.58   10.00
  -4  -7   0  168.98   12.50
  -4  -7   0  138.49   12.60
  -4  -7   0  113.69   17.20
   4   7   0  179.48   18.80
   4   7   0  147.39   11.20
   4   7   0  173.38   23.10
   4   7   0  161.58   11.60
   4   7   0  160.58   10.30
   4   7   0  156.18   10.80
  -5  -7   0   39.30    8.70
  -5  -7   0   45.50    5.30
  -5  -7   0   30.90    6.40
  -5  -7   0   42.10    7.30
  -5  -7   0   84.19   16.70
  -5  -7   0   39.00   11.20
  -5  -7   0   40.90    6.20
   5   7   0   48.00   11.20
   5   7   0   36.70    4.80
   5   7   0   48.30    5.10
   5   7   0   14.60   13.30
   5   7   0   38.60    7.20
   5   7   0   51.19    5.20
   5   7   0   45.00    6.00
  -6  -7   0   -0.50    4.90
  -6  -7   0    2.50   12.10
  -6  -7   0   10.00    3.70
  -6  -7   0    8.00    4.70
  -6  -7   0   11.10    5.60
  -6  -7   0    2.00    9.50
  -6  -7   0    7.00    6.50
   6   7   0    5.00    4.00
   6   7   0   -4.00    7.50
   6   7   0   13.60    4.00
   6   7   0    6.00    2.70
   6   7   0   17.70   12.50
   6   7   0    6.40    2.90
   6   7   0    1.50    5.20
  -7  -7   0  362.16   31.70
  -7  -7   0  364.56   24.50
  -7  -7   0  418.66   26.00
  -7  -7   0  407.96   35.40
  -7  -7   0  345.07   27.40
  -7  -7   0  448.86   23.80
  -7  -7   0  389.66   25.00
   7   7   0  388.06   35.00
   7   7   0  416.36   25.80
   7   7   0  371.56   24.10
   7   7   0  408.76   24.20
   7   7   0  372.76   23.50
   7   7   0  384.46   29.80
  -8  -7   0    0.60    4.80
  -8  -7   0    6.80    4.30
  -8  -7   0    8.60    6.50
  -8  -7   0   -8.40   12.80
  -8  -7   0    6.80    3.40
  -8  -7   0   12.30    7.70
  -8  -7   0   12.40   15.60
   8   7   0    4.00    5.50
   8   7   0    2.60    2.60
   8   7   0    4.40    8.10
   8   7   0    7.00    4.40
   8   7   0    5.50   11.50
   8   7   0    4.50    5.40
   8   7   0    6.00    3.60
   8   7   0    5.40    3.70
  -9  -7   0    3.40    5.80
  -9  -7   0    6.80   11.70
  -9  -7   0    0.90    5.00
  -9  -7   0   19.40   11.60
  -9  -7   0    0.40    3.20
  -9  -7   0    5.40    4.80
  -9  -7   0    7.30    8.20
  -9  -7   0    8.60    5.70
   9   7   0   10.80    5.00
   9   7   0   23.40   15.50
   9   7   0   12.90    5.30
   9   7   0    9.60    2.90
   9   7   0    0.90    6.50
 -10  -7   0   -1.80    4.60
 -10  -7   0    8.30    3.90
 -10  -7   0   -2.30    5.00
 -10  -7   0    0.10    6.20
 -10  -7   0   -8.80   12.20
 -10  -7   0   -8.90   11.70
 -10  -7   0   -7.80    5.60
  10   7   0    3.00   11.10
  10   7   0   -1.70    4.30
  10   7   0    3.40    5.80
  10   7   0   -2.40    5.50
  10   7   0    2.10   10.50
  10   7   0   -0.90    3.10
 -11  -7   0   -8.20    6.60
 -11  -7   0    6.70   15.90
 -11  -7   0    0.10   12.50
 -11  -7   0   -0.30    5.10
 -11  -7   0   10.00    7.60
 -11  -7   0    0.80    3.30
 -11  -7   0    7.90    6.90
  11   7   0    2.70    6.30
  11   7   0    4.20    5.40
  11   7   0    1.20    4.00
  11   7   0   11.20   14.00
  11   7   0    7.50    5.90
  12  -8   0  131.29   11.30
  12  -8   0  106.49    8.80
 -12   8   0   99.09    8.20
 -12   8   0  110.49   10.70
 -12   8   0   73.39    8.10
 -12   8   0   88.69    8.60
  11  -8   0    4.10    3.70
  11  -8   0   22.40    5.50
 -11   8   0   13.80    3.10
 -11   8   0   10.20    5.30
 -11   8   0    4.60    3.20
 -11   8   0    5.60    2.20
  10  -8   0    6.50    3.50
  10  -8   0    5.20    3.90
 -10   8   0    4.40    4.50
 -10   8   0    2.30    5.90
 -10   8   0    4.80    3.10
 -10   8   0    1.90    2.70
 -10   8   0   -1.60    1.50
 -10   8   0    2.40    1.30
 -10   8   0   -0.10    4.20
   9  -8   0   28.50    4.80
   9  -8   0   19.50    4.00
   9  -8   0   16.70    1.80
   9  -8   0   23.40    4.70
   9  -8   0   17.50    2.20
   9  -8   0   21.80    4.20
  -9   8   0   17.80    6.10
  -9   8   0   16.50    2.30
  -9   8   0   14.10    2.40
  -9   8   0   15.10    5.60
  -9   8   0    1.60    4.70
  -9   8   0   15.70    3.80
  -9   8   0   16.70    2.30
  -9   8   0   25.90    6.90
  -9   8   0   15.30    2.50
   8  -8   0    1.80    2.50
   8  -8   0    4.20    2.30
   8  -8   0    6.70    3.20
   8  -8   0    7.90    2.40
  -8   8   0    5.20    2.20
  -8   8   0    3.60    1.40
  -8   8   0   12.40    5.20
  -8   8   0   11.00    5.60
  -8   8   0    3.50    1.80
  -8   8   0   12.50    3.90
  -8   8   0    3.30    6.10
  -8   8   0    4.90    4.60
  -8   8   0    4.30    1.60
   7  -8   0   48.60    5.20
   7  -8   0   53.59    5.10
   7  -8   0   44.80    5.60
   7  -8   0   44.80    5.40
   7  -8   0   43.60    4.60
  -7   8   0   49.30    4.50
  -7   8   0   43.10    4.40
  -7   8   0   45.00    3.20
  -7   8   0   50.89    9.20
  -7   8   0   34.80    7.50
  -7   8   0   52.29    6.00
  -7   8   0   48.40    5.90
  -7   8   0   52.99    9.10
  -7   8   0   54.89    7.40
   6  -8   0  188.98   18.80
   6  -8   0  173.88   11.70
   6  -8   0  180.08   12.60
   6  -8   0  182.08   11.60
   6  -8   0  175.98   11.10
   6  -8   0  178.28   11.20
   6  -8   0  209.58   15.00
  -6   8   0  177.08   12.60
  -6   8   0  168.08   16.70
  -6   8   0  175.28   14.30
  -6   8   0  169.18   11.10
  -6   8   0  189.28   16.90
  -6   8   0  173.68   11.10
  -6   8   0  194.98   12.70
   5  -8   0  225.48   12.20
   5  -8   0  214.18   13.50
   5  -8   0  241.08   17.60
   5  -8   0  224.78   13.00
   5  -8   0  228.28   13.70
   5  -8   0  237.28   15.30
   5  -8   0  224.38   22.50
   5  -8   0  230.58   14.10
  -5   8   0  215.38   14.90
  -5   8   0  237.08   13.90
  -5   8   0  209.18   20.40
  -5   8   0  216.08   15.10
  -5   8   0  239.78   20.40
  -5   8   0  213.38   16.60
  -5   8   0  234.18   13.70
   4  -8   0   -1.00    2.20
   4  -8   0   -1.10    8.30
   4  -8   0    4.00    1.90
   4  -8   0   -1.00    5.60
   4  -8   0    0.50    1.20
   4  -8   0   -0.50    3.20
  -4   8   0   11.40    4.60
  -4   8   0   -4.60    3.30
  -4   8   0   -1.20    2.00
  -4   8   0   -2.70    7.70
  -4   8   0   -3.10    2.10
  -4   8   0   -0.40    6.50
  -4   8   0    0.90    3.10
   3  -8   0   33.50    8.90
   3  -8   0   55.69   13.30
   3  -8   0   32.90    6.10
   3  -8   0   31.10    4.10
   3  -8   0   33.30    4.80
   3  -8   0   34.90    4.60
   3  -8   0   33.20    4.50
  -3   8   0   30.70    4.30
  -3   8   0   24.80    5.00
  -3   8   0   37.10    5.80
  -3   8   0   30.00    4.00
  -3   8   0   18.20    8.60
  -3   8   0   29.80    5.10
  -3   8   0   65.79   12.70
   2  -8   0  230.08   15.80
   2  -8   0  266.47   17.90
   2  -8   0  253.47   16.00
   2  -8   0  245.08   24.90
   2  -8   0  258.77   13.70
   2  -8   0  264.87   16.90
   2  -8   0  263.67   21.80
   2  -8   0  249.78   15.20
  -2   8   0  265.67   16.10
  -2   8   0  274.87   25.30
  -2   8   0  260.97   17.80
  -2   8   0  232.38   22.20
  -2   8   0  266.87   17.20
  -2   8   0  245.78   15.30
  -2   8   0  237.28   16.40
   1  -8   0   31.60    3.10
   1  -8   0   26.30    5.50
   1  -8   0   33.50    5.10
   1  -8   0   33.10   12.30
   1  -8   0   32.20    4.40
   1  -8   0   19.70    9.30
   1  -8   0   31.80    5.90
   1  -8   0   25.70    5.20
  -1   8   0   31.90    4.40
  -1   8   0   29.10    5.90
  -1   8   0   33.30   11.00
  -1   8   0   28.20    5.50
  -1   8   0   24.10    6.10
  -1   8   0   21.80   12.70
  -1   8   0   37.40    5.30
   0  -8   0   30.30   10.20
   0  -8   0    9.50   11.40
   0  -8   0   14.50    5.90
   0  -8   0   14.80    3.60
   0  -8   0   14.40    4.60
   0  -8   0   10.00    2.40
   0  -8   0    8.30    3.90
   0  -8   0   12.80    4.70
   0   8   0    2.90   11.60
   0   8   0   10.60    3.30
   0   8   0   14.20    3.40
   0   8   0   12.20    4.00
   0   8   0   13.80   10.10
   0   8   0   11.40    3.60
   0   8   0   14.80    4.50
  -1  -8   0   93.79    7.70
  -1  -8   0  104.49   10.20
  -1  -8   0   94.39    9.20
  -1  -8   0  101.29    9.70
  -1  -8   0  106.69   10.90
  -1  -8   0   84.89   15.30
  -1  -8   0  102.99    7.10
  -1  -8   0  118.59   16.60
   1   8   0  107.99    8.40
   1   8   0   89.59    8.20
   1   8   0  106.89    9.80
   1   8   0   95.29   13.40
   1   8   0   88.69    7.70
   1   8   0   99.99   17.80
   1   8   0   91.09    5.90
  -2  -8   0   35.70    6.40
  -2  -8   0   53.29   13.20
  -2  -8   0   28.20    6.20
  -2  -8   0   35.30    5.00
  -2  -8   0   42.30    5.50
  -2  -8   0   47.40    6.40
  -2  -8   0   38.10   14.70
   2   8   0   36.50    5.00
   2   8   0   38.50    4.90
   2   8   0   36.50    3.70
   2   8   0   68.79   14.30
   2   8   0   34.40    5.50
   2   8   0   37.70    9.50
   2   8   0   35.50    6.30
  -3  -8   0   10.00    4.30
  -3  -8   0    7.70    5.80
  -3  -8   0   15.30    5.10
  -3  -8   0    7.00    5.90
  -3  -8   0   12.40    3.70
  -3  -8   0    6.20   12.10
  -3  -8   0    4.10   10.50
   3   8   0   11.70    3.90
   3   8   0    5.90    3.90
   3   8   0    6.70    3.10
   3   8   0   -6.70    8.20
   3   8   0    6.10    2.30
   3   8   0   10.70    4.20
   3   8   0    2.40   11.70
  -4  -8   0  -15.70   11.50
  -4  -8   0   -0.90    3.80
  -4  -8   0   -1.00    3.00
  -4  -8   0   -6.10    5.10
  -4  -8   0   -0.10    4.60
  -4  -8   0   -6.90    8.30
  -4  -8   0   -4.90    1.80
   4   8   0   -8.40    7.90
   4   8   0    2.80    2.50
   4   8   0    1.00    1.90
   4   8   0   -0.20    3.50
   4   8   0   -0.90    2.80
   4   8   0    0.30    8.60
  -5  -8   0    9.00    5.60
  -5  -8   0   -6.50    3.70
  -5  -8   0   -9.00    8.50
  -5  -8   0    2.80   11.70
  -5  -8   0    2.20    3.30
  -5  -8   0    5.20    4.30
  -5  -8   0    4.30    4.80
   5   8   0    2.80    2.90
   5   8   0   16.30   13.50
   5   8   0    6.10    3.00
   5   8   0    7.60    5.60
   5   8   0    3.50    6.10
   5   8   0    2.20    3.90
   5   8   0    3.20    3.00
  -6  -8   0    2.40    5.30
  -6  -8   0   -5.40    4.20
  -6  -8   0    2.90    4.10
  -6  -8   0    3.80   10.60
  -6  -8   0    0.50    6.60
  -6  -8   0   21.60   14.50
  -6  -8   0    2.60    3.40
   6   8   0    7.90   12.80
   6   8   0   -3.00    2.40
   6   8   0    2.70    3.30
   6   8   0    5.60    5.10
   6   8   0    1.00    3.80
   6   8   0   12.30    9.40
   6   8   0   -1.40    2.50
  -7  -8   0   43.10   10.30
  -7  -8   0   22.30   15.10
  -7  -8   0   41.00    8.30
  -7  -8   0   61.39    8.40
  -7  -8   0   37.70    6.70
  -7  -8   0   17.50   12.10
   7   8   0   41.60    5.20
   7   8   0   44.90    6.70
   7   8   0   50.79   12.30
   7   8   0   38.80    7.60
   7   8   0   43.70   15.70
  -8  -8   0   20.00    7.50
  -8  -8   0   14.00    5.50
  -8  -8   0   22.30    6.20
  -8  -8   0  -11.70   12.60
  -8  -8   0   40.00   15.30
  -8  -8   0   24.20    6.70
  -8  -8   0   26.40    5.20
  -8  -8   0   24.50    8.80
   8   8   0   30.60    5.90
   8   8   0   12.10    3.30
   8   8   0   41.30    8.00
   8   8   0   18.60    5.30
   8   8   0   19.30    6.80
   8   8   0   21.30   17.00
  -9  -8   0    5.10    5.10
  -9  -8   0   -1.40    3.40
  -9  -8   0   -4.50    8.30
  -9  -8   0   11.40   10.80
  -9  -8   0   -1.30    6.40
  -9  -8   0   11.10   17.10
  -9  -8   0    3.50    6.50
  -9  -8   0    7.70    5.10
   9   8   0    7.30    5.80
   9   8   0    4.00    4.80
   9   8   0   18.60   14.00
   9   8   0   -0.30    2.00
   9   8   0   -4.90    3.10
   9   8   0    4.90    4.10
   9   8   0    2.00    2.40
   9   8   0    4.30    9.20
 -10  -8   0   21.70   11.50
 -10  -8   0   38.20    7.80
 -10  -8   0   20.00   12.70
 -10  -8   0   35.20    9.10
 -10  -8   0   19.40   14.50
 -10  -8   0   13.80    7.20
 -10  -8   0   46.90    9.30
 -10  -8   0   36.20    6.40
  10   8   0   23.20    7.60
  10   8   0   14.60   14.20
  10   8   0   47.80    7.60
  10   8   0   39.50    9.10
  10   8   0   26.40    5.70
  11  -9   0  136.19   11.40
  11  -9   0  132.19   10.50
 -11   9   0  118.79   12.10
 -11   9   0  131.59    7.40
 -11   9   0  126.09    8.50
  10  -9   0   17.10    4.50
  10  -9   0   19.90    3.80
 -10   9   0    9.10    2.20
 -10   9   0   -0.20    5.40
 -10   9   0   15.10    2.10
 -10   9   0    9.30    1.70
 -10   9   0   12.90    4.40
 -10   9   0   11.00    5.90
 -10   9   0   15.30    4.10
 -10   9   0   19.00    2.40
 -10   9   0   15.20    5.00
   9  -9   0   42.10    4.10
   9  -9   0   51.19    6.00
   9  -9   0   41.00    8.20
   9  -9   0   37.70    6.40
   9  -9   0   51.59    6.00
  -9   9   0   42.90    4.30
  -9   9   0   48.30    3.50
  -9   9   0   44.50    6.80
  -9   9   0   50.79    4.20
  -9   9   0   43.50    3.20
  -9   9   0   45.70    6.20
  -9   9   0   41.30    7.70
  -9   9   0   30.00    8.40
  -9   9   0   45.80    7.70
  -9   9   0   49.90    8.20
   8  -9   0   61.59    6.00
   8  -9   0   43.70    7.30
   8  -9   0   57.89   10.90
   8  -9   0   48.00    5.00
   8  -9   0   57.29    5.90
   8  -9   0   40.60    4.80
  -8   9   0   60.79    8.90
  -8   9   0   54.69    4.80
  -8   9   0   48.80    4.90
  -8   9   0   36.70    8.60
  -8   9   0   56.59    9.40
  -8   9   0   50.39    7.50
  -8   9   0   50.59    6.90
   7  -9   0   15.00    3.50
   7  -9   0   15.10    3.60
   7  -9   0    9.20    5.20
   7  -9   0    7.70    3.50
   7  -9   0   10.10    2.70
   7  -9   0    9.80    2.90
   7  -9   0    9.90    8.60
  -7   9   0   30.90    9.00
  -7   9   0   11.90    4.70
  -7   9   0    8.70    4.40
  -7   9   0   23.60    8.90
  -7   9   0    9.20    3.00
  -7   9   0   14.50    4.70
  -7   9   0   14.10    3.10
   6  -9   0  -10.00    3.70
   6  -9   0    3.40    5.20
   6  -9   0   -1.60    2.10
   6  -9   0    0.30    2.50
   6  -9   0    4.70    2.10
   6  -9   0    2.80    3.20
   6  -9   0   -1.60    8.10
  -6   9   0    0.60    4.30
  -6   9   0   -1.30    4.00
  -6   9   0    3.00    2.70
  -6   9   0    3.30    7.40
  -6   9   0   -9.10    4.90
  -6   9   0    0.60    2.80
  -6   9   0   -0.20    7.30
  -6   9   0    3.70    3.40
   5  -9   0   -4.20    1.50
   5  -9   0   -1.30    1.20
   5  -9   0   -0.70    3.40
   5  -9   0   -0.30    5.30
   5  -9   0   -1.20    2.50
   5  -9   0    1.20   10.40
   5  -9   0   -1.30    2.40
   5  -9   0   -1.60    1.10
   5  -9   0   -1.80    2.50
  -5   9   0    0.40    2.10
  -5   9   0    9.10    8.50
  -5   9   0   -8.20    4.60
  -5   9   0   -2.20    3.00
  -5   9   0    2.40    4.30
  -5   9   0    0.70    3.80
  -5   9   0    6.80    3.90
  -5   9   0    2.40    7.70
   4  -9   0    3.60    4.20
   4  -9   0  -12.00    9.10
   4  -9   0    3.10    2.40
   4  -9   0    3.70    2.80
   4  -9   0    3.50    7.60
   4  -9   0    1.20    1.90
   4  -9   0    0.20    2.10
  -4   9   0    4.50    8.20
  -4   9   0    3.70    2.70
  -4   9   0   -2.70    3.40
  -4   9   0   11.50    9.80
  -4   9   0    3.20    2.60
  -4   9   0   -3.60    2.50
  -4   9   0    8.80    4.40
   3  -9   0   41.80    4.90
   3  -9   0   44.30   13.40
   3  -9   0   38.70    5.40
   3  -9   0   40.70    5.60
   3  -9   0   38.70    4.90
   3  -9   0   43.50   10.40
   3  -9   0   41.10    7.10
  -3   9   0   20.20   10.10
  -3   9   0   27.00   11.70
  -3   9   0   44.30    6.90
  -3   9   0   38.20    6.20
  -3   9   0   46.10    5.50
  -3   9   0   43.70    6.40
  -3   9   0   50.39    6.00
   2  -9   0   72.09    7.70
   2  -9   0   71.79    6.80
   2  -9   0   78.09    9.50
   2  -9   0   65.49    7.40
   2  -9   0   70.89   19.70
   2  -9   0   73.39    4.60
   2  -9   0   72.79   12.50
   2  -9   0   77.49    8.00
  -2   9   0   71.89    8.20
  -2   9   0   80.79    7.70
  -2   9   0   65.89   13.70
  -2   9   0   64.59    9.00
  -2   9   0   79.49    8.80
  -2   9   0   77.89    6.30
  -2   9   0   33.00   13.10
   1  -9   0  629.84   33.90
   1  -9   0  587.64   34.70
   1  -9   0  585.64   35.10
   1  -9   0  608.14   32.50
   1  -9   0  611.24   36.60
   1  -9   0  602.14   34.90
   1  -9   0  590.44   40.80
   1  -9   0  623.24   44.80
  -1   9   0  592.74   34.40
  -1   9   0  594.04   41.50
  -1   9   0  605.04   35.10
  -1   9   0  656.33   36.80
  -1   9   0  611.64   33.90
  -1   9   0  627.34   44.40
  -1   9   0  611.94   35.70
   0  -9   0  167.98   15.20
   0  -9   0  168.38   10.70
   0  -9   0  167.98   12.10
   0  -9   0  223.08   21.40
   0  -9   0  169.88   13.40
   0  -9   0  209.88   24.20
   0  -9   0  198.08   14.20
   0  -9   0  178.88   12.60
   0   9   0  150.38   12.40
   0   9   0  165.98   22.30
   0   9   0  180.68   12.00
   0   9   0  179.08   20.70
   0   9   0  181.88   13.30
   0   9   0  174.88   13.00
   0   9   0  186.48   15.10
  -1  -9   0  362.66   22.80
  -1  -9   0  339.37   33.70
  -1  -9   0  375.86   21.70
  -1  -9   0  360.36   20.80
  -1  -9   0  360.26   22.90
  -1  -9   0  354.56   30.00
   1   9   0  375.26   23.10
   1   9   0  376.76   22.50
   1   9   0  316.57   29.40
   1   9   0  370.86   34.10
   1   9   0  364.66   19.70
   1   9   0  385.56   21.80
  -2  -9   0   -1.60    3.80
  -2  -9   0    1.60    5.40
  -2  -9   0    1.10    4.30
  -2  -9   0    9.10    4.90
  -2  -9   0    2.50   10.10
  -2  -9   0   -0.10    8.90
  -2  -9   0   -0.50    2.10
  -2  -9   0   -2.70    2.30
   2   9   0   -0.40    4.40
   2   9   0    0.80    1.80
   2   9   0    3.80    3.00
   2   9   0    2.50   12.80
   2   9   0    4.40   10.30
   2   9   0    1.80    2.10
  -3  -9   0    6.20    3.40
  -3  -9   0  -12.20   12.10
  -3  -9   0    4.70    3.60
  -3  -9   0    4.30    5.10
  -3  -9   0    4.00    7.70
  -3  -9   0   -2.10    3.40
  -3  -9   0   -1.40    4.40
  -3  -9   0    2.80    2.90
   3   9   0    8.60    4.20
   3   9   0    1.40    3.80
   3   9   0    5.80    2.20
   3   9   0  -20.20   11.90
   3   9   0    0.50    4.00
   3   9   0    0.20    2.00
   3   9   0   24.20   11.40
  -4  -9   0   -5.30    3.20
  -4  -9   0    1.40   10.10
  -4  -9   0    5.00    5.50
  -4  -9   0  -31.20   12.00
  -4  -9   0   -2.20    4.00
  -4  -9   0    2.20    4.80
  -4  -9   0   -0.70    4.30
   4   9   0   -0.30    3.90
   4   9   0    1.90    9.30
   4   9   0    2.30    2.40
   4   9   0   -3.90    2.70
   4   9   0   -1.30    3.10
   4   9   0    9.00    9.20
  -5  -9   0    0.50    5.30
  -5  -9   0    3.60    4.50
  -5  -9   0    8.40    5.70
  -5  -9   0    9.70   14.60
  -5  -9   0  -10.50   10.00
  -5  -9   0    1.50    3.50
  -5  -9   0   -1.30    6.70
   5   9   0    6.20    4.60
   5   9   0    6.60   13.50
   5   9   0   24.10   10.70
   5   9   0    3.10    5.70
   5   9   0    2.60    3.30
   5   9   0   10.70    3.60
   5   9   0    5.10    2.50
  -6  -9   0  103.39   13.20
  -6  -9   0  114.49   22.10
  -6  -9   0   97.59   10.10
  -6  -9   0  143.19   13.30
  -6  -9   0  162.78   14.40
  -6  -9   0  110.39   10.10
  -6  -9   0  123.69   19.10
  -6  -9   0  117.99   11.80
   6   9   0  108.39   17.30
   6   9   0  113.79    9.30
   6   9   0  112.49    8.90
   6   9   0  121.09   22.10
   6   9   0  110.19   12.80
   6   9   0  114.79   10.10
   6   9   0  106.39    9.00
  -7  -9   0   19.60    5.10
  -7  -9   0   21.00    6.10
  -7  -9   0   16.90    6.80
  -7  -9   0   35.90   14.20
  -7  -9   0   22.60    7.30
  -7  -9   0   19.70    4.70
  -7  -9   0   22.80    7.70
  -7  -9   0   27.80   15.80
   7   9   0   16.40    5.20
   7   9   0   22.20   16.80
   7   9   0   25.30    5.20
   7   9   0    8.00    5.40
  -8  -9   0   35.30    8.60
  -8  -9   0   53.29    7.90
  -8  -9   0   45.70   11.70
  -8  -9   0   47.20    9.50
  -8  -9   0   29.40   16.80
  -8  -9   0   52.69   15.10
  -8  -9   0   67.49   10.00
  -8  -9   0   54.19    7.00
   8   9   0   63.29    9.70
   8   9   0   42.70    5.70
   8   9   0   59.19   14.00
   8   9   0   55.69    7.40
   8   9   0   49.30    9.10
   8   9   0   28.50    6.70
   8   9   0   83.29   19.80
   8   9   0   55.29    7.50
  -9  -9   0   84.19   10.40
  -9  -9   0   70.19   13.90
  -9  -9   0   70.89    9.90
  -9  -9   0   56.19   19.40
  -9  -9   0   74.09   11.60
  -9  -9   0   74.79   16.80
  -9  -9   0   83.29    8.90
  -9  -9   0  102.29   12.60
   9   9   0   75.99   11.10
   9   9   0   96.29   10.10
   9   9   0   89.19   11.30
   9   9   0   76.39    7.20
   9   9   0   35.00   17.50
 -10  -9   0    0.10   19.50
 -10  -9   0    3.80    5.70
 -10  -9   0   14.20    4.90
 -10  -9   0   28.10    8.60
 -10  -9   0   21.20    5.90
 -10  -9   0   37.40   15.40
  10   9   0   23.20    6.70
  10   9   0   -0.90   17.70
  10   9   0   37.20    9.20
  10   9   0   17.40    7.50
  11 -10   0   -4.50    3.20
  11 -10   0   -1.70    3.60
 -11  10   0    2.30    3.30
 -11  10   0   -0.90    1.20
 -11  10   0    1.20    5.80
 -11  10   0   -0.10    4.50
 -11  10   0    3.60    6.10
 -11  10   0   -0.80    3.80
 -11  10   0   -0.90    1.40
  10 -10   0    7.10    3.70
  10 -10   0    1.60    3.40
  10 -10   0    5.20    3.80
 -10  10   0   -0.60    4.30
 -10  10   0   -1.80    4.70
 -10  10   0    5.00    5.40
 -10  10   0    1.80    4.30
 -10  10   0   -2.60    6.70
 -10  10   0    0.80    1.60
 -10  10   0    1.00    1.90
   9 -10   0   26.60    4.70
   9 -10   0   17.40    3.90
   9 -10   0    6.50    7.90
   9 -10   0   11.30    3.30
  -9  10   0   16.00    3.10
  -9  10   0   23.70    5.50
  -9  10   0   10.40    5.30
  -9  10   0   12.60    2.60
  -9  10   0   29.80    7.60
  -9  10   0   10.30    6.60
  -9  10   0   12.90    8.10
   8 -10   0    1.50    2.90
   8 -10   0    8.00    3.50
   8 -10   0    0.10    3.20
   8 -10   0    7.00    9.30
   8 -10   0    4.30    3.30
   8 -10   0    2.90    2.50
  -8  10   0   -3.50    4.30
  -8  10   0    1.50    4.50
  -8  10   0    1.80    6.20
  -8  10   0   -1.20    6.70
  -8  10   0    5.90    2.40
  -8  10   0    4.10    2.10
  -8  10   0    0.60    5.90
  -8  10   0    2.30    4.70
   7 -10   0   14.60    3.00
   7 -10   0   14.50    5.00
   7 -10   0   15.60    4.10
   7 -10   0    7.60    6.90
   7 -10   0   14.90   12.00
   7 -10   0   17.60    3.90
   7 -10   0   10.90    3.00
  -7  10   0   -6.70    8.50
  -7  10   0   21.20    3.90
  -7  10   0   27.20   10.20
  -7  10   0   10.10    4.90
  -7  10   0   19.90    3.60
   6 -10   0   -3.00   11.40
   6 -10   0    5.80    7.40
   6 -10   0    9.80    3.90
   6 -10   0    5.90    2.30
   6 -10   0   -0.50    2.80
   6 -10   0    5.30    4.10
  -6  10   0    3.60    2.80
  -6  10   0    5.70    4.20
  -6  10   0    7.40    2.80
  -6  10   0    3.30    8.60
  -6  10   0   -2.30    4.20
  -6  10   0    4.00    7.70
   5 -10   0    4.10    1.80
   5 -10   0    5.30   12.20
   5 -10   0    5.70    4.60
   5 -10   0   -1.40    2.70
   5 -10   0    4.00    2.20
   5 -10   0    5.40    7.00
   5 -10   0    0.20    2.80
   5 -10   0    2.30    2.50
  -5  10   0    1.30    2.70
  -5  10   0    0.30    4.10
  -5  10   0    5.40    9.20
  -5  10   0    5.20    2.90
  -5  10   0    2.40    4.60
  -5  10   0    7.50    8.90
   4 -10   0   52.59    7.30
   4 -10   0   52.89    5.30
   4 -10   0   61.29    5.90
   4 -10   0   44.10    5.30
   4 -10   0   27.70   13.00
   4 -10   0   73.59   12.00
   4 -10   0   42.20    6.00
  -4  10   0   42.80   12.80
  -4  10   0   60.49    8.00
  -4  10   0   34.40    7.10
  -4  10   0   44.00   12.30
  -4  10   0   49.50    5.50
  -4  10   0   47.20    7.10
  -4  10   0   44.10    5.70
   3 -10   0   32.80    5.70
   3 -10   0   39.70   13.60
   3 -10   0   34.20    5.00
   3 -10   0   39.90    5.80
   3 -10   0   36.00   10.70
   3 -10   0   38.70    7.70
   3 -10   0   41.40    5.50
  -3  10   0   40.20   13.10
  -3  10   0   24.80    6.70
  -3  10   0   34.60    5.40
  -3  10   0   46.30    5.60
  -3  10   0   32.60    6.50
  -3  10   0   27.70   11.50
  -3  10   0   46.20    7.20
   2 -10   0   83.09    8.60
   2 -10   0   88.99   10.80
   2 -10   0  102.79   15.20
   2 -10   0   80.39    8.30
   2 -10   0   75.89    7.40
   2 -10   0   78.69    8.60
   2 -10   0   77.69    5.00
   2 -10   0   70.69   16.30
  -2  10   0   73.89   14.90
  -2  10   0   73.79    8.00
  -2  10   0   61.99    9.50
  -2  10   0   73.39    8.30
  -2  10   0   84.09    7.60
  -2  10   0   59.39    8.70
  -2  10   0  102.19   17.70
   1 -10   0  607.94   40.70
   1 -10   0  576.94   35.00
   1 -10   0  595.64   33.90
   1 -10   0  597.54   32.40
   1 -10   0  650.63   35.30
   1 -10   0  624.94   46.00
  -1  10   0  610.94   34.80
  -1  10   0  589.04   43.60
  -1  10   0  642.54   43.10
  -1  10   0  581.84   33.80
  -1  10   0  577.54   35.00
  -1  10   0  594.84   35.70
  -1  10   0  616.24   36.90
   0 -10   0    9.70    5.20
   0 -10   0   12.10   14.00
   0 -10   0   14.90    4.00
   0 -10   0   -2.90    9.30
   0 -10   0    3.80    2.60
   0 -10   0   13.60    5.30
   0 -10   0    1.30    5.70
   0  10   0   33.00   10.20
   0  10   0   13.00    4.70
   0  10   0   -0.20    9.10
   0  10   0    4.70    4.70
   0  10   0   14.20    5.50
   0  10   0   17.20    4.20
  -1 -10   0  123.19   13.20
  -1 -10   0  144.19   12.60
  -1 -10   0  119.89   11.80
  -1 -10   0  125.29    9.00
  -1 -10   0  128.59   11.50
  -1 -10   0   97.99   17.40
  -1 -10   0  137.09   23.20
  -1 -10   0  143.29   10.60
   1  10   0  123.69   11.80
   1  10   0  124.89   10.60
   1  10   0  148.59   22.80
   1  10   0  111.79   11.00
   1  10   0  128.69   10.10
   1  10   0  134.29   19.50
  -2 -10   0   68.89    7.20
  -2 -10   0   66.49    9.10
  -2 -10   0   79.19   11.20
  -2 -10   0   84.19    8.70
  -2 -10   0   64.09    8.80
  -2 -10   0   83.49   19.70
  -2 -10   0   64.79    6.50
  -2 -10   0   70.49   15.30
   2  10   0   69.29    8.20
   2  10   0   88.79   19.20
   2  10   0   76.69    8.70
   2  10   0   80.39    7.70
   2  10   0   68.89    5.30
   2  10   0   94.69   14.80
   2  10   0   75.99    8.70
  -3 -10   0    3.20    2.30
  -3 -10   0   -3.60    7.50
  -3 -10   0   12.40   12.00
  -3 -10   0    5.40    4.50
  -3 -10   0   -2.00    3.50
  -3 -10   0   -6.20    4.30
  -3 -10   0    6.10    3.80
  -3 -10   0   -0.30    5.00
   3  10   0    2.70    2.10
   3  10   0    4.60    3.40
   3  10   0   11.50   14.60
   3  10   0   12.10   11.10
   3  10   0   -4.90    3.70
   3  10   0    2.60    3.80
  -4 -10   0   92.79   17.70
  -4 -10   0   89.39   11.30
  -4 -10   0  113.49   13.80
  -4 -10   0   97.19    8.90
  -4 -10   0   85.19   10.80
  -4 -10   0  100.39   21.60
  -4 -10   0   85.89    8.90
  -4 -10   0   83.49    9.70
   4  10   0  100.29   17.10
   4  10   0   89.89    8.40
   4  10   0   79.99    8.60
   4  10   0   89.19    7.20
   4  10   0  100.59   21.80
   4  10   0   87.79    9.80
  -5 -10   0   32.70    7.70
  -5 -10   0   23.00    7.40
  -5 -10   0   30.90    6.90
  -5 -10   0   36.70    9.50
  -5 -10   0   50.09    6.60
  -5 -10   0   37.20    6.20
  -5 -10   0   23.20   10.30
  -5 -10   0   48.50   17.60
   5  10   0   31.30    5.70
   5  10   0   36.50    7.00
   5  10   0   35.40    5.00
   5  10   0   31.60    8.60
   5  10   0   30.40   16.50
   5  10   0   40.00    5.70
  -6 -10   0    2.20    5.60
  -6 -10   0    2.20   11.60
  -6 -10   0   12.70    8.50
  -6 -10   0   -7.40   15.10
  -6 -10   0    4.30    5.70
  -6 -10   0    8.20    6.80
   6  10   0    4.50    3.40
   6  10   0  -11.00   14.50
   6  10   0    8.30    7.60
   6  10   0    3.00    4.80
   6  10   0   -1.90    3.30
   6  10   0    8.70    3.90
  -7 -10   0   17.20    9.70
  -7 -10   0   15.10   13.50
  -7 -10   0    6.30    4.50
  -7 -10   0   12.00    5.60
  -7 -10   0   15.70    6.90
  -7 -10   0    6.30    3.60
  -7 -10   0  -12.90   14.70
   7  10   0   16.10    4.50
   7  10   0    4.40    4.20
   7  10   0   21.00    8.00
   7  10   0  -16.90   10.50
   7  10   0    8.20    3.70
   7  10   0   39.40   18.50
   7  10   0   13.40    5.50
  -8 -10   0    3.80    5.60
  -8 -10   0   13.80    5.70
  -8 -10   0   15.30   16.30
  -8 -10   0    7.70    7.80
  -8 -10   0    5.70   12.40
  -8 -10   0   12.70   10.20
  -8 -10   0    8.60    4.80
  -8 -10   0    5.10    6.80
   8  10   0  -17.60   14.80
   8  10   0    6.20    6.60
   8  10   0   -2.60    5.60
   8  10   0    3.40    4.30
   8  10   0    4.10    4.60
   8  10   0    2.50    3.80
  -9 -10   0   23.90    5.80
  -9 -10   0   19.00   14.90
  -9 -10   0   -0.20    5.70
  -9 -10   0   18.10   18.30
  -9 -10   0   20.30    8.20
  -9 -10   0    7.90    5.10
   9  10   0   13.20    6.80
   9  10   0    6.60   15.70
   9  10   0   12.20    6.70
   9  10   0   17.30    5.30
   9  10   0    9.70    5.60
   9  10   0    4.80    3.40
   9  10   0   12.40    5.60
  10 -11   0    3.90    2.60
  10 -11   0    7.60    7.70
  10 -11   0    3.90    2.80
  10 -11   0    1.10    3.60
  10 -11   0    3.20    3.70
  10 -11   0    6.00    5.20
 -10  11   0    6.80    2.10
 -10  11   0    8.40    3.00
 -10  11   0    3.30    6.90
 -10  11   0    0.70    4.00
 -10  11   0   15.60    7.80
 -10  11   0   20.20    8.00
 -10  11   0   10.20    5.20
   9 -11   0   30.20    4.60
   9 -11   0   26.90    4.30
   9 -11   0   21.20    4.20
   9 -11   0   14.40    6.70
   9 -11   0   20.90    4.60
   9 -11   0   30.10   10.60
  -9  11   0    7.30    8.20
  -9  11   0   32.20    3.80
  -9  11   0   17.70    5.70
  -9  11   0   20.90    7.20
  -9  11   0   20.50    6.40
  -9  11   0    7.50    9.50
   8 -11   0    2.40    6.40
   8 -11   0    4.20    3.20
   8 -11   0    3.70    2.40
   8 -11   0    2.50    2.40
   8 -11   0    6.60   10.70
   8 -11   0    1.50    4.20
   8 -11   0   -0.30    3.00
  -8  11   0   -0.50    6.70
  -8  11   0   -0.50    2.20
  -8  11   0   -3.30    2.50
  -8  11   0   -3.60    7.40
  -8  11   0   -1.00    7.10
  -8  11   0    2.40    4.50
  -8  11   0    1.10    3.90
   7 -11   0    8.80   10.60
   7 -11   0    5.10    2.70
   7 -11   0    2.90    2.70
   7 -11   0   13.30    6.80
   7 -11   0    2.20    4.70
   7 -11   0    4.70    2.40
  -7  11   0    1.90    2.40
  -7  11   0    3.20    8.20
  -7  11   0    1.70    5.60
  -7  11   0  -12.30    9.50
  -7  11   0    6.10    5.00
  -7  11   0    7.80    3.10
   6 -11   0   52.09   11.30
   6 -11   0   44.50   15.60
   6 -11   0   62.09    8.10
   6 -11   0   43.30    3.10
   6 -11   0   36.50    5.10
   6 -11   0   33.40    3.40
   6 -11   0   45.30    6.00
   6 -11   0   48.50    5.90
  -6  11   0   44.40    7.60
  -6  11   0   51.69    7.40
  -6  11   0   41.00    5.20
  -6  11   0   36.30   11.30
  -6  11   0   40.60    7.10
  -6  11   0   35.50   12.10
  -6  11   0   47.20    5.50
   5 -11   0   73.29    9.70
   5 -11   0   77.09   16.50
   5 -11   0   77.39   13.90
   5 -11   0   86.79    8.80
  -5  11   0   91.59   10.50
  -5  11   0  109.49   17.40
  -5  11   0   93.49   10.60
  -5  11   0   86.99    8.00
  -5  11   0   93.89   16.90
  -5  11   0  114.79    8.80
  -5  11   0   93.09   10.10
   4 -11   0   14.40    3.80
   4 -11   0   13.00    4.40
   4 -11   0   10.70   10.40
   4 -11   0   -3.50   11.50
   4 -11   0   14.30    3.80
   4 -11   0   15.60    3.90
  -4  11   0   10.40    5.10
  -4  11   0   12.00    5.40
  -4  11   0   10.80    8.60
  -4  11   0    7.40    5.20
  -4  11   0   12.10    4.00
  -4  11   0   41.10   13.30
  -4  11   0    7.00    3.60
   3 -11   0   24.90   13.50
   3 -11   0   19.40    5.30
   3 -11   0   27.40    5.40
   3 -11   0   34.10    6.00
   3 -11   0   34.30   11.80
   3 -11   0   24.30    7.30
   3 -11   0   31.00    4.90
  -3  11   0   29.20    4.90
  -3  11   0   13.60    6.50
  -3  11   0   30.40   11.60
  -3  11   0   33.10   12.60
  -3  11   0   39.90    7.30
  -3  11   0   23.60    6.20
  -3  11   0   24.20    5.10
   2 -11   0   20.00    5.60
   2 -11   0   28.10    7.70
   2 -11   0    6.40   10.20
   2 -11   0   19.70    5.40
   2 -11   0   28.20    4.90
   2 -11   0   18.50   13.50
   2 -11   0   22.90    5.40
   2 -11   0   22.90    2.60
  -2  11   0   15.50    5.80
  -2  11   0   20.20    5.30
  -2  11   0   27.20   14.30
  -2  11   0   -3.10    7.30
  -2  11   0   16.80    5.60
  -2  11   0   33.90    5.10
  -2  11   0    8.50    5.70
   1 -11   0  308.47   20.90
   1 -11   0  313.87   23.30
   1 -11   0  310.57   17.60
   1 -11   0  332.67   19.80
   1 -11   0  339.87   35.10
   1 -11   0  305.17   20.20
   1 -11   0  310.57   21.20
   1 -11   0  326.57   28.90
  -1  11   0  269.07   21.10
  -1  11   0  353.46   30.50
  -1  11   0  313.77   21.00
  -1  11   0  304.97   20.30
  -1  11   0  296.17   31.50
  -1  11   0  316.97   22.80
  -1  11   0  309.47   19.40
   0 -11   0   28.70   16.30
   0 -11   0   43.20    5.70
   0 -11   0   55.69   14.10
   0 -11   0   44.30    7.50
   0 -11   0   31.50    8.60
   0 -11   0   48.50    4.80
   0 -11   0   47.40    7.90
   0 -11   0   43.60    7.70
   0  11   0   59.09   17.20
   0  11   0   46.60    7.10
   0  11   0   25.20   10.30
   0  11   0   38.80    5.80
   0  11   0   29.40    7.10
   0  11   0   41.70    7.00
  -1 -11   0  177.98   27.30
  -1 -11   0  218.38   14.90
  -1 -11   0  199.58   18.50
  -1 -11   0  244.88   16.90
  -1 -11   0  200.48   13.20
  -1 -11   0  173.98   22.90
  -1 -11   0  199.48   16.40
  -1 -11   0  194.78   15.80
   1  11   0  200.38   15.60
   1  11   0  206.28   14.30
   1  11   0  225.38   16.40
   1  11   0  175.58   24.50
   1  11   0  208.68   15.60
   1  11   0  201.18   24.40
  -2 -11   0    3.90    3.00
  -2 -11   0    1.70    4.90
  -2 -11   0   -6.00   15.20
  -2 -11   0   -3.30    5.40
  -2 -11   0   -1.40    4.60
  -2 -11   0  -16.60   10.00
  -2 -11   0    3.00    3.10
  -2 -11   0    6.10    6.90
   2  11   0    2.80    4.50
   2  11   0   -1.40    4.50
   2  11   0    3.50   13.90
   2  11   0    0.10    1.70
   2  11   0   -3.90    1.90
   2  11   0   -4.10    3.90
   2  11   0  -15.40   11.00
  -3 -11   0   18.10    9.70
  -3 -11   0   18.40    6.50
  -3 -11   0   12.10    4.60
  -3 -11   0  -13.50   14.10
  -3 -11   0   13.50    6.10
  -3 -11   0   11.60    3.90
  -3 -11   0    4.90    6.50
  -3 -11   0   20.30    5.10
   3  11   0    8.40    4.00
   3  11   0   16.10    3.00
   3  11   0    6.20    5.00
   3  11   0   -0.90   15.60
   3  11   0    8.00   12.30
   3  11   0   10.10    4.80
  -4 -11   0   10.70    5.90
  -4 -11   0   10.40   17.10
  -4 -11   0   11.80    8.50
  -4 -11   0    8.40   11.60
  -4 -11   0    5.30    3.90
  -4 -11   0   13.60    7.10
  -4 -11   0   10.90    4.60
  -4 -11   0   16.50    6.50
   4  11   0  -18.40   10.00
   4  11   0   13.00    4.60
   4  11   0    5.20    3.80
   4  11   0   33.00   17.90
   4  11   0   -4.70    6.60
   4  11   0   17.60    5.70
   4  11   0   14.80    3.30
  -5 -11   0    3.10    4.80
  -5 -11   0    7.60    7.20
  -5 -11   0    0.20    8.60
  -5 -11   0   -1.60    3.10
  -5 -11   0    0.20    6.10
  -5 -11   0    0.60    3.80
  -5 -11   0  -33.60   14.30
  -5 -11   0   -0.30    4.00
   5  11   0   -3.80    3.10
   5  11   0   -1.50    2.80
   5  11   0  -11.90    6.20
   5  11   0   -8.20   15.80
   5  11   0    0.10    3.60
   5  11   0   -0.50    3.60
  -6 -11   0    3.10    4.40
  -6 -11   0    7.50    7.30
  -6 -11   0    7.10    4.60
  -6 -11   0   -1.00    4.90
  -6 -11   0    6.30   17.20
  -6 -11   0   -3.00   12.20
  -6 -11   0    8.60    9.50
  -6 -11   0   14.10    7.20
   6  11   0    1.60    6.60
   6  11   0    6.00    5.10
   6  11   0   -7.60   13.80
   6  11   0   -0.60    3.60
   6  11   0    2.70   16.10
   6  11   0   -2.40    3.40
   6  11   0   -2.20    3.70
  -7 -11   0   19.70    5.70
  -7 -11   0    2.40    9.80
  -7 -11   0   20.60    5.10
  -7 -11   0   35.10   18.80
  -7 -11   0   29.80    8.30
  -7 -11   0   19.70    6.70
  -7 -11   0   14.50    8.10
  -7 -11   0    6.30   13.90
   7  11   0   17.10    5.10
   7  11   0    9.20    8.40
   7  11   0    8.70    5.40
   7  11   0   14.20    5.30
   7  11   0   16.20   18.70
  -8 -11   0   -6.50    6.90
  -8 -11   0   14.50   14.50
  -8 -11   0    8.10    5.80
  -8 -11   0   -3.50    4.30
  -8 -11   0    5.10   18.10
  -8 -11   0    6.70    6.50
   8  11   0   -2.70    4.20
   8  11   0    1.10    7.10
   8  11   0    5.10    4.80
   8  11   0    3.90    5.10
   8  11   0   -1.00   17.80
  -9 -11   0    6.10    7.80
  -9 -11   0   -9.40   13.50
  -9 -11   0   14.40    5.60
  -9 -11   0   18.50   20.50
  -9 -11   0    6.10    4.60
  -9 -11   0    6.20    6.60
   9  11   0   14.30    6.00
   9  11   0    7.80    6.00
   9  11   0    5.50    7.40
   9  11   0   33.00   20.00
   9  11   0    9.70    4.20
   9  11   0   10.70    5.50
  10 -12   0    0.80    3.20
  10 -12   0    1.20   10.20
  10 -12   0   -2.00    5.60
  10 -12   0    0.90    3.00
  10 -12   0   -2.10    3.40
 -10  12   0    5.30    6.40
 -10  12   0    4.80    8.40
 -10  12   0   -2.20    2.20
 -10  12   0    2.50    2.90
 -10  12   0    4.30    5.60
 -10  12   0   -4.20    6.00
 -10  12   0   11.70    7.80
   9 -12   0   -2.20    2.20
   9 -12   0    0.90    2.50
   9 -12   0    2.50    3.40
  -9  12   0   -4.60    6.80
  -9  12   0    2.10    2.20
  -9  12   0   -0.70    4.50
  -9  12   0   -5.00    8.00
  -9  12   0   -1.30    2.20
  -9  12   0  -13.30    6.90
  -9  12   0    3.90    4.60
   8 -12   0   11.20    4.00
   8 -12   0    7.20    6.50
   8 -12   0    2.40    5.40
   8 -12   0    1.10   12.90
   8 -12   0    7.20    3.10
   8 -12   0    4.40    3.30
  -8  12   0    5.50    8.10
  -8  12   0   12.80    9.10
  -8  12   0   -1.10    4.70
  -8  12   0    8.00    3.20
  -8  12   0    4.50    2.70
  -8  12   0    2.40    6.80
  -8  12   0   -0.20    5.80
   7 -12   0   30.90    5.90
   7 -12   0   31.40    4.60
   7 -12   0   31.80    4.90
   7 -12   0   35.10    6.80
   7 -12   0   23.50    8.70
   7 -12   0   42.10   14.10
  -7  12   0   34.00    7.10
  -7  12   0    8.50    9.00
  -7  12   0   24.40    4.40
  -7  12   0   27.40    4.50
  -7  12   0   15.60    5.80
  -7  12   0   25.30   12.00
   6 -12   0   38.40   14.30
   6 -12   0   28.90    4.80
   6 -12   0   33.90    6.90
   6 -12   0   27.60    5.10
   6 -12   0   28.30    9.50
   6 -12   0   18.80    2.60
  -6  12   0   29.40   11.70
  -6  12   0   24.50   12.10
  -6  12   0   22.40    6.90
  -6  12   0   30.20    4.70
  -6  12   0   28.30    4.80
  -6  12   0   27.90    7.20
  -6  12   0   36.90    7.20
   5 -12   0   50.99   16.30
   5 -12   0   51.59   12.20
   5 -12   0   62.69    6.60
   5 -12   0   92.99    7.90
   5 -12   0   66.19    9.90
   5 -12   0   68.29    6.30
  -5  12   0   59.89    9.60
  -5  12   0   76.79   16.70
  -5  12   0   96.39   11.00
  -5  12   0   29.20   12.50
  -5  12   0   85.09    7.80
  -5  12   0   85.19    9.80
  -5  12   0   80.39    8.30
   4 -12   0  306.47   23.10
   4 -12   0  360.56   28.00
   4 -12   0  294.97   20.70
   4 -12   0  327.17   19.90
   4 -12   0  305.07   19.80
   4 -12   0  310.67   19.20
   4 -12   0  301.27   33.50
  -4  12   0  284.57   19.50
  -4  12   0  348.37   23.50
  -4  12   0  264.57   28.50
  -4  12   0  382.06   33.10
  -4  12   0  345.67   22.20
  -4  12   0  324.67   21.90
  -4  12   0  337.47   20.20
   3 -12   0  157.38   12.00
   3 -12   0  176.58   13.60
   3 -12   0  145.19   12.70
   3 -12   0  191.98   21.40
   3 -12   0  149.99   16.00
   3 -12   0  145.79   23.80
   3 -12   0  140.29   12.40
  -3  12   0  150.38   23.10
  -3  12   0  165.48   12.20
  -3  12   0  172.98   14.50
  -3  12   0  171.58   15.60
  -3  12   0  153.48   11.80
  -3  12   0  143.69   21.30
  -3  12   0  149.49   14.50
   2 -12   0   44.40    9.40
   2 -12   0   48.80    4.20
   2 -12   0   55.89    6.90
   2 -12   0   63.29    8.00
   2 -12   0   52.39    7.60
   2 -12   0   47.40    7.60
   2 -12   0   37.40   13.10
   2 -12   0   43.10   16.00
  -2  12   0   41.60    9.10
  -2  12   0   53.69    7.50
  -2  12   0   64.99   22.40
  -2  12   0   61.89   17.60
  -2  12   0   50.59    6.50
  -2  12   0   53.79    8.40
  -2  12   0   49.70    8.50
   1 -12   0  177.38   17.20
   1 -12   0  157.08   14.00
   1 -12   0  176.98   10.40
   1 -12   0  172.38   12.80
   1 -12   0  110.29   23.90
   1 -12   0  152.28   21.50
   1 -12   0  143.09   12.70
   1 -12   0  149.59   13.70
  -1  12   0  167.78   13.50
  -1  12   0  209.98   24.10
  -1  12   0  148.19   13.90
  -1  12   0  148.29   14.40
  -1  12   0  174.88   24.60
  -1  12   0  157.08   11.70
   0 -12   0   78.79    9.80
   0 -12   0   68.59    9.80
   0 -12   0   93.99   10.70
   0 -12   0   91.19   11.70
   0 -12   0   74.19   20.90
   0 -12   0   95.39    7.40
   0 -12   0   78.59    8.70
   0 -12   0   90.59   18.30
   0  12   0   78.79    9.40
   0  12   0   93.19    8.10
   0  12   0   86.69   20.80
   0  12   0   75.59    9.50
   0  12   0   65.19    9.70
   0  12   0   80.49   17.60
  -1 -12   0   -0.10   11.20
  -1 -12   0    6.70    4.70
  -1 -12   0   17.30    6.80
  -1 -12   0   13.90    3.60
  -1 -12   0    7.40    5.90
  -1 -12   0   30.90   14.30
  -1 -12   0   11.10    5.70
  -1 -12   0    6.50    6.90
   1  12   0    4.40    9.70
   1  12   0   10.70    5.80
   1  12   0    7.10    5.10
   1  12   0  -10.10    9.90
   1  12   0   11.10    5.20
   1  12   0   19.00    5.50
  -2 -12   0   -0.30    6.60
  -2 -12   0    1.40    7.10
  -2 -12   0   15.70   13.20
  -2 -12   0   -3.00   11.40
  -2 -12   0   -2.20    5.70
  -2 -12   0   -2.10    5.30
  -2 -12   0    1.40    3.00
  -2 -12   0    2.80    2.30
   2  12   0    9.90   17.40
   2  12   0   -8.20    4.00
   2  12   0   -2.10    3.60
   2  12   0  -24.10   11.20
   2  12   0   -0.20    4.70
  -3 -12   0    9.60    6.00
  -3 -12   0    7.60    9.50
  -3 -12   0    7.90    4.80
  -3 -12   0   -3.70   16.60
  -3 -12   0    7.20    6.20
  -3 -12   0   14.60    4.20
   3  12   0   12.30    5.80
   3  12   0   -2.00   12.90
   3  12   0    5.00    2.50
   3  12   0   23.80   18.50
   3  12   0   13.60    5.30
   3  12   0    3.40    3.90
  -4 -12   0   -3.40    5.70
  -4 -12   0    1.70    4.00
  -4 -12   0    3.50    4.50
  -4 -12   0   -0.60    3.90
  -4 -12   0  -14.30   16.90
  -4 -12   0   23.50   10.70
   4  12   0    8.00   15.70
   4  12   0   -1.90    4.80
   4  12   0   -8.70   15.70
   4  12   0    1.50    3.00
   4  12   0    4.10    7.50
   4  12   0   -2.00    2.20
   4  12   0    3.30    4.40
  -5 -12   0    1.00    5.40
  -5 -12   0   -9.50   17.90
  -5 -12   0    0.70    4.40
  -5 -12   0    4.10    9.20
  -5 -12   0   -2.00    8.40
  -5 -12   0   -4.30    3.60
  -5 -12   0    6.60    6.80
  -5 -12   0    1.90    5.10
   5  12   0    5.20    7.70
   5  12   0   -0.60    2.70
   5  12   0   13.10    6.10
   5  12   0   -6.60    3.80
   5  12   0    9.90   18.90
  -6 -12   0   -4.00    4.40
  -6 -12   0    3.10    7.10
  -6 -12   0    2.10   18.80
  -6 -12   0   -8.80    6.20
  -6 -12   0   -7.50    5.40
  -6 -12   0   16.90   14.90
  -6 -12   0   -0.90    4.30
  -6 -12   0    9.60    7.80
   6  12   0   -4.20    3.90
   6  12   0    3.70    4.30
   6  12   0   -1.60    3.80
   6  12   0   -0.60    7.20
   6  12   0   37.60   20.60
  -7 -12   0    8.60   14.20
  -7 -12   0   45.40    7.60
  -7 -12   0   35.90    9.70
  -7 -12   0   49.20    7.40
  -7 -12   0   34.90    7.80
  -7 -12   0  -10.20   18.50
   7  12   0   37.50    9.40
   7  12   0   56.89    8.60
   7  12   0   36.60    6.30
   7  12   0   15.70   19.40
   7  12   0   53.69    6.80
  -8 -12   0   46.20    7.80
  -8 -12   0   44.50    9.60
  -8 -12   0   44.50   18.40
  -8 -12   0   42.70   10.40
  -8 -12   0   73.39    9.80
  -8 -12   0   27.40   23.00
   8  12   0   65.19    9.30
   8  12   0   57.79   23.00
   8  12   0   28.60    6.40
   8  12   0   45.60    6.40
   9 -13   0   -0.20    3.40
   9 -13   0   -3.80   12.90
   9 -13   0    8.30    4.20
   9 -13   0   -0.20    3.70
  -9  13   0    4.70    2.70
  -9  13   0   -1.10    5.20
  -9  13   0   -4.10   10.00
  -9  13   0    0.50    6.60
  -9  13   0    3.90    3.70
  -9  13   0   -1.90   10.20
   8 -13   0    6.80    4.90
   8 -13   0    0.70    3.50
   8 -13   0   16.80   15.40
   8 -13   0    4.00    3.20
   8 -13   0    4.90    7.00
  -8  13   0    2.00    3.20
  -8  13   0    3.50    3.60
  -8  13   0    4.40    9.70
  -8  13   0   11.00    9.60
  -8  13   0    5.00    5.30
  -8  13   0    6.10    9.50
  -8  13   0   12.20    7.00
   7 -13   0    0.00    3.00
   7 -13   0    6.20    9.80
   7 -13   0  -18.70   14.60
   7 -13   0   -1.30    4.20
   7 -13   0   -0.30    3.50
   7 -13   0    5.80    5.30
  -7  13   0    9.20    5.90
  -7  13   0   -0.60    3.00
  -7  13   0  -10.70   13.10
  -7  13   0   -1.90    2.80
  -7  13   0   -4.40    9.90
  -7  13   0    5.50    5.80
   6 -13   0   24.00    6.80
   6 -13   0   32.50   12.10
   6 -13   0   13.60    2.70
   6 -13   0   21.90    5.50
   6 -13   0   26.70    4.60
  -6  13   0   36.20    8.00
  -6  13   0   25.00   11.60
  -6  13   0   20.30    4.70
  -6  13   0   34.20    7.70
  -6  13   0   32.60   13.70
  -6  13   0   36.50    5.30
   5 -13   0   50.89   12.80
   5 -13   0   48.40    5.60
   5 -13   0   57.89    6.50
   5 -13   0   52.79    6.60
   5 -13   0   37.40    8.60
  -5  13   0   72.99   17.60
  -5  13   0   39.90   12.80
  -5  13   0   38.00    8.70
  -5  13   0   52.19    8.80
  -5  13   0   54.99    7.10
  -5  13   0   54.59    8.50
  -5  13   0   57.99    6.90
   4 -13   0   36.60    5.80
   4 -13   0   38.90    6.90
   4 -13   0   18.90    7.30
   4 -13   0   22.00    5.30
   4 -13   0   29.90    5.50
   4 -13   0   30.50   11.50
  -4  13   0   23.10    6.80
  -4  13   0   36.90    8.00
  -4  13   0   25.00    5.00
  -4  13   0   27.00    7.10
  -4  13   0   20.00   13.70
  -4  13   0   21.90   15.10
   3 -13   0   46.50    7.30
   3 -13   0   36.30    6.80
   3 -13   0   62.19    7.30
   3 -13   0   38.80    7.30
   3 -13   0   54.39   10.30
   3 -13   0   36.90   13.70
  -3  13   0   36.00    7.80
  -3  13   0   51.39    6.80
  -3  13   0   51.59    7.60
  -3  13   0   45.70   15.00
  -3  13   0   60.29    9.10
  -3  13   0   45.10    8.50
   2 -13   0  145.59    8.60
   2 -13   0  122.49   12.30
   2 -13   0   96.29   19.60
   2 -13   0  126.49   12.90
   2 -13   0  129.29   12.60
   2 -13   0  146.19   11.80
   2 -13   0  157.48   16.10
  -2  13   0  133.99   13.60
  -2  13   0  134.29   12.50
  -2  13   0  121.69   19.10
  -2  13   0  153.98   14.50
  -2  13   0  143.29   11.60
  -2  13   0  145.09   15.40
  -2  13   0  138.89   23.70
   1 -13   0   59.69   16.90
   1 -13   0   96.89   10.20
   1 -13   0   74.29    7.30
   1 -13   0   92.99   10.60
   1 -13   0   98.99   10.90
   1 -13   0   86.19   12.70
   1 -13   0  107.49   24.40
   1 -13   0   85.79    9.10
  -1  13   0   73.59   21.30
  -1  13   0   77.89    8.30
  -1  13   0   81.29   18.60
  -1  13   0   85.79   10.90
  -1  13   0   87.49   10.80
  -1  13   0   82.49    9.40
   0 -13   0   36.40    4.50
   0 -13   0   24.80   14.80
   0 -13   0   33.00   12.10
   0 -13   0   41.80    8.40
   0 -13   0   33.60    8.00
   0 -13   0   29.60    7.70
   0 -13   0   40.70    8.50
   0 -13   0   42.70    6.80
   0  13   0   34.10    7.70
   0  13   0   33.80    5.40
   0  13   0   26.90   17.90
   0  13   0   39.50    7.70
   0  13   0   39.60   15.90
  -1 -13   0   -1.90    5.60
  -1 -13   0    0.50    6.10
  -1 -13   0    0.60   18.10
  -1 -13   0    9.60    6.30
  -1 -13   0   -9.30    6.90
  -1 -13   0   -2.10    8.10
  -1 -13   0   -6.70    4.00
  -1 -13   0    0.90    2.70
   1  13   0   -1.00   13.60
   1  13   0    0.30    6.50
   1  13   0   -2.60    2.70
   1  13   0    6.40   12.00
   1  13   0   -4.70    4.70
  -2 -13   0    3.60   13.40
  -2 -13   0   -0.80    3.30
  -2 -13   0    0.50    3.20
  -2 -13   0    2.80    6.10
  -2 -13   0   16.50   19.60
  -2 -13   0    0.70    5.50
   2  13   0  -25.50   15.60
   2  13   0   -4.90    9.30
   2  13   0   -8.30    4.50
   2  13   0    4.20    4.40
  -3 -13   0   10.10    5.50
  -3 -13   0   15.10    4.50
  -3 -13   0    6.60   14.50
  -3 -13   0    1.90    6.10
  -3 -13   0   16.60   11.20
  -3 -13   0    9.90    6.20
   3  13   0   11.20    5.00
   3  13   0   13.90    9.10
   3  13   0   18.00    6.50
   3  13   0   20.30   19.50
  -4 -13   0   32.80    8.40
  -4 -13   0    2.60   20.10
  -4 -13   0   43.80   14.90
  -4 -13   0   41.80    9.80
  -4 -13   0   36.50    8.10
  -4 -13   0   41.00    6.70
   4  13   0   38.60    4.60
   4  13   0   26.00   12.20
   4  13   0   39.60    8.20
   4  13   0   46.30    6.90
   4  13   0   34.00   20.20
   4  13   0   51.39   11.50
  -5 -13   0    8.60    5.20
  -5 -13   0    8.20   19.50
  -5 -13   0   19.70   12.10
  -5 -13   0    1.40    4.30
  -5 -13   0    0.80    4.30
  -5 -13   0  -13.00    6.10
   5  13   0    0.10    3.90
   5  13   0    0.90    5.40
   5  13   0   20.10   20.10
   5  13   0   -1.40    2.70
   5  13   0   11.90    9.00
  -6 -13   0   22.00    8.70
  -6 -13   0   11.90    7.40
  -6 -13   0   10.10    5.80
  -6 -13   0   17.50    4.80
  -6 -13   0   26.30   20.70
  -6 -13   0   53.59   18.50
   6  13   0  -10.80   18.90
   6  13   0   13.20   10.80
   6  13   0   32.00    7.60
  -7 -13   0   24.40   17.90
  -7 -13   0   32.10    7.50
  -7 -13   0   35.10    8.20
  -7 -13   0   27.90    9.00
  -7 -13   0   16.70   16.90
  -7 -13   0   21.60    6.70
   7  13   0   22.80    8.90
   7  13   0   31.90    5.60
   7  13   0   25.80   21.50
   7  13   0   31.70    7.80
   8 -14   0    1.70    3.80
   8 -14   0    9.10    8.10
   8 -14   0    7.70    5.40
   8 -14   0    4.60    3.90
  -8  14   0    2.20    3.50
  -8  14   0   11.30    8.80
  -8  14   0    7.60    7.30
  -8  14   0    9.50    3.70
  -8  14   0   -7.00    9.80
  -8  14   0   13.10    7.40
  -8  14   0   17.60   11.70
   7 -14   0   11.70   18.90
   7 -14   0   14.30    6.40
   7 -14   0   11.10    8.90
   7 -14   0   19.50    4.80
  -7  14   0   17.10    4.40
  -7  14   0    7.20   11.40
  -7  14   0    8.60    8.90
  -7  14   0   11.60    6.70
  -7  14   0   11.90   12.00
  -7  14   0   21.30    4.70
   6 -14   0   13.90    3.20
   6 -14   0   14.20    4.30
   6 -14   0    2.60    9.70
   6 -14   0   15.10    7.20
   6 -14   0   19.60   16.20
  -6  14   0   16.10    6.80
  -6  14   0   13.90    4.10
  -6  14   0   23.30    5.10
  -6  14   0   12.20   11.60
  -6  14   0    6.80   13.30
   5 -14   0    1.60    3.70
   5 -14   0   -5.20    9.40
   5 -14   0   -5.00    6.10
   5 -14   0   -2.20    2.60
   5 -14   0   -3.60   14.60
   5 -14   0    9.60    5.50
  -5  14   0    6.50   11.90
  -5  14   0   -3.60    5.90
  -5  14   0    4.30    4.40
  -5  14   0   16.40   14.60
  -5  14   0    3.40    3.40
  -5  14   0    1.40    7.30
   4 -14   0   -3.20   15.40
   4 -14   0    5.30    4.10
   4 -14   0    0.30    4.00
   4 -14   0    8.20   11.30
   4 -14   0    7.90    7.00
   4 -14   0   -0.90    5.10
   4 -14   0    0.50    4.40
  -4  14   0   16.60    7.40
  -4  14   0    3.10    3.50
  -4  14   0   -3.10   13.00
  -4  14   0   -6.70    4.00
  -4  14   0   -5.30   13.70
  -4  14   0   10.30    5.90
   3 -14   0   43.60    6.90
   3 -14   0   47.00    7.40
   3 -14   0   43.00   14.60
   3 -14   0   58.19    9.90
   3 -14   0   44.50    6.80
  -3  14   0   30.40   17.10
  -3  14   0   44.80    7.40
  -3  14   0   43.80   10.40
  -3  14   0   35.50    6.30
  -3  14   0   22.80   15.00
  -3  14   0   31.30    7.70
  -3  14   0   34.40    9.20
   2 -14   0   28.80    7.10
   2 -14   0   30.00    3.10
   2 -14   0   33.60    7.80
   2 -14   0   36.30    7.20
   2 -14   0   29.40    9.50
   2 -14   0   39.80    6.60
   2 -14   0   34.60   15.10
  -2  14   0   22.80   12.20
  -2  14   0   26.60    5.40
  -2  14   0   29.60    6.60
  -2  14   0   26.30    7.50
  -2  14   0   24.70   17.00
   1 -14   0   -4.90    5.40
   1 -14   0    3.50    4.80
   1 -14   0    2.50    5.70
   1 -14   0    4.10    2.60
   1 -14   0   -0.40    9.10
   1 -14   0    6.80    6.20
   1 -14   0   -6.60    5.10
   1 -14   0   -5.60   32.20
  -1  14   0    0.00    2.80
  -1  14   0   12.80   15.90
  -1  14   0   -0.40    4.20
  -1  14   0   11.00   17.20
  -1  14   0   -1.40    5.00
   0 -14   0   15.60   10.90
   0 -14   0   11.10    6.50
   0 -14   0   14.70    7.10
   0 -14   0   13.30    5.40
   0 -14   0   10.50   16.60
   0 -14   0   11.50    3.60
   0  14   0    9.10    4.50
   0  14   0    7.90   15.60
   0  14   0    6.00    4.40
   0  14   0  -31.60   14.70
  -1 -14   0   17.20    5.90
  -1 -14   0   -0.70    6.90
  -1 -14   0    3.70    3.80
  -1 -14   0    9.60    8.80
  -1 -14   0    7.00   10.70
  -1 -14   0   37.20   25.50
  -1 -14   0   18.20    7.20
  -1 -14   0    8.70    4.90
   1  14   0   -5.70   14.90
   1  14   0   14.40    5.40
   1  14   0    5.20    5.90
   1  14   0   17.30   19.30
   1  14   0    8.10    6.20
  -2 -14   0    7.50    7.30
  -2 -14   0   -9.20    6.00
  -2 -14   0    2.20   24.70
  -2 -14   0   -4.00    3.00
  -2 -14   0    0.80    6.10
  -2 -14   0   -6.70   14.50
  -2 -14   0    1.10    3.30
  -2 -14   0    9.30    5.40
   2  14   0    2.00    3.40
   2  14   0   -3.30    5.60
   2  14   0   -8.60   17.50
   2  14   0   -2.30    5.20
   2  14   0   -7.50   14.50
  -3 -14   0    8.40    5.30
  -3 -14   0    9.90    7.40
  -3 -14   0   19.60    8.00
  -3 -14   0    8.30    7.50
  -3 -14   0   21.70   12.20
  -3 -14   0    9.10    4.40
  -3 -14   0   17.50    5.90
   3  14   0   21.50    9.70
   3  14   0   27.20   21.10
   3  14   0   22.30    5.90
   3  14   0    3.30   11.60
   3  14   0    9.30    6.70
   3  14   0   14.70    5.10
  -4 -14   0    1.90   10.20
  -4 -14   0   20.30    6.30
  -4 -14   0   11.90    5.10
  -4 -14   0   14.90    7.80
  -4 -14   0   24.30    8.60
   4  14   0   20.70   22.00
   4  14   0   21.40   10.20
   4  14   0    6.30    5.90
   4  14   0   23.00    5.00
   4  14   0   22.00    7.70
  -5 -14   0    4.70    7.30
  -5 -14   0    8.20    7.40
  -5 -14   0    8.00    5.20
  -5 -14   0   14.00   25.90
  -5 -14   0    6.10   11.60
  -5 -14   0   14.00    6.10
   5  14   0   11.50    6.70
   5  14   0   10.30    3.30
   5  14   0   13.40   15.40
   5  14   0   -4.80    8.50
   5  14   0    7.60    5.70
  -6 -14   0    4.40    5.70
  -6 -14   0   27.30   17.90
  -6 -14   0   11.70    6.40
  -6 -14   0    7.80    5.30
  -6 -14   0   16.30    8.90
  -6 -14   0    2.30   23.80
   6  14   0    9.60    9.30
   6  14   0   11.60    7.20
   6  14   0   10.50    4.60
   6  14   0   11.00    6.00
   6  14   0  -11.60   18.70
   8 -15   0   -6.20   10.30
   8 -15   0   -1.30    4.60
   8 -15   0   -8.20    5.20
  -8  15   0    5.70    4.00
  -8  15   0    1.30    3.40
  -8  15   0   -5.60   14.00
  -8  15   0   -6.00    5.50
  -8  15   0    6.70   11.20
   7 -15   0   -6.50    8.90
   7 -15   0   -6.00    4.30
   7 -15   0    0.00    6.00
   7 -15   0   -1.40    3.50
  -7  15   0    2.90   12.80
  -7  15   0    0.80   12.30
  -7  15   0   -1.20    3.20
  -7  15   0   15.20   10.00
  -7  15   0    3.60    7.40
  -7  15   0    6.30    6.70
  -7  15   0   -2.50    3.70
   6 -15   0    8.50    4.50
   6 -15   0    3.90    6.70
   6 -15   0    1.50    2.80
   6 -15   0   -6.70   12.10
   6 -15   0    0.30    2.50
   6 -15   0    2.10    3.90
  -6  15   0    6.40    6.70
  -6  15   0   -5.80   15.50
  -6  15   0   15.70   14.10
  -6  15   0    3.80    7.20
  -6  15   0    5.60    4.40
   5 -15   0   14.00    5.10
   5 -15   0   26.00   12.70
   5 -15   0    2.40    3.10
   5 -15   0    8.80    4.60
   5 -15   0    8.60    7.70
  -5  15   0    8.10    7.00
  -5  15   0   23.20   13.90
  -5  15   0    8.60    4.20
  -5  15   0   14.00    5.40
  -5  15   0   20.40    8.20
  -5  15   0    7.00   14.80
   4 -15   0   11.00    5.20
   4 -15   0   15.00    8.40
   4 -15   0   14.90    5.10
   4 -15   0   18.10    5.20
   4 -15   0    8.20    7.10
   4 -15   0   23.90   12.90
  -4  15   0   10.40    4.50
  -4  15   0   12.50    7.50
  -4  15   0    9.90   15.70
  -4  15   0   13.20    5.60
  -4  15   0   18.50   14.50
   3 -15   0   -2.20    4.40
   3 -15   0   -2.90    4.60
   3 -15   0    1.10   12.30
   3 -15   0   18.70    6.60
   3 -15   0   -4.20    5.50
   3 -15   0   24.20   14.00
  -3  15   0   -5.70    3.60
  -3  15   0   -0.70    4.70
  -3  15   0   -9.70   15.20
  -3  15   0   -5.40   15.00
  -3  15   0    5.00    5.00
   2 -15   0   19.60    6.80
   2 -15   0    9.80   13.60
   2 -15   0   22.00   13.90
   2 -15   0   19.20    2.70
   2 -15   0   17.20    7.20
   2 -15   0   38.20    6.80
  -2  15   0   24.30   11.50
  -2  15   0   22.00    6.50
  -2  15   0   57.99   17.00
  -2  15   0   18.50    5.30
  -2  15   0   14.30    7.40
   1 -15   0    2.90    4.90
   1 -15   0    2.30   13.60
   1 -15   0    3.00    6.20
   1 -15   0    3.70    2.20
   1 -15   0    7.50    8.80
   1 -15   0  -13.80   18.90
   1 -15   0    4.40    8.00
  -1  15   0   -7.40    5.00
  -1  15   0   -1.70   15.70
  -1  15   0   20.70   13.70
  -1  15   0    6.80    4.60
  -1  15   0    0.50    6.00
   0 -15   0    4.80    6.70
   0 -15   0   10.70    3.80
   0 -15   0   -3.80    6.10
   0 -15   0   10.60    9.70
   0 -15   0    1.00    5.10
   0 -15   0  -12.60   19.30
   0 -15   0    7.60    6.20
   0  15   0    5.40    4.70
   0  15   0    8.90    6.30
   0  15   0    1.60   18.10
   0  15   0   21.40   17.40
   0  15   0    1.10    6.10
  -1 -15   0  -15.70    8.60
  -1 -15   0    7.70   21.70
  -1 -15   0    3.20    5.10
  -1 -15   0    0.10    5.10
  -1 -15   0   -2.60    2.80
  -1 -15   0    3.00    7.00
  -1 -15   0    7.90    9.60
  -1 -15   0    7.50    7.60
   1  15   0    0.80    7.10
   1  15   0    5.10    4.90
   1  15   0   -4.70    5.20
   1  15   0   -7.00   18.00
   1  15   0    5.40   17.20
  -2 -15   0   17.80    4.70
  -2 -15   0   37.60   23.90
  -2 -15   0   25.50    7.90
  -2 -15   0   25.50   16.60
  -2 -15   0   31.30    6.20
  -2 -15   0   22.50    8.80
   2  15   0   24.30   18.60
   2  15   0    7.60    5.00
   2  15   0   29.30    7.80
   2  15   0   24.40   11.50
   2  15   0   34.80   21.20
  -3 -15   0   45.40   25.50
  -3 -15   0   54.79    8.80
  -3 -15   0   40.80    9.60
  -3 -15   0   55.49   11.20
  -3 -15   0   43.00   14.70
   3  15   0   66.99   25.50
   3  15   0   62.69    9.20
   3  15   0   36.90   12.00
   3  15   0   55.89    8.30
  -4 -15   0   19.80   14.00
  -4 -15   0   31.60    7.70
  -4 -15   0   10.70    7.90
  -4 -15   0   17.80    5.60
  -4 -15   0   46.40   27.70
  -4 -15   0   27.90    9.40
   4  15   0   35.60   23.50
   4  15   0   21.70    7.00
   4  15   0   10.10    7.00
   4  15   0   25.70   11.00
  -5 -15   0    2.10    5.40
  -5 -15   0    1.40    8.00
  -5 -15   0   -7.90   25.00
  -5 -15   0   11.90   12.90
  -5 -15   0    8.80    6.20
  -5 -15   0    2.80    5.10
   5  15   0    8.60    6.70
   5  15   0   -5.50    9.40
   5  15   0   -3.30   22.70
   6 -16   0   -3.50    3.10
   6 -16   0    5.40    4.60
   6 -16   0   -7.70   10.10
   6 -16   0   -4.90    2.30
   6 -16   0    0.60    4.00
  -6  16   0   -6.90    9.20
  -6  16   0   11.30   15.60
  -6  16   0   -7.80    4.10
  -6  16   0   -1.00    3.60
  -6  16   0   -8.80   15.10
   5 -16   0    2.60    4.50
   5 -16   0   -1.50   12.20
   5 -16   0    4.40    4.10
  -5  16   0   -0.40    4.90
  -5  16   0   -6.60    9.70
  -5  16   0    5.70   15.00
  -5  16   0    2.20   15.40
  -5  16   0   -0.80    3.80
   4 -16   0   11.60   13.60
   4 -16   0    1.30    4.50
   4 -16   0    0.70    8.60
   4 -16   0    0.90    3.40
  -4  16   0    2.40   15.00
  -4  16   0    5.90    4.10
  -4  16   0   11.20   18.10
  -4  16   0   -2.00    4.10
   3 -16   0   -8.40   12.30
   3 -16   0   -7.50    5.70
   3 -16   0   -6.40    4.40
   3 -16   0    1.10    4.90
  -3  16   0   -2.60   11.70
  -3  16   0    2.80   15.20
  -3  16   0    3.30    5.60
  -3  16   0    0.50    4.10
   2 -16   0    8.00    8.20
   2 -16   0   -0.80    4.70
   2 -16   0   -4.00    5.40
   2 -16   0    5.20    9.50
   2 -16   0   14.20   15.00
   2 -16   0   -0.30    6.00
   2 -16   0    4.60    1.90
  -2  16   0    3.00    5.80
  -2  16   0   -0.50   10.90
  -2  16   0   27.70   19.40
   1 -16   0   -4.40    9.40
   1 -16   0    1.70    6.50
   1 -16   0   -0.20    7.00
   1 -16   0   -4.90    5.80
   1 -16   0    0.80    2.50
   1 -16   0  -15.70   13.70
   1 -16   0    6.80    5.70
  -1  16   0   23.10   21.00
  -1  16   0   15.70   22.30
  -1  16   0    0.70    5.70
  -1  16   0   -1.50    4.30
   0 -16   0   -1.10   15.80
   0 -16   0   15.50    6.30
   0 -16   0    3.40    6.90
   0 -16   0   12.20    3.40
   0 -16   0   14.20    6.50
   0  16   0    8.20   18.30
   0  16   0   -1.80    4.40
   0  16   0   -1.80   18.80
   0  16   0    7.60    6.50
  -1 -16   0    3.90   11.50
  -1 -16   0   23.50    7.00
  -1 -16   0   18.10    4.40
  -1 -16   0   21.20   10.30
  -1 -16   0   35.40    9.30
   1  16   0    7.90    5.20
   1  16   0   21.50   11.30
   1  16   0   18.30    7.00
   1  16   0    1.10   20.30
  -2 -16   0   47.30    6.50
  -2 -16   0   38.90   19.30
  -2 -16   0   38.50   10.00
  -2 -16   0   31.70    9.30
   2  16   0   54.69    9.00
   2  16   0   49.60   23.60
   2  16   0   42.70   11.50
  -3 -16   0   26.70    7.60
  -3 -16   0   14.40    8.50
  -3 -16   0   23.60    5.60
  -3 -16   0   23.40   14.00
  -3 -16   0    6.20    8.50
   3  16   0   21.90    6.80
   3  16   0   13.50   11.20
   3  16   0   26.70    7.00
   3  16   0   14.00   22.30
  -4 -16   0   11.90    8.90
  -4 -16   0   19.80   14.00
  -4 -16   0   20.80    7.80
  -4 -16   0   18.70    5.80
  -4 -16   0    1.50    8.10
   4  16   0  -28.30   21.20
   4  16   0   19.90   11.30
   4  16   0   10.30    7.40
   4 -17   0    1.40    6.00
   4 -17   0   -1.40    4.60
   4 -17   0  -16.30   13.10
  -4  17   0    2.00    5.40
  -4  17   0   -4.70    6.90
  -4  17   0    9.30   17.80
  -4  17   0   -3.80    4.30
  -4  17   0   -1.10   16.60
   3 -17   0    2.00    5.50
   3 -17   0   -0.30   13.90
   3 -17   0    2.10    7.50
   3 -17   0   11.50    6.40
  -3  17   0    1.20    5.50
  -3  17   0    3.00    4.80
  -3  17   0    6.20   20.30
  -3  17   0    8.40   11.60
  -3  17   0   23.50   20.50
   2 -17   0   28.20   18.00
   2 -17   0   17.40    6.50
   2 -17   0   10.00    2.30
   2 -17   0   14.80    7.80
   2 -17   0   17.60    6.80
  -2  17   0    0.90   10.20
  -2  17   0    6.30    4.90
  -2  17   0   -6.00   19.40
  -2  17   0    8.50   20.40
  -2  17   0    6.80    6.20
   1 -17   0    1.20    6.70
   1 -17   0    1.20    2.60
   1 -17   0    1.60    5.40
   1 -17   0   -3.50   15.40
  -1  17   0   -9.90   18.80
  -1  17   0    2.20   20.20
  -1  17   0    3.90    5.20
  -1  17   0    0.40    5.90
  -1  17   0    3.90    7.90
   0 -17   0   31.60    8.00
   0 -17   0   30.20    4.60
   0 -17   0   28.30   19.30
   0 -17   0   55.59   10.30
   0  17   0   43.10   19.40
   0  17   0   32.10    7.10
   0  17   0   29.70    8.40
   0  17   0   33.10   13.30
  -1 -17   0   40.70   10.10
  -1 -17   0   26.40    5.40
  -1 -17   0   10.50    9.00
  -1 -17   0   24.30    9.10
  -1 -17   0    0.70   17.10
   1  17   0    5.60    8.20
   1  17   0    1.70   21.20
   1  17   0   32.80    8.70
  -2 -17   0   64.49   11.80
  -2 -17   0   35.10    7.20
  -2 -17   0   71.99    9.20
  -2 -17   0   30.10   11.30
  -2 -17   0   46.70   21.20
   2  17   0   35.80   24.70
   2  17   0   53.49   15.00
   2  17   0   68.19    9.80
   2  17   0   40.80    8.50
   2  17  -1    1.20   21.70
   2  17  -1    4.40    6.50
   2  17  -1    3.80    6.30
   2  17  -1   -0.50   10.30
  -2 -17   1    3.20    9.30
  -2 -17   1   10.80    6.90
  -2 -17   1    7.20    5.20
  -2 -17   1   -5.40    6.20
  -2 -17   1    7.00   16.70
   1  17  -1    5.30    6.90
   1  17  -1    1.30   10.90
   1  17  -1    3.70   14.90
  -1 -17   1  -14.00   15.10
  -1 -17   1   -2.60    5.90
  -1 -17   1   -8.90    6.70
  -1 -17   1    3.30    3.60
  -1 -17   1   -2.60    5.60
   0  17  -1   19.50   22.50
   0  17  -1   24.90    7.00
   0  17  -1   52.79   11.60
   0  17  -1   66.49   10.10
   0 -17   1   41.70   15.70
   0 -17   1   54.59    8.90
   0 -17   1   35.00    9.10
  -1  17  -1   13.40    6.80
  -1  17  -1    4.40    4.10
  -1  17  -1   14.60   19.90
  -1  17  -1   -0.40   19.30
  -1  17  -1   12.20   11.10
   1 -17   1    0.20   10.50
   1 -17   1    8.30    6.50
   1 -17   1   17.10    3.50
   1 -17   1   17.80    7.70
  -2  17  -1   -0.90    5.40
  -2  17  -1  -11.60   19.00
  -2  17  -1    6.20   11.10
  -2  17  -1   -0.30    4.80
  -2  17  -1  -16.40   17.60
   2 -17   1   -2.80    5.10
   2 -17   1   -2.30    6.60
   2 -17   1  -14.10   13.10
   2 -17   1    8.00    6.40
   2 -17   1    0.20    1.80
  -3  17  -1    5.10   20.60
  -3  17  -1   26.60   20.00
  -3  17  -1   10.90    5.60
  -3  17  -1   39.60   13.00
  -3  17  -1    7.70    6.10
   3 -17   1   12.00    6.10
   3 -17   1    5.20   14.30
   3 -17   1   19.30    6.20
   3 -17   1   18.70    8.60
  -4  17  -1   20.10    6.20
  -4  17  -1    8.90   18.40
  -4  17  -1   46.50   19.40
  -4  17  -1   42.20   12.70
  -4  17  -1   33.10    7.40
   4 -17   1   36.70    8.70
   4 -17   1   30.50   16.60
   4 -17   1   24.10   11.60
   4 -17   1   20.20    5.70
  -5  17  -1   24.70   18.80
  -5  17  -1   14.10    4.80
  -5  17  -1   20.80    6.10
   5 -17   1   26.70   10.50
   5 -17   1   12.30   13.80
   5 -17   1   17.60    6.40
   4  16  -1   -0.70   10.00
   4  16  -1   32.70   18.40
   4  16  -1   17.50    7.90
  -4 -16   1   16.00    5.70
  -4 -16   1    6.60    8.40
  -4 -16   1    9.00    6.60
  -4 -16   1   24.20   19.20
  -4 -16   1   20.20    9.60
   3  16  -1    6.80    6.20
   3  16  -1    7.60    6.80
   3  16  -1   -4.40   19.70
   3  16  -1   30.40   12.00
  -3 -16   1    8.90    8.90
  -3 -16   1   15.30    5.00
  -3 -16   1   23.30   18.40
  -3 -16   1    5.80    8.00
  -3 -16   1   25.00    6.10
   2  16  -1    2.30   10.00
   2  16  -1    8.60    6.30
   2  16  -1    7.30   14.20
  -2 -16   1    1.40    7.50
  -2 -16   1    1.70    3.80
  -2 -16   1    0.60    6.60
  -2 -16   1   12.80   17.30
   1  16  -1    1.50    9.60
   1  16  -1   -0.70    4.50
   1  16  -1   21.80   20.60
  -1 -16   1    3.60    7.00
  -1 -16   1    2.10   15.70
  -1 -16   1   -5.00    2.80
  -1 -16   1   -3.40    4.10
   0  16  -1    3.50    9.70
   0  16  -1    3.70    5.00
   0  16  -1   17.80   20.00
   0  16  -1   14.80   19.80
   0  16  -1    3.70    5.70
   0 -16   1   11.10    8.10
   0 -16   1    3.90    7.00
   0 -16   1   10.40    3.70
   0 -16   1   19.30   16.40
   0 -16   1   -1.80    5.00
  -1  16  -1   19.20    5.00
  -1  16  -1   22.80    5.70
  -1  16  -1   18.70   10.90
  -1  16  -1   42.70   20.60
   1 -16   1   21.10    3.70
   1 -16   1   25.70    5.70
   1 -16   1   27.60   16.70
   1 -16   1   23.70    8.20
   1 -16   1    6.90    9.70
   1 -16   1   25.50    8.50
   1 -16   1   10.00    6.90
  -2  16  -1    8.40   16.20
  -2  16  -1    2.70    4.10
  -2  16  -1   -0.10    9.60
  -2  16  -1   32.70   19.80
   2 -16   1    3.80    6.50
   2 -16   1    1.60    5.70
   2 -16   1    8.40    7.00
   2 -16   1    2.20   13.90
   2 -16   1    3.40    1.90
   2 -16   1    3.60    4.90
   2 -16   1   -5.30    8.30
  -3  16  -1    6.40    5.30
  -3  16  -1   -1.60   15.20
  -3  16  -1    2.70    3.20
  -3  16  -1   -9.40   16.00
  -3  16  -1   13.60   10.50
   3 -16   1    7.90   13.20
   3 -16   1    9.80    6.30
   3 -16   1    8.30    7.10
   3 -16   1    1.50    5.00
  -4  16  -1   30.00    7.00
  -4  16  -1   47.80   13.20
  -4  16  -1   30.60    6.50
  -4  16  -1    8.90   15.60
  -4  16  -1   56.09   20.20
   4 -16   1   24.40    6.70
   4 -16   1   36.10   15.20
   4 -16   1   53.69    7.60
   4 -16   1   29.30    6.60
  -5  16  -1    1.20    4.80
  -5  16  -1    0.50   15.20
  -5  16  -1   11.00   10.00
  -5  16  -1    0.20    4.00
  -5  16  -1  -10.30   14.90
   5 -16   1    0.80    3.80
   5 -16   1    0.00    4.50
   5 -16   1    0.80    5.00
   5 -16   1   -3.30   12.10
  -6  16  -1   -1.00   14.80
  -6  16  -1   16.80   10.40
  -6  16  -1    3.20   14.80
  -6  16  -1    4.00    4.80
  -6  16  -1    1.50    4.10
   6 -16   1    9.70    3.90
   6 -16   1   -0.30    8.50
   6 -16   1    5.50    4.80
   6 -16   1    2.60    2.80
   6 -16   1   -6.80   10.90
   5  15  -1   10.60   10.00
   5  15  -1   23.40    7.70
   5  15  -1   21.30   23.20
  -5 -15   1   49.60   19.30
  -5 -15   1   29.70    6.90
  -5 -15   1   -7.70   24.60
  -5 -15   1   17.10    8.70
  -5 -15   1   37.20    6.90
  -5 -15   1   31.40    9.90
   4  15  -1   23.30    6.50
   4  15  -1   26.20    7.60
   4  15  -1   38.20   11.20
   4  15  -1  -12.10   19.20
  -4 -15   1   16.00   17.30
  -4 -15   1   25.30    5.10
  -4 -15   1   13.80    8.50
  -4 -15   1   26.50    5.80
  -4 -15   1   36.30   26.90
  -4 -15   1    9.90    5.90
   3  15  -1   97.59   15.50
   3  15  -1   75.69   10.30
   3  15  -1   83.19   21.50
   3  15  -1   82.89    9.80
  -3 -15   1   56.79   19.00
  -3 -15   1   83.39   10.30
  -3 -15   1   59.79    8.70
  -3 -15   1   75.69   11.90
  -3 -15   1   68.49   27.70
  -3 -15   1   40.90    8.60
   2  15  -1   29.30   15.60
   2  15  -1    6.70    3.60
   2  15  -1   14.70   17.90
   2  15  -1    3.70    9.80
   2  15  -1    2.20    5.50
  -2 -15   1    2.30    5.10
  -2 -15   1    6.60   10.80
  -2 -15   1   36.30   23.80
  -2 -15   1    5.60    3.90
  -2 -15   1    2.70    6.40
  -2 -15   1    1.20    6.90
   1  15  -1    4.50    5.10
   1  15  -1    6.80   16.90
   1  15  -1   -5.00    8.50
   1  15  -1   10.10    5.10
   1  15  -1    4.30    4.90
   1  15  -1    9.70   18.10
  -1 -15   1   10.50    7.90
  -1 -15   1    3.80    6.90
  -1 -15   1  -13.20   12.90
  -1 -15   1    4.40    3.90
  -1 -15   1   -2.70    4.90
  -1 -15   1    6.50    5.40
  -1 -15   1    1.20    6.50
  -1 -15   1   10.40   22.70
   0  15  -1   14.80   13.10
   0  15  -1   20.70   17.80
   0  15  -1   11.40    7.10
   0  15  -1    4.30    5.60
   0  15  -1   24.00   10.30
   0  15  -1    5.80    4.70
   0 -15   1    3.40    6.40
   0 -15   1   28.20   22.10
   0 -15   1   -1.00    6.60
   0 -15   1  -15.20    7.40
   0 -15   1    3.00    2.80
   0 -15   1  -11.20    5.80
   0 -15   1    4.10    4.00
  -1  15  -1    6.10    6.60
  -1  15  -1   15.20    9.70
  -1  15  -1   20.70   17.30
  -1  15  -1    0.70    3.20
  -1  15  -1    7.30   17.40
  -1  15  -1    3.20    6.20
   1 -15   1    3.40    2.30
   1 -15   1  -12.30   19.60
   1 -15   1   -6.50   12.70
   1 -15   1   -0.40    6.00
   1 -15   1    5.60    5.20
   1 -15   1    9.80    6.20
  -2  15  -1    5.30   16.20
  -2  15  -1   -9.00    8.10
  -2  15  -1    5.20    5.00
  -2  15  -1   -0.30    3.80
  -2  15  -1    7.50    6.90
  -2  15  -1    0.80    9.90
   2 -15   1    7.10    6.60
   2 -15   1   -0.30    1.70
   2 -15   1    7.90   18.00
   2 -15   1   11.40    6.40
   2 -15   1   -2.00    9.00
   2 -15   1   -3.10    4.30
  -3  15  -1    8.00    9.60
  -3  15  -1    1.70   14.90
  -3  15  -1    5.10   15.70
  -3  15  -1   10.80    7.40
  -3  15  -1    8.50    4.70
  -3  15  -1    3.50    5.00
   3 -15   1   12.80    5.30
   3 -15   1    6.30    6.70
   3 -15   1    4.90    6.00
   3 -15   1   -9.50   11.30
   3 -15   1    7.00    7.90
   3 -15   1    8.90    5.00
   3 -15   1   25.60   15.20
  -4  15  -1  121.09   16.80
  -4  15  -1  118.59   14.00
  -4  15  -1   92.19   21.90
  -4  15  -1   88.59   20.40
  -4  15  -1   97.69   10.30
  -4  15  -1  106.19   11.10
   4 -15   1  127.79   15.50
   4 -15   1  107.29   12.40
   4 -15   1  118.79   11.00
   4 -15   1  117.29   19.30
  -5  15  -1    3.50    7.00
  -5  15  -1   11.40   15.00
  -5  15  -1    5.10    4.60
  -5  15  -1   23.30   10.50
  -5  15  -1   18.60   14.50
  -5  15  -1   14.80    4.90
   5 -15   1   10.50    4.70
   5 -15   1   21.00   11.80
   5 -15   1   18.00    6.30
   5 -15   1   10.30    4.30
  -6  15  -1   -9.90   12.70
  -6  15  -1   -0.30    3.50
  -6  15  -1   -9.30    7.70
  -6  15  -1  -12.00    8.10
  -6  15  -1    7.00    4.30
   6 -15   1   -1.00    3.10
   6 -15   1   -2.50    3.80
   6 -15   1    1.30    2.40
   6 -15   1   -5.80   10.00
   6 -15   1   -7.50    6.90
   6 -15   1    2.40    3.90
  -7  15  -1   -2.70    8.00
  -7  15  -1   -3.40    3.50
  -7  15  -1    1.00    3.40
  -7  15  -1  -12.10   11.60
  -7  15  -1   -0.80    8.50
  -7  15  -1    4.00   12.60
   7 -15   1  -10.90   11.10
   7 -15   1    4.90    6.00
   7 -15   1    0.50    3.80
   7 -15   1   -4.90    3.30
  -8  15  -1   36.90   17.00
   8 -15   1   32.10    6.00
   8 -15   1   39.60   13.30
   6  14  -1   -5.70    5.50
   6  14  -1    6.10    5.50
   6  14  -1   -0.20    8.00
  -6 -14   1   -0.20    5.60
  -6 -14   1   -5.50    6.50
  -6 -14   1    2.80    5.30
  -6 -14   1   -7.10   16.30
  -6 -14   1   -4.40    7.80
  -6 -14   1    1.70   14.90
   5  14  -1    6.40    9.00
   5  14  -1   13.50    6.60
   5  14  -1   16.10    6.30
  -5 -14   1   -1.80   15.00
  -5 -14   1   12.20    6.20
  -5 -14   1   15.60    5.40
  -5 -14   1   10.50    7.20
  -5 -14   1    8.80    5.80
   4  14  -1   23.60    6.20
   4  14  -1   27.30    6.60
   4  14  -1   29.30   10.60
   4  14  -1   22.30    7.00
  -4 -14   1   -4.00   15.00
  -4 -14   1   31.90    8.40
  -4 -14   1   37.10    9.40
  -4 -14   1   42.90    6.80
  -4 -14   1   62.49   18.70
  -4 -14   1   35.00    6.50
   3  14  -1   -8.90   15.10
   3  14  -1    3.70    8.50
   3  14  -1    0.40    5.50
   3  14  -1    3.60    5.50
   3  14  -1    3.60    4.80
  -3 -14   1    7.60    7.10
  -3 -14   1    5.90    9.50
  -3 -14   1   12.70    5.60
  -3 -14   1   -7.50    3.90
  -3 -14   1    5.20   21.00
  -3 -14   1  -11.40   13.30
  -3 -14   1   -3.50    6.20
  -3 -14   1   -1.90    3.50
   2  14  -1  -14.70   19.90
   2  14  -1  -18.70   16.60
   2  14  -1   -5.60    5.00
   2  14  -1    2.00    4.10
   2  14  -1    0.90    4.50
   2  14  -1   10.00    9.40
  -2 -14   1   -5.90    2.90
  -2 -14   1    3.90    7.00
  -2 -14   1    4.70    5.20
  -2 -14   1  -11.70   20.00
  -2 -14   1   -8.00    7.90
  -2 -14   1    5.90    4.90
  -2 -14   1    7.50   14.10
  -2 -14   1   -7.50    6.00
   1  14  -1    0.50    3.40
   1  14  -1   -0.80    5.00
   1  14  -1    1.00   14.90
   1  14  -1    2.10    8.20
   1  14  -1   -2.40    5.10
   1  14  -1    9.30   17.70
  -1 -14   1  -28.90   17.10
  -1 -14   1   -4.60    4.50
  -1 -14   1   -6.80    3.70
  -1 -14   1    8.50   13.60
  -1 -14   1   -3.90    5.90
  -1 -14   1    1.60    3.00
   0  14  -1   -2.00    4.90
   0  14  -1   -1.80   14.50
   0  14  -1   10.00   17.50
   0  14  -1   -4.70    7.70
   0  14  -1    2.20    4.40
   0 -14   1   -3.50    5.50
   0 -14   1   -0.20    3.00
   0 -14   1    5.20   13.40
   0 -14   1   -1.40    4.40
   0 -14   1   11.20   13.20
   0 -14   1   -5.60    5.70
  -1  14  -1  -10.20   14.50
  -1  14  -1   -0.70    3.00
  -1  14  -1   11.90   16.50
  -1  14  -1    2.30    5.10
   1 -14   1   -6.00    8.60
   1 -14   1    9.70    6.30
   1 -14   1   10.20    6.10
   1 -14   1   10.60    8.20
   1 -14   1    2.20    4.60
   1 -14   1    2.80    6.00
   1 -14   1   -0.20    2.50
  -2  14  -1   18.90   15.60
  -2  14  -1   13.40    5.50
  -2  14  -1   38.30   17.80
  -2  14  -1   15.40    4.70
   2 -14   1   14.50    6.80
   2 -14   1   10.20    6.20
   2 -14   1   16.00    4.30
   2 -14   1   13.10    6.10
   2 -14   1   12.30    2.40
   2 -14   1    2.20    5.30
   2 -14   1   39.20   14.90
  -3  14  -1    0.60    7.50
  -3  14  -1   23.10    5.40
  -3  14  -1   18.20    5.60
  -3  14  -1    2.40   14.90
  -3  14  -1    5.50   14.80
   3 -14   1   13.70   11.50
   3 -14   1   18.20    5.20
   3 -14   1   10.40    7.70
   3 -14   1   24.40    7.10
   3 -14   1   17.10    1.60
   3 -14   1   21.20    5.30
   3 -14   1   12.00    7.10
  -4  14  -1    1.90   12.90
  -4  14  -1    1.80    3.70
  -4  14  -1   14.30    5.00
  -4  14  -1   -2.70   14.30
  -4  14  -1    9.50    6.70
   4 -14   1   -6.40   10.40
   4 -14   1   24.50   16.90
   4 -14   1   -0.30    3.80
   4 -14   1    4.60    3.70
   4 -14   1    3.00    5.30
   4 -14   1   -0.50    3.60
   4 -14   1   11.20    7.30
  -5  14  -1   11.40    8.70
  -5  14  -1    0.70    3.80
  -5  14  -1    0.30    3.10
  -5  14  -1   -0.20   12.50
  -5  14  -1    6.50   12.30
   5 -14   1   -6.40   15.50
   5 -14   1    3.20    3.50
   5 -14   1    0.00    3.70
   5 -14   1   -3.90    4.20
   5 -14   1    6.60   10.60
   5 -14   1  -10.20    5.40
  -6  14  -1   25.60    9.50
  -6  14  -1    6.60   14.80
  -6  14  -1    3.00    3.20
  -6  14  -1    6.70   11.60
  -6  14  -1    9.40    4.40
   6 -14   1    4.10    2.80
   6 -14   1    6.20    4.20
   6 -14   1   -7.90   15.10
   6 -14   1    4.60    2.20
   6 -14   1    3.90    5.80
   6 -14   1   -0.10   10.60
  -7  14  -1    6.60    6.80
  -7  14  -1    6.90    3.90
  -7  14  -1    3.50    3.60
  -7  14  -1   18.10    9.70
  -7  14  -1    8.70   12.30
  -7  14  -1    0.80   13.90
   7 -14   1   11.10    6.00
   7 -14   1    0.30    3.70
   7 -14   1   -3.40    8.20
   7 -14   1    7.20    3.90
   7 -14   1  -12.20   14.40
  -8  14  -1    9.90   13.70
  -8  14  -1   -1.90    7.30
  -8  14  -1   -1.00    2.90
  -8  14  -1   -0.80    6.60
  -8  14  -1   -0.90    3.50
  -8  14  -1    8.80   11.00
   8 -14   1   -4.10    3.20
   8 -14   1   -6.50    7.60
   8 -14   1   -1.80    3.60
   8 -14   1    1.20    4.60
   7  13  -1   11.00   19.30
   7  13  -1    8.00    8.10
   7  13  -1   22.10    5.00
  -7 -13   1   24.70   21.50
  -7 -13   1   27.30    6.70
  -7 -13   1    6.60    7.30
  -7 -13   1   22.90    9.20
  -7 -13   1   12.90   16.40
  -7 -13   1   42.30    7.80
   6  13  -1    3.20    3.90
   6  13  -1    6.20    6.20
   6  13  -1   -5.40    9.50
   6  13  -1    0.80   18.10
  -6 -13   1   -1.30    7.20
  -6 -13   1    0.20   19.40
  -6 -13   1    9.40    5.90
  -6 -13   1    4.50    6.30
  -6 -13   1   -1.60    9.50
  -6 -13   1    0.00    4.60
   5  13  -1    0.90    7.50
   5  13  -1    2.70    2.90
   5  13  -1    1.20    4.30
   5  13  -1   15.00   19.10
   5  13  -1    0.20    5.30
  -5 -13   1  -21.60   12.20
  -5 -13   1    7.40    6.00
  -5 -13   1    5.50   20.10
  -5 -13   1    4.30    6.70
  -5 -13   1   -7.40    4.00
  -5 -13   1    1.90    5.00
  -5 -13   1    2.50    8.90
   4  13  -1   72.29   23.00
   4  13  -1   51.79    8.50
   4  13  -1   52.99    7.40
   4  13  -1   47.60   11.10
   4  13  -1   22.30   15.90
  -4 -13   1   51.69    7.20
  -4 -13   1   33.60    8.90
  -4 -13   1   48.30   10.30
  -4 -13   1   57.09    9.60
  -4 -13   1   51.59   23.10
  -4 -13   1   34.90   16.50
   3  13  -1   -4.70    7.70
   3  13  -1   -3.20    4.20
   3  13  -1    5.40    4.10
   3  13  -1  -27.60   15.20
  -3 -13   1   -6.40    3.70
  -3 -13   1   -7.20   13.90
  -3 -13   1   -7.20   13.10
  -3 -13   1    6.10    5.90
  -3 -13   1   -2.00    4.40
  -3 -13   1   -7.40    2.90
   2  13  -1   13.70   10.60
   2  13  -1    3.60   16.70
   2  13  -1    2.80    4.30
   2  13  -1   -6.40    4.70
   2  13  -1   -0.10    5.90
  -2 -13   1   -2.10   12.20
  -2 -13   1    7.90    5.10
  -2 -13   1   -2.30    6.00
  -2 -13   1  -19.80   17.80
  -2 -13   1    5.00    3.50
  -2 -13   1    7.80    4.80
   1  13  -1  -11.60   12.90
   1  13  -1    6.90    5.20
   1  13  -1  -13.40   10.00
   1  13  -1    0.30    2.90
   1  13  -1    1.00    5.00
  -1 -13   1    5.80    2.90
  -1 -13   1  -14.20   16.40
  -1 -13   1    0.50    4.20
  -1 -13   1   -0.60    8.30
  -1 -13   1    2.60    6.10
  -1 -13   1    8.30    4.70
  -1 -13   1    1.30    7.80
  -1 -13   1    2.20    6.00
   0  13  -1   -1.20   13.70
   0  13  -1    1.40   15.50
   0  13  -1    1.90    4.80
   0  13  -1   -4.60    3.60
   0 -13   1   -9.10   16.00
   0 -13   1   -3.30    4.70
   0 -13   1   -3.70    5.30
   0 -13   1   -6.90    6.20
   0 -13   1   -0.70    2.40
   0 -13   1   -4.80    3.90
   0 -13   1   -1.30    5.70
   0 -13   1    3.70    8.50
  -1  13  -1  183.68   15.70
  -1  13  -1  182.18   13.90
  -1  13  -1  158.08   13.30
  -1  13  -1  162.08   24.30
  -1  13  -1  188.18   28.10
   1 -13   1  169.98   15.60
   1 -13   1  178.08   13.20
   1 -13   1  194.48   24.10
   1 -13   1  189.08   15.60
   1 -13   1  210.78   29.50
   1 -13   1  182.68   11.10
   1 -13   1  154.18   17.40
   1 -13   1  196.68   15.30
  -2  13  -1  130.69   22.80
  -2  13  -1  175.48   14.70
  -2  13  -1  169.38   12.80
  -2  13  -1  168.98   14.10
  -2  13  -1  192.28   26.80
   2 -13   1  178.78   15.10
   2 -13   1  156.08   14.60
   2 -13   1  176.98   22.60
   2 -13   1  195.28   13.80
   2 -13   1  172.38   17.30
   2 -13   1  184.58   10.60
   2 -13   1  196.58   14.70
  -3  13  -1   12.00    4.70
  -3  13  -1   17.00   13.10
  -3  13  -1   16.30   16.00
  -3  13  -1    9.90    4.40
  -3  13  -1    8.70    4.80
   3 -13   1   13.40    7.10
   3 -13   1   11.50    6.30
   3 -13   1   11.90    5.50
   3 -13   1   -7.70    9.60
   3 -13   1    5.00    4.00
   3 -13   1    6.60    4.30
   3 -13   1    7.50    1.20
  -4  13  -1   17.20    6.50
  -4  13  -1   22.50    7.10
  -4  13  -1   -0.70   12.20
  -4  13  -1   36.10   15.40
  -4  13  -1   18.90    4.80
   4 -13   1   25.30    5.20
   4 -13   1   14.70   10.10
   4 -13   1   20.90    7.30
   4 -13   1   16.50    5.70
   4 -13   1   23.00    5.00
   4 -13   1   15.30    4.70
  -5  13  -1    1.60    3.40
  -5  13  -1    6.80   10.80
  -5  13  -1    9.60    6.00
  -5  13  -1    4.00    3.70
  -5  13  -1   11.10   12.20
  -5  13  -1   -2.40    4.80
   5 -13   1   -0.90    5.30
   5 -13   1    3.00    3.60
   5 -13   1    6.50    4.00
   5 -13   1    4.20    3.00
   5 -13   1   18.40   11.90
  -6  13  -1    1.70   10.10
  -6  13  -1    8.00    7.60
  -6  13  -1    0.60    3.40
  -6  13  -1    1.20    3.40
  -6  13  -1    4.90    5.20
  -6  13  -1   -5.80   11.10
  -6  13  -1    3.60    5.80
   6 -13   1    2.40    2.40
   6 -13   1    3.50    9.90
   6 -13   1    6.20    3.00
   6 -13   1    4.10    2.30
   6 -13   1   -3.00    4.90
  -7  13  -1    0.00    6.80
  -7  13  -1    7.70    3.50
  -7  13  -1   -3.10    9.90
  -7  13  -1    7.50    5.90
  -7  13  -1   -0.60    6.00
  -7  13  -1   12.80   11.20
  -7  13  -1   -0.30    2.90
   7 -13   1   -1.10    2.50
   7 -13   1   -2.80    5.30
   7 -13   1   -2.50   13.10
   7 -13   1    1.30    9.30
  -8  13  -1    9.80    7.90
  -8  13  -1    2.40    5.20
  -8  13  -1    1.80    5.10
  -8  13  -1  -15.30   11.90
  -8  13  -1   -3.90   10.70
  -8  13  -1    5.90    4.00
  -8  13  -1   -3.50    2.70
   8 -13   1   -1.90    3.10
   8 -13   1    5.70   13.00
   8 -13   1   -0.50    6.90
   8 -13   1    1.80    3.70
   8 -13   1    2.90    5.00
  -9  13  -1   10.50    6.20
  -9  13  -1    2.90    9.40
  -9  13  -1    5.00    5.50
  -9  13  -1   10.70    3.10
  -9  13  -1    6.70    3.30
  -9  13  -1   21.00   11.00
   9 -13   1    7.80    3.10
   9 -13   1   20.20   15.00
   9 -13   1    5.00    3.60
   9 -13   1   10.50    4.50
   9 -13   1    8.00    3.30
   9 -13   1    3.70    7.90
   8  12  -1    6.70    6.60
   8  12  -1   14.60    5.90
   8  12  -1   18.60    5.50
   8  12  -1  -15.50   17.70
   8  12  -1    9.00    4.30
  -8 -12   1   14.70    5.90
  -8 -12   1   14.30   21.00
  -8 -12   1   12.20   14.90
  -8 -12   1    9.50    6.90
  -8 -12   1   17.60    5.00
  -8 -12   1   -1.10    7.50
   7  12  -1   40.60    6.00
   7  12  -1   22.10    5.50
   7  12  -1   18.40   19.80
   7  12  -1   23.50    6.50
   7  12  -1   25.10    8.40
  -7 -12   1   24.10    7.80
  -7 -12   1   29.30    5.60
  -7 -12   1   23.10    8.20
  -7 -12   1   31.90   20.40
  -7 -12   1   22.90   15.20
  -7 -12   1   27.80    6.70
   6  12  -1    4.10   17.50
   6  12  -1   23.30    4.70
   6  12  -1   26.80    5.60
   6  12  -1   45.00    7.80
   6  12  -1   33.20    5.50
   6  12  -1   14.70    8.10
  -6 -12   1   22.50    7.20
  -6 -12   1   32.10    6.70
  -6 -12   1   39.10   11.80
  -6 -12   1   20.40   15.70
  -6 -12   1   40.30   10.10
  -6 -12   1   28.30    8.50
  -6 -12   1   38.30   15.30
  -6 -12   1   28.40    6.40
   5  12  -1   -0.20    5.00
   5  12  -1   18.00    5.80
   5  12  -1    8.90    3.30
   5  12  -1   16.10    8.00
   5  12  -1   11.40    4.90
   5  12  -1    6.10   13.50
  -5 -12   1    2.70    8.30
  -5 -12   1   -7.20   12.10
  -5 -12   1   12.10   18.50
  -5 -12   1    4.90    5.50
  -5 -12   1    7.70    6.70
  -5 -12   1   13.90    5.50
  -5 -12   1    8.30    7.50
   4  12  -1   16.50   14.10
   4  12  -1    8.40    8.10
   4  12  -1   -3.70    2.30
   4  12  -1   -1.80   15.40
   4  12  -1   -9.90    4.30
   4  12  -1   -8.20    3.90
   4  12  -1    3.60    2.40
  -4 -12   1   -2.40    5.90
  -4 -12   1   -1.20   12.30
  -4 -12   1   -6.00    6.40
  -4 -12   1   -3.60    4.20
  -4 -12   1    6.10    4.40
  -4 -12   1    3.80    3.90
  -4 -12   1  -11.60   17.50
   3  12  -1   -7.90    3.30
   3  12  -1   15.80   14.10
   3  12  -1    2.90    4.90
   3  12  -1   -5.90    4.10
   3  12  -1    8.20    6.10
   3  12  -1    7.80   15.50
  -3 -12   1   -5.80    3.80
  -3 -12   1   -2.50    4.90
  -3 -12   1    0.70    3.40
  -3 -12   1    3.90   12.70
  -3 -12   1  -13.50    7.70
  -3 -12   1    5.20    6.10
   2  12  -1    9.00    4.40
   2  12  -1   11.50   13.50
   2  12  -1   -3.00    4.30
   2  12  -1   -0.60    7.30
   2  12  -1    9.70   16.30
   2  12  -1    7.10    4.90
  -2 -12   1    5.60   13.00
  -2 -12   1    8.20    7.40
  -2 -12   1    7.50    3.30
  -2 -12   1  -14.00   16.00
  -2 -12   1    8.90    3.60
  -2 -12   1    1.80    5.00
  -2 -12   1   -5.70    4.90
   1  12  -1  -19.80   12.70
   1  12  -1    1.30    5.00
   1  12  -1   12.00   13.70
   1  12  -1    0.90    3.20
   1  12  -1    4.40    4.60
  -1 -12   1    2.50   16.90
  -1 -12   1   -4.60    6.20
  -1 -12   1   -7.10    4.30
  -1 -12   1    2.00    2.80
  -1 -12   1    9.40    6.00
  -1 -12   1  -11.40   10.60
  -1 -12   1    3.60    4.30
  -1 -12   1   -3.00    5.10
   0  12  -1   60.89    8.70
   0  12  -1   58.19   16.90
   0  12  -1   67.29    8.00
   0  12  -1   66.09   19.20
   0  12  -1   79.79    9.30
   0 -12   1   62.09   16.20
   0 -12   1   91.99    8.20
   0 -12   1   77.49   21.80
   0 -12   1   96.79   10.90
   0 -12   1   73.49   10.20
   0 -12   1   84.99   12.60
   0 -12   1   79.59    6.60
   0 -12   1   70.09    9.50
  -1  12  -1   36.10   14.80
  -1  12  -1   38.70   17.70
  -1  12  -1   44.50    7.70
  -1  12  -1   47.70    7.30
  -1  12  -1   45.90    6.80
  -1  12  -1   54.89    7.60
   1 -12   1   47.00    6.70
   1 -12   1   60.79    4.90
   1 -12   1   57.09   10.40
   1 -12   1   43.80   13.80
   1 -12   1   48.30    8.00
   1 -12   1   29.20   17.80
   1 -12   1   49.80    8.20
   1 -12   1   51.29    7.90
  -2  12  -1  482.15   30.90
  -2  12  -1  499.55   29.70
  -2  12  -1  512.45   30.70
  -2  12  -1  477.65   29.00
  -2  12  -1  529.15   42.40
   2 -12   1  486.25   26.60
   2 -12   1  504.15   29.80
   2 -12   1  510.25   32.70
   2 -12   1  506.45   42.50
   2 -12   1  479.65   30.50
   2 -12   1  468.15   29.00
   2 -12   1  508.55   30.40
   2 -12   1  540.45   38.60
  -3  12  -1  -10.10   10.10
  -3  12  -1    8.70    4.70
  -3  12  -1    6.30    4.10
  -3  12  -1    5.70    5.10
  -3  12  -1   20.50    6.50
  -3  12  -1    6.50    3.90
  -3  12  -1   22.80   13.00
   3 -12   1    3.60    4.50
   3 -12   1    9.30    4.10
   3 -12   1    9.40   10.30
   3 -12   1   10.70    4.90
   3 -12   1    6.10   13.90
   3 -12   1    9.00    1.30
   3 -12   1    9.00    4.80
   3 -12   1    4.80    4.20
  -4  12  -1    1.60   11.40
  -4  12  -1    3.90    3.80
  -4  12  -1   -2.10    3.10
  -4  12  -1    4.00    3.90
  -4  12  -1    6.70   10.90
  -4  12  -1    1.00    5.00
   4 -12   1   -0.40    3.00
   4 -12   1   -9.40    8.00
   4 -12   1    5.10    5.90
   4 -12   1   -1.90    3.80
   4 -12   1   16.40   13.80
   4 -12   1   10.40    4.90
   4 -12   1   -1.40    3.10
  -5  12  -1   38.00    7.80
  -5  12  -1   35.40    5.60
  -5  12  -1   33.10   12.80
  -5  12  -1   46.70    7.90
  -5  12  -1   24.80   12.80
  -5  12  -1   39.90    5.50
   5 -12   1   31.10   14.80
   5 -12   1   45.40    4.70
   5 -12   1   36.70    5.50
   5 -12   1   40.70    5.50
   5 -12   1   41.50    7.90
  -6  12  -1   -9.90    9.70
  -6  12  -1   -1.10    6.30
  -6  12  -1   -0.80    3.00
  -6  12  -1   -2.10    3.40
  -6  12  -1   -1.10    4.90
  -6  12  -1   10.40    5.20
  -6  12  -1   10.20   11.90
   6 -12   1  -17.30   12.80
   6 -12   1   12.60    8.00
   6 -12   1    1.00    3.20
   6 -12   1    0.10    2.10
   6 -12   1    0.20    1.60
   6 -12   1    0.30    3.00
  -7  12  -1   11.50    3.50
  -7  12  -1   12.60   10.00
  -7  12  -1    1.00    8.80
  -7  12  -1   20.00    6.30
  -7  12  -1    9.70    3.60
  -7  12  -1   11.90    5.30
  -7  12  -1    9.40    6.80
   7 -12   1   13.90    4.20
   7 -12   1   15.70    5.10
   7 -12   1    5.90    8.90
   7 -12   1   11.00    4.60
   7 -12   1   -3.00   11.10
   7 -12   1    9.50    3.50
   7 -12   1   12.20    2.50
  -8  12  -1   -2.70    2.40
  -8  12  -1   -0.20    4.70
  -8  12  -1    3.10    3.20
  -8  12  -1   -2.10    6.40
  -8  12  -1  -22.10    9.10
  -8  12  -1    1.90    4.20
  -8  12  -1    4.80    8.90
   8 -12   1    5.10    2.70
   8 -12   1    1.00    7.90
   8 -12   1    0.20    4.10
   8 -12   1    5.90    3.90
   8 -12   1    2.50    3.60
   8 -12   1   -1.20    2.50
  -9  12  -1   10.40    6.80
  -9  12  -1   -1.70    2.60
  -9  12  -1    1.80    3.20
  -9  12  -1    3.20    5.80
  -9  12  -1    0.70    4.40
  -9  12  -1   12.50    8.10
   9 -12   1    3.10    3.50
   9 -12   1    5.20    3.90
   9 -12   1    6.00    2.90
 -10  12  -1    2.70    7.50
 -10  12  -1    1.60    2.50
 -10  12  -1   -0.50    3.60
 -10  12  -1   -6.60    7.90
 -10  12  -1   -0.10    5.00
 -10  12  -1    2.60    6.70
 -10  12  -1    1.40    2.50
  10 -12   1   -4.20    3.00
  10 -12   1    0.30    3.60
  10 -12   1    0.50    6.70
  10 -12   1    0.40    3.80
   9  11  -1   10.10    5.30
   9  11  -1   11.20    8.30
   9  11  -1    7.10    5.20
   9  11  -1   12.60    7.10
   9  11  -1    8.90   17.10
   9  11  -1    5.80    4.90
  -9 -11   1    6.30    6.30
  -9 -11   1    6.70   13.90
  -9 -11   1    3.60    4.90
  -9 -11   1    9.50   19.10
  -9 -11   1    9.50    6.10
  -9 -11   1   25.50    9.00
   8  11  -1   76.19    9.40
   8  11  -1   80.69   11.00
   8  11  -1   53.19   20.40
   8  11  -1   90.99   12.00
   8  11  -1   79.79    9.20
  -8 -11   1  103.19   20.10
  -8 -11   1   94.19   12.60
  -8 -11   1   92.39    9.70
  -8 -11   1   55.39    9.00
  -8 -11   1   58.89   22.30
  -8 -11   1   77.99    9.40
   7  11  -1   -2.10    3.80
   7  11  -1    4.30    4.30
   7  11  -1  -10.90    4.00
   7  11  -1   11.30   15.20
   7  11  -1   -4.00    6.00
   7  11  -1   30.20   17.70
   7  11  -1    2.60    3.70
  -7 -11   1    0.20    5.20
  -7 -11   1  -11.40   14.10
  -7 -11   1    0.00    6.30
  -7 -11   1    3.70   12.60
  -7 -11   1    0.40    4.20
  -7 -11   1    2.70    4.70
  -7 -11   1   -2.90    6.30
  -7 -11   1   -4.60    7.20
   6  11  -1    4.70    4.80
   6  11  -1   10.60    6.80
   6  11  -1   -2.40   15.10
   6  11  -1    5.50    3.90
   6  11  -1   16.30    4.30
   6  11  -1    7.00   12.90
   6  11  -1   10.80    5.20
  -6 -11   1   26.10   14.00
  -6 -11   1    8.60    5.80
  -6 -11   1    9.70    6.90
  -6 -11   1   33.00   18.60
  -6 -11   1    4.30    4.40
  -6 -11   1    2.00    6.50
  -6 -11   1   10.30    5.20
   5  11  -1    5.20    3.30
   5  11  -1   19.90   17.00
   5  11  -1    4.70    3.80
   5  11  -1    4.80    3.90
   5  11  -1   15.40    7.20
   5  11  -1   12.50    5.30
  -5 -11   1   -2.40    8.50
  -5 -11   1    9.40    4.30
  -5 -11   1    6.70    6.80
  -5 -11   1    5.70    4.40
  -5 -11   1    4.50   16.20
  -5 -11   1    6.10    6.10
  -5 -11   1    5.70    4.30
   4  11  -1   18.60    7.90
   4  11  -1   -2.00    3.60
   4  11  -1   10.80    3.20
   4  11  -1   17.30   10.30
   4  11  -1    5.30   11.30
   4  11  -1   13.00    4.40
   4  11  -1    4.40    4.80
  -4 -11   1   10.90    4.70
  -4 -11   1    1.30    8.00
  -4 -11   1   24.20   13.90
  -4 -11   1    7.60    4.90
  -4 -11   1   14.10    3.50
  -4 -11   1   11.70    5.90
  -4 -11   1    5.30    6.50
   3  11  -1  127.69   10.90
   3  11  -1  116.49   17.90
   3  11  -1  127.79   12.20
   3  11  -1  160.48   25.50
   3  11  -1  133.29    9.20
   3  11  -1  145.89   15.50
   3  11  -1  120.99   11.80
  -3 -11   1  137.29   14.00
  -3 -11   1  131.79   25.20
  -3 -11   1  135.49   13.10
  -3 -11   1  165.98   14.10
  -3 -11   1  150.98   12.00
  -3 -11   1  118.09   20.10
  -3 -11   1  143.79   16.00
  -3 -11   1  158.98   11.10
   2  11  -1   25.30    6.20
   2  11  -1   35.30   14.60
   2  11  -1   24.50   12.70
   2  11  -1   32.80    6.50
   2  11  -1   34.70    5.70
  -2 -11   1   31.20    4.70
  -2 -11   1   20.60   13.20
  -2 -11   1   38.70    7.40
  -2 -11   1   37.90    9.40
  -2 -11   1   28.00    6.70
  -2 -11   1   28.90    6.90
  -2 -11   1   50.19   14.60
  -2 -11   1   32.70    5.80
   1  11  -1  186.88   27.10
   1  11  -1  216.38   15.40
   1  11  -1  212.38   25.00
   1  11  -1  212.58   16.40
   1  11  -1  223.68   15.20
  -1 -11   1  217.28   17.00
  -1 -11   1  232.48   25.70
  -1 -11   1  222.28   29.60
  -1 -11   1  241.48   15.10
  -1 -11   1  223.78   14.00
  -1 -11   1  220.08   16.60
  -1 -11   1  220.68   16.70
  -1 -11   1  219.58   19.40
   0  11  -1  399.56   24.80
   0  11  -1  370.66   33.80
   0  11  -1  401.06   23.90
   0  11  -1  430.86   37.60
   0  11  -1  405.36   25.30
   0  11  -1  386.86   25.00
   0 -11   1  376.46   32.80
   0 -11   1  401.86   39.40
   0 -11   1  364.26   25.70
   0 -11   1  370.46   27.30
   0 -11   1  405.06   25.40
   0 -11   1  435.26   27.30
   0 -11   1  389.26   22.40
   0 -11   1  412.86   24.20
  -1  11  -1   60.59    7.00
  -1  11  -1   72.39   16.00
  -1  11  -1   41.70   16.20
  -1  11  -1   61.29    8.50
  -1  11  -1   58.19    8.20
  -1  11  -1   63.79    7.30
   1 -11   1   60.59    8.70
   1 -11   1   54.09    8.70
   1 -11   1   57.29    6.90
   1 -11   1   83.49   15.30
   1 -11   1   40.20   13.90
   1 -11   1   56.89    7.90
   1 -11   1   70.19    8.40
   1 -11   1   64.39    5.10
  -2  11  -1  815.12   45.40
  -2  11  -1  801.72   47.40
  -2  11  -1  817.82   46.30
  -2  11  -1  759.22   55.69
  -2  11  -1  762.02   45.90
  -2  11  -1  803.92   53.79
  -2  11  -1  820.32   44.90
   2 -11   1  842.52   45.00
   2 -11   1  813.62   52.39
   2 -11   1  798.02   47.60
   2 -11   1  833.12   42.70
   2 -11   1  769.82   46.10
   2 -11   1  850.11   45.50
   2 -11   1  826.52   56.99
   2 -11   1  787.32   45.50
  -3  11  -1    4.70    5.10
  -3  11  -1   11.70    5.80
  -3  11  -1    9.50    4.30
  -3  11  -1    2.30    3.40
  -3  11  -1    6.90   10.80
  -3  11  -1   11.60    4.80
  -3  11  -1   -5.40   10.60
   3 -11   1   11.60   13.30
   3 -11   1   12.00    3.70
   3 -11   1   10.40    7.40
   3 -11   1    6.90    1.10
   3 -11   1    2.40    9.00
   3 -11   1    6.10    4.40
   3 -11   1   14.50    4.10
   3 -11   1   10.00    4.40
  -4  11  -1  141.69   11.00
  -4  11  -1  137.99   19.50
  -4  11  -1  133.29   12.80
  -4  11  -1  155.58   12.40
  -4  11  -1  136.09   13.00
  -4  11  -1  129.99   18.80
  -4  11  -1  128.09   10.50
   4 -11   1  143.09   10.10
   4 -11   1  136.39   10.90
   4 -11   1  137.69   13.10
   4 -11   1  150.38   10.40
   4 -11   1  172.38   23.20
   4 -11   1  144.49   11.00
  -5  11  -1    7.70    4.80
  -5  11  -1    5.30   10.00
  -5  11  -1    1.10    3.20
  -5  11  -1   -8.20    8.40
  -5  11  -1    1.10    3.00
  -5  11  -1    2.90    4.70
   5 -11   1   -1.70    4.20
   5 -11   1    2.10    2.90
   5 -11   1    7.30    4.00
   5 -11   1    9.80    7.90
   5 -11   1    2.10    2.30
   5 -11   1    3.40   11.70
  -6  11  -1   46.20    7.30
  -6  11  -1   54.59   14.30
  -6  11  -1   52.39    5.80
  -6  11  -1   33.60    6.90
  -6  11  -1   42.50    5.40
  -6  11  -1   35.30   12.00
   6 -11   1   35.80   13.50
   6 -11   1   41.10    3.40
   6 -11   1   46.00    5.70
   6 -11   1   45.00    3.90
   6 -11   1   50.09    9.50
   6 -11   1   42.70    4.00
   6 -11   1   43.50    5.70
   6 -11   1   53.29   10.30
   6 -11   1   41.90    6.60
  -7  11  -1   34.10    9.50
  -7  11  -1   17.70   11.40
  -7  11  -1   25.90    6.10
  -7  11  -1   34.50   10.30
  -7  11  -1   29.70    5.90
  -7  11  -1   22.90    4.00
  -7  11  -1   27.60    4.50
   7 -11   1   22.80    5.40
   7 -11   1   29.50    3.60
   7 -11   1   30.50    5.00
   7 -11   1   22.30    4.60
   7 -11   1   17.20   11.10
   7 -11   1   27.20    9.10
  -8  11  -1   -4.20    8.80
  -8  11  -1    5.80    2.50
  -8  11  -1    2.30    3.40
  -8  11  -1    2.90    2.60
  -8  11  -1   -4.70    8.60
  -8  11  -1   -0.30    5.40
  -8  11  -1   -1.20    5.20
   8 -11   1    5.80    4.00
   8 -11   1    5.40    9.40
   8 -11   1    4.90    5.70
   8 -11   1    7.10    3.70
   8 -11   1   -1.10    2.70
   8 -11   1    1.00    3.00
   8 -11   1    2.00    2.70
  -9  11  -1   17.00    5.30
  -9  11  -1   24.20    3.40
  -9  11  -1   24.40    8.30
  -9  11  -1   23.40    6.50
  -9  11  -1    6.50    8.50
  -9  11  -1   41.20    4.90
  -9  11  -1   24.80    8.20
   9 -11   1   19.00   10.90
   9 -11   1   13.60    6.80
   9 -11   1   29.80    5.10
   9 -11   1   37.10    5.10
   9 -11   1   25.90    4.90
   9 -11   1   24.60    4.30
 -10  11  -1    4.40    5.50
 -10  11  -1    5.50    7.30
 -10  11  -1    1.40    7.80
 -10  11  -1    4.40    2.70
 -10  11  -1    4.50    6.80
 -10  11  -1    0.90    2.00
  10 -11   1    5.10    3.30
  10 -11   1    4.80    8.00
  10 -11   1    5.70    2.90
  10 -11   1    0.40    5.50
  10 -11   1    5.50    4.10
   9  10  -1    6.80    3.10
   9  10  -1    8.40    6.70
   9  10  -1    8.00    5.10
   9  10  -1   14.60   17.00
   9  10  -1   15.40    8.00
   9  10  -1    7.90    4.90
  -9 -10   1   10.60    7.40
  -9 -10   1   17.20   29.00
  -9 -10   1   12.60    6.20
  -9 -10   1    0.10    4.10
  -9 -10   1   -0.50    5.60
  -9 -10   1   -9.10   12.10
   8  10  -1   26.00   17.40
   8  10  -1    2.00    3.10
   8  10  -1   -6.00    3.80
   8  10  -1   -2.70    5.20
   8  10  -1    5.90    6.30
   8  10  -1    0.70    4.50
  -8 -10   1   24.00   13.20
  -8 -10   1    1.50    5.10
  -8 -10   1   -3.20    3.70
  -8 -10   1   -3.60    6.10
  -8 -10   1   -5.10    9.00
  -8 -10   1   -0.80    3.40
  -8 -10   1    3.30    7.60
   7  10  -1    5.30    3.60
   7  10  -1    0.70    3.10
   7  10  -1   19.10   12.60
   7  10  -1   -1.70    5.50
   7  10  -1   12.00    4.80
   7  10  -1    1.60    3.80
   7  10  -1  -15.60   14.10
  -7 -10   1    6.70    4.60
  -7 -10   1    2.20    4.10
  -7 -10   1    4.00    6.70
  -7 -10   1   -9.50    7.80
  -7 -10   1    5.60    5.10
  -7 -10   1   22.90   18.60
  -7 -10   1  -17.40   10.40
  -7 -10   1    7.00    6.50
   6  10  -1    6.40    3.50
   6  10  -1   -1.40    3.00
   6  10  -1   -0.50    3.20
   6  10  -1    0.00    3.20
   6  10  -1   17.60   15.30
   6  10  -1   -4.10    5.60
  -6 -10   1    3.20   16.20
  -6 -10   1  -11.60    5.40
  -6 -10   1    6.90    5.10
  -6 -10   1    4.20    5.40
  -6 -10   1    9.20    6.00
  -6 -10   1   19.70   13.30
  -6 -10   1    7.00    8.20
   5  10  -1   16.90    5.40
   5  10  -1    4.90   13.80
   5  10  -1   18.50    4.10
   5  10  -1   14.20    8.20
   5  10  -1   17.60    4.30
   5  10  -1   18.50    4.90
  -5 -10   1   27.50    7.40
  -5 -10   1   15.10    5.70
  -5 -10   1   10.70   11.10
  -5 -10   1   25.20    5.30
  -5 -10   1   23.90    5.10
  -5 -10   1   16.50    7.20
  -5 -10   1   16.50    8.30
  -5 -10   1   10.20   16.90
   4  10  -1   38.30   16.60
   4  10  -1   31.20    4.60
   4  10  -1   29.30    5.70
   4  10  -1   27.70   11.60
   4  10  -1   32.00    8.10
   4  10  -1   18.10    4.80
   4  10  -1   31.90    4.20
  -4 -10   1   28.10    4.60
  -4 -10   1   34.90   10.50
  -4 -10   1   28.20    5.40
  -4 -10   1   20.90   17.10
  -4 -10   1   12.70    5.40
  -4 -10   1   37.70    7.20
  -4 -10   1   21.00    8.00
  -4 -10   1   36.50    7.60
   3  10  -1   15.20    7.40
   3  10  -1   35.40    6.00
   3  10  -1   18.40   12.50
   3  10  -1   28.50    5.00
   3  10  -1   18.10   11.30
   3  10  -1   21.40    3.30
  -3 -10   1   14.00   11.20
  -3 -10   1   26.40    7.10
  -3 -10   1   35.00    5.90
  -3 -10   1   27.70    6.80
  -3 -10   1   15.20   16.00
  -3 -10   1   22.10    6.40
  -3 -10   1   21.50    4.40
  -3 -10   1   36.60    5.60
   2  10  -1   96.89   20.20
   2  10  -1  107.79   10.30
   2  10  -1   94.69    9.50
   2  10  -1   83.59   16.50
   2  10  -1   98.49    8.20
  -2 -10   1  135.79   20.80
  -2 -10   1  117.09   11.80
  -2 -10   1   95.39    9.20
  -2 -10   1  124.89   16.60
  -2 -10   1   86.99    8.10
  -2 -10   1   99.39   11.10
  -2 -10   1  106.69   12.70
  -2 -10   1  117.29   10.90
   1  10  -1  256.67   16.90
   1  10  -1  215.98   16.60
   1  10  -1  239.98   15.40
   1  10  -1  232.88   16.30
   1  10  -1  270.37   29.40
   1  10  -1  224.18   24.60
  -1 -10   1  227.78   14.40
  -1 -10   1  255.67   25.40
  -1 -10   1  244.08   17.20
  -1 -10   1  231.28   18.20
  -1 -10   1  233.88   16.70
  -1 -10   1  241.38   28.60
  -1 -10   1  227.68   17.60
  -1 -10   1  226.78   15.50
   0  10  -1  560.94   30.10
   0  10  -1  501.55   31.00
   0  10  -1  500.15   41.90
   0  10  -1  510.35   38.70
   0  10  -1  547.45   30.80
   0  10  -1  499.35   31.00
   0 -10   1  511.75   33.00
   0 -10   1  529.95   30.70
   0 -10   1  475.95   36.10
   0 -10   1  545.75   31.90
   0 -10   1  503.15   29.40
   0 -10   1  503.05   31.20
   0 -10   1  577.84   31.60
   0 -10   1  454.25   41.70
  -1  10  -1   84.39    9.60
  -1  10  -1  101.29   15.40
  -1  10  -1   36.60   14.40
  -1  10  -1   97.59    8.30
  -1  10  -1   97.09    9.20
  -1  10  -1   90.29    9.30
   1 -10   1   85.89    8.20
   1 -10   1  101.29    9.80
   1 -10   1  102.89    9.50
   1 -10   1   92.39   14.80
   1 -10   1  101.49   10.80
   1 -10   1   84.99    6.50
   1 -10   1  124.49   20.10
  -2  10  -1  631.84   38.00
  -2  10  -1  653.83   36.70
  -2  10  -1  678.93   47.30
  -2  10  -1  663.03   44.00
  -2  10  -1  660.03   37.10
  -2  10  -1  673.53   38.20
  -2  10  -1  697.03   39.30
   2 -10   1  655.93   38.00
   2 -10   1  671.03   37.60
   2 -10   1  648.24   37.20
   2 -10   1  667.33   34.80
   2 -10   1  661.83   36.80
   2 -10   1  625.74   43.20
   2 -10   1  646.14   39.40
   2 -10   1  609.14   47.30
  -3  10  -1  365.76   30.40
  -3  10  -1  371.66   22.20
  -3  10  -1  379.86   22.20
  -3  10  -1  350.56   23.50
  -3  10  -1  373.26   24.50
  -3  10  -1  410.96   23.80
  -3  10  -1  345.97   31.50
   3 -10   1  387.36   22.90
   3 -10   1  380.46   22.10
   3 -10   1  363.96   19.60
   3 -10   1  376.26   24.60
   3 -10   1  356.36   31.10
   3 -10   1  369.26   22.00
   3 -10   1  379.76   23.10
  -4  10  -1   22.70    5.70
  -4  10  -1   29.30    5.60
  -4  10  -1   24.20    5.40
  -4  10  -1   24.80    4.20
  -4  10  -1   16.50   10.80
  -4  10  -1   21.90    4.30
  -4  10  -1   15.20   10.50
   4 -10   1    6.50    7.70
   4 -10   1   23.30    4.10
   4 -10   1   20.40    5.60
   4 -10   1   20.20    4.10
   4 -10   1   20.20    3.40
   4 -10   1    3.80   11.40
   4 -10   1   13.70    4.20
  -5  10  -1   -9.70    3.30
  -5  10  -1    2.00    9.10
  -5  10  -1    5.70    2.90
  -5  10  -1   -9.90    7.50
  -5  10  -1   -1.40    4.10
  -5  10  -1    8.20    3.00
   5 -10   1   12.40    7.30
   5 -10   1   -1.90    3.10
   5 -10   1    3.30    4.10
   5 -10   1    8.00    3.30
   5 -10   1    2.20    1.80
   5 -10   1    3.90    2.60
   5 -10   1    1.10    1.50
   5 -10   1    1.70   10.00
  -6  10  -1   -2.60    7.50
  -6  10  -1  -10.00    7.40
  -6  10  -1    6.70    4.10
  -6  10  -1   -0.20    2.40
  -6  10  -1   -2.90    2.90
  -6  10  -1    3.10    5.60
  -6  10  -1   -2.40    3.80
   6 -10   1    0.20    2.80
   6 -10   1    1.70    6.30
   6 -10   1   -1.40    2.60
   6 -10   1    2.50    3.30
   6 -10   1    1.30   10.00
   6 -10   1    0.40    2.50
   6 -10   1    3.10    2.10
  -7  10  -1   37.90   11.10
  -7  10  -1   59.59   11.70
  -7  10  -1   70.19   10.20
  -7  10  -1   49.20    5.30
  -7  10  -1   35.00    6.40
  -7  10  -1   45.40    4.90
  -7  10  -1   49.70    7.30
   7 -10   1   54.09    6.20
   7 -10   1   52.99    5.90
   7 -10   1   43.40    5.80
   7 -10   1   48.20    6.20
   7 -10   1   43.30    9.60
   7 -10   1   34.80   13.50
   7 -10   1   54.49    5.00
  -8  10  -1   21.50    3.80
  -8  10  -1   31.50   10.50
  -8  10  -1   21.50    3.50
  -8  10  -1   28.30    7.20
  -8  10  -1   30.20    5.60
  -8  10  -1    7.40    8.10
  -8  10  -1   14.80    5.80
  -8  10  -1   16.60    5.80
   8 -10   1   16.30   10.70
   8 -10   1   32.60    4.40
   8 -10   1   13.50    4.00
   8 -10   1   24.10    4.00
   8 -10   1   28.10    4.50
  -9  10  -1   20.50    5.40
  -9  10  -1   23.90    3.30
  -9  10  -1   27.30    8.70
  -9  10  -1   27.60    7.20
  -9  10  -1   23.20    7.80
   9 -10   1   27.90    4.90
   9 -10   1   23.10   10.50
   9 -10   1   24.10    4.50
   9 -10   1   27.50    4.30
   9 -10   1   18.90    8.20
 -10  10  -1   17.30    8.00
 -10  10  -1    6.90    2.80
 -10  10  -1    6.20    4.30
 -10  10  -1    7.70    1.30
 -10  10  -1    6.90    3.50
 -10  10  -1    6.20    2.00
 -10  10  -1   19.60    6.20
 -10  10  -1   11.40    6.80
 -10  10  -1    7.20    2.10
  10 -10   1   10.40    4.20
  10 -10   1    6.40    2.60
  10 -10   1    6.80    5.40
  10 -10   1    8.80    3.80
  10 -10   1   11.80    7.00
 -11  10  -1   78.39    7.10
 -11  10  -1   66.49    9.00
 -11  10  -1   61.29    7.80
 -11  10  -1   45.30    9.60
 -11  10  -1   84.79    5.60
 -11  10  -1   97.79    6.20
 -11  10  -1   90.79   11.20
  11 -10   1  109.59    8.40
  11 -10   1   87.09    9.10
  10   9  -1   -0.90    5.00
  10   9  -1    2.20    5.10
  10   9  -1   -8.00    5.60
 -10  -9   1   -9.90    4.40
 -10  -9   1   -0.80   15.10
 -10  -9   1   -6.50    9.00
 -10  -9   1    1.50    3.90
 -10  -9   1    2.70    5.00
 -10  -9   1   -1.10    6.40
 -10  -9   1   21.60   12.90
   9   9  -1    2.40    3.80
   9   9  -1   -1.50    2.30
   9   9  -1   -1.50    4.20
   9   9  -1    3.20    6.30
   9   9  -1   -1.80    3.10
   9   9  -1    2.80    4.20
   9   9  -1   -8.30   13.50
  -9  -9   1    4.80    4.80
  -9  -9   1   -2.10    6.40
  -9  -9   1   10.00   15.30
  -9  -9   1    5.60    7.40
  -9  -9   1    2.90    3.80
  -9  -9   1  -11.60   10.80
  -9  -9   1    4.00    6.50
  -9  -9   1    7.30    5.60
   8   9  -1   42.20    6.60
   8   9  -1    4.80   13.80
   8   9  -1   54.59   10.30
   8   9  -1   46.90    8.30
   8   9  -1   49.99   13.40
   8   9  -1   22.80    4.20
   8   9  -1   21.00    5.90
   8   9  -1   38.20    6.20
  -8  -9   1   25.80    8.10
  -8  -9   1   23.90   12.80
  -8  -9   1   26.70    6.90
  -8  -9   1   63.99   12.50
  -8  -9   1   48.40   17.70
  -8  -9   1   52.99    7.80
   7   9  -1  111.19   21.00
   7   9  -1   80.89   11.00
   7   9  -1  122.19   10.00
   7   9  -1  122.99   10.60
  -7  -9   1  116.79   14.30
  -7  -9   1  121.99   12.20
  -7  -9   1  110.39   12.30
  -7  -9   1   97.39   10.60
  -7  -9   1  118.69   10.20
  -7  -9   1  113.69   12.90
  -7  -9   1   99.59   20.70
  -7  -9   1   79.39   16.80
   6   9  -1   48.20    7.20
   6   9  -1   36.80    7.90
   6   9  -1   72.49   18.80
   6   9  -1   59.09    6.60
   6   9  -1   37.30    6.20
   6   9  -1   71.09   12.80
   6   9  -1   52.09    5.90
  -6  -9   1   42.30    7.30
  -6  -9   1   50.69    6.10
  -6  -9   1   58.49    9.40
  -6  -9   1   40.00   13.40
  -6  -9   1   39.60    6.50
  -6  -9   1   58.39    9.90
  -6  -9   1   58.09    8.90
  -6  -9   1   62.29   15.90
   5   9  -1   57.99    9.70
   5   9  -1   45.70    5.50
   5   9  -1   50.99   17.20
   5   9  -1   63.89    7.70
   5   9  -1   42.10    5.20
   5   9  -1   40.30   12.50
   5   9  -1   43.50    6.00
  -5  -9   1   47.90    6.50
  -5  -9   1   50.49    6.90
  -5  -9   1   47.20    6.40
  -5  -9   1   29.80   16.90
  -5  -9   1   46.00    8.70
  -5  -9   1   50.29    9.90
  -5  -9   1   49.30    8.00
  -5  -9   1   44.70    5.30
  -5  -9   1   53.19   14.00
   4   9  -1   33.00    5.80
   4   9  -1   32.20    4.20
   4   9  -1   31.90   15.20
   4   9  -1   42.80    9.70
   4   9  -1   40.80    8.30
   4   9  -1   34.40    5.00
   4   9  -1   33.00    5.40
  -4  -9   1   29.60    7.10
  -4  -9   1   27.50    4.80
  -4  -9   1   42.90    8.80
  -4  -9   1   29.80    4.00
  -4  -9   1   32.40    6.90
  -4  -9   1   17.40   15.10
  -4  -9   1   17.00   10.80
  -4  -9   1   28.30    5.30
  -4  -9   1   27.80    5.10
   3   9  -1   64.09    5.10
   3   9  -1   45.40   15.30
   3   9  -1   58.69    7.00
   3   9  -1   46.00   13.40
   3   9  -1   52.09    6.60
   3   9  -1   55.19    7.00
   3   9  -1   50.19    9.40
  -3  -9   1   67.89    8.60
  -3  -9   1   62.69    6.30
  -3  -9   1   49.99    8.30
  -3  -9   1   67.39   13.80
  -3  -9   1   49.30    7.40
  -3  -9   1   53.29    9.30
  -3  -9   1   31.60   12.20
  -3  -9   1   51.89    4.60
  -3  -9   1   59.99    6.20
   2   9  -1   45.10    6.60
   2   9  -1   65.19   16.60
   2   9  -1   23.50   11.20
   2   9  -1   36.90    6.20
   2   9  -1   44.70    5.50
   2   9  -1   40.80    3.80
  -2  -9   1   40.10    4.50
  -2  -9   1   30.80    6.70
  -2  -9   1   31.00    9.70
  -2  -9   1   27.80   14.30
  -2  -9   1   48.10    5.80
  -2  -9   1   42.20    6.50
  -2  -9   1   43.80    7.50
  -2  -9   1   44.20    6.60
   1   9  -1  920.21   61.09
   1   9  -1  933.81   59.79
   1   9  -1  928.71   52.89
   1   9  -1  965.30   52.89
   1   9  -1 1008.30   52.29
  -1  -9   1  984.90   51.39
  -1  -9   1  950.80   52.99
  -1  -9   1  867.91   58.09
  -1  -9   1  992.10   52.29
  -1  -9   1  917.01   63.19
  -1  -9   1  970.70   53.39
  -1  -9   1  987.90   55.39
   0   9  -1  540.25   29.70
   0   9  -1  512.95   30.50
   0   9  -1  507.25   30.50
   0   9  -1  527.15   38.70
   0   9  -1  518.45   30.30
   0   9  -1  460.35   36.90
   0  -9   1  523.05   31.40
   0  -9   1  494.25   31.90
   0  -9   1  540.05   30.70
   0  -9   1  537.05   28.70
   0  -9   1  549.05   37.50
   0  -9   1  516.95   30.20
   0  -9   1  542.55   29.60
   0  -9   1  537.75   41.50
  -1   9  -1  -11.50    8.40
  -1   9  -1    7.00    4.90
  -1   9  -1   10.00    3.10
  -1   9  -1   12.40    4.80
  -1   9  -1    6.10    4.60
  -1   9  -1   15.30    3.10
  -1   9  -1   -7.60   11.60
   1  -9   1   12.90    2.90
   1  -9   1   10.60    3.70
   1  -9   1    3.00   12.80
   1  -9   1   14.90    4.80
   1  -9   1    9.00    3.20
   1  -9   1   25.70    6.40
   1  -9   1   13.60    2.20
   1  -9   1   12.40    9.10
  -2   9  -1    9.50    4.80
  -2   9  -1    7.10    4.40
  -2   9  -1    5.20    9.90
  -2   9  -1    1.60    4.10
  -2   9  -1   23.50   10.50
  -2   9  -1    8.70    3.50
  -2   9  -1    7.90    3.00
   2  -9   1    9.30    3.80
   2  -9   1   10.80    9.50
   2  -9   1    5.40    2.90
   2  -9   1    8.20    1.50
   2  -9   1    5.50    3.50
   2  -9   1   10.60    3.90
   2  -9   1    8.50    4.10
   2  -9   1   -3.10    9.30
  -3   9  -1   18.60   11.10
  -3   9  -1    4.40    4.30
  -3   9  -1   -2.20    3.50
  -3   9  -1    4.00    2.80
  -3   9  -1    8.40    3.30
  -3   9  -1    6.00    4.60
  -3   9  -1    5.30    8.00
   3  -9   1    7.60    3.00
   3  -9   1    7.60    0.90
   3  -9   1    7.90   11.30
   3  -9   1    7.30    3.50
   3  -9   1    8.20    3.00
   3  -9   1    5.30    3.50
   3  -9   1    3.10    7.10
   3  -9   1    3.00    4.50
  -4   9  -1   15.60    3.60
  -4   9  -1   29.80    9.20
  -4   9  -1   26.20    4.00
  -4   9  -1   27.90    5.20
  -4   9  -1   -1.40    8.10
  -4   9  -1   23.70    4.90
  -4   9  -1   12.20    4.70
   4  -9   1   24.40    3.50
   4  -9   1   21.40    3.60
   4  -9   1   18.40    5.10
   4  -9   1   16.30    3.70
   4  -9   1   34.30    8.30
   4  -9   1   19.60    3.80
   4  -9   1   22.80    2.20
   4  -9   1   23.80   10.80
  -5   9  -1   12.90    8.40
  -5   9  -1    2.40    3.40
  -5   9  -1    3.20    3.00
  -5   9  -1    6.60    2.80
  -5   9  -1    6.30    4.10
  -5   9  -1    6.90    9.30
  -5   9  -1    5.40    3.70
   5  -9   1    3.80    9.70
   5  -9   1    5.90    3.60
   5  -9   1   14.70    6.30
   5  -9   1    5.80    1.90
   5  -9   1    7.70    3.20
   5  -9   1    5.50    1.60
   5  -9   1    5.10    3.40
   5  -9   1    3.10    2.40
   5  -9   1    3.50    2.20
  -6   9  -1  210.58   12.80
  -6   9  -1  202.18   14.10
  -6   9  -1  195.08   12.80
  -6   9  -1  215.88   16.00
  -6   9  -1  210.18   20.50
  -6   9  -1  178.58   19.40
   6  -9   1  191.18   12.10
   6  -9   1  228.68   17.30
   6  -9   1  226.38   13.20
   6  -9   1  201.28   13.10
   6  -9   1  193.78   13.40
   6  -9   1  191.28   21.00
   6  -9   1  194.78   13.80
  -7   9  -1   24.20    9.10
  -7   9  -1   30.80    7.60
  -7   9  -1   26.60    3.80
  -7   9  -1   21.40    6.30
  -7   9  -1   17.60    4.50
  -7   9  -1   15.70    3.70
  -7   9  -1   29.80    5.10
   7  -9   1   37.10    4.90
   7  -9   1   20.70   11.00
   7  -9   1   30.40    4.50
   7  -9   1   24.00    7.40
   7  -9   1   24.20    3.90
   7  -9   1   26.50    3.90
   7  -9   1   23.10    4.20
  -8   9  -1    1.90    5.50
  -8   9  -1    2.50    4.50
  -8   9  -1    5.70    2.20
  -8   9  -1    1.70    1.10
  -8   9  -1    0.80    2.40
  -8   9  -1    4.10    3.70
  -8   9  -1    4.60    4.20
  -8   9  -1    1.90    1.10
  -8   9  -1   -6.70    4.90
  -8   9  -1    8.40    8.00
   8  -9   1    4.40    2.90
   8  -9   1   -0.10    3.10
   8  -9   1    0.90    2.10
   8  -9   1   -0.20    8.60
   8  -9   1    2.00    2.60
  -9   9  -1   11.20    7.40
  -9   9  -1   21.80    6.60
  -9   9  -1   17.60    6.40
  -9   9  -1   11.30    4.40
  -9   9  -1   10.30    2.00
  -9   9  -1    9.10    1.80
  -9   9  -1   15.80    2.90
  -9   9  -1   14.20    4.30
  -9   9  -1    3.10    5.80
  -9   9  -1   14.00    2.40
   9  -9   1   11.10    3.30
   9  -9   1   10.90    2.80
   9  -9   1    4.30    7.30
   9  -9   1   17.30    4.20
   9  -9   1   16.60    3.50
   9  -9   1   13.10    5.60
 -10   9  -1    3.40    1.70
 -10   9  -1    3.00    2.30
 -10   9  -1    1.30    3.20
 -10   9  -1    1.60    4.80
 -10   9  -1    4.20    5.60
 -10   9  -1    1.90    2.00
 -10   9  -1    1.90    1.60
 -10   9  -1    0.20    6.90
  10  -9   1    0.60    3.80
  10  -9   1   -0.60    3.30
 -11   9  -1    2.70    2.50
 -11   9  -1    3.40    1.90
 -11   9  -1    7.30    3.10
 -11   9  -1    6.60    1.80
 -11   9  -1   -2.00    5.30
 -11   9  -1    5.50    4.20
  11  -9   1    4.20    4.30
  11  -9   1    4.30    3.70
  10   8  -1    6.80    6.70
  10   8  -1    7.20    4.50
  10   8  -1    9.90    4.40
  10   8  -1   12.10   14.50
  10   8  -1    3.20    6.10
 -10  -8   1   19.60   14.30
 -10  -8   1   12.20    4.30
 -10  -8   1    6.30    5.90
 -10  -8   1    1.80    8.40
 -10  -8   1    2.60    7.60
 -10  -8   1   14.40    6.10
 -10  -8   1    4.70   10.00
 -10  -8   1   17.70   14.00
   9   8  -1   24.60    5.70
   9   8  -1   49.50    7.50
   9   8  -1   21.50   16.60
   9   8  -1   40.60    8.50
   9   8  -1   46.90   12.30
   9   8  -1   31.50    7.90
  -9  -8   1   19.50    8.20
  -9  -8   1   23.00    7.50
  -9  -8   1   29.40   10.50
  -9  -8   1   15.00   14.40
  -9  -8   1   35.40    5.60
  -9  -8   1   17.90    7.00
  -9  -8   1   20.90   12.30
  -9  -8   1   39.40    6.40
   8   8  -1  196.68   14.30
   8   8  -1  182.98   15.80
   8   8  -1  210.18   26.00
   8   8  -1  198.28   16.80
  -8  -8   1  189.18   13.60
  -8  -8   1  160.08   14.60
  -8  -8   1  123.39   24.30
  -8  -8   1  228.98   24.00
  -8  -8   1  204.98   16.30
  -8  -8   1  210.28   15.60
  -8  -8   1  199.68   18.10
  -8  -8   1  175.28   16.50
   7   8  -1   14.10    4.60
   7   8  -1   19.10    9.80
   7   8  -1    8.90    5.40
   7   8  -1   16.80    5.30
   7   8  -1   12.80    3.10
   7   8  -1   -9.70   16.60
  -7  -8   1   13.50    6.10
  -7  -8   1   13.30   11.20
  -7  -8   1   26.40    4.80
  -7  -8   1    6.00    5.90
  -7  -8   1   14.80    4.10
  -7  -8   1   22.00    8.80
  -7  -8   1   16.80    5.30
  -7  -8   1   15.90   14.40
   6   8  -1  152.48   22.60
   6   8  -1  168.38   19.20
   6   8  -1  173.28   12.60
   6   8  -1  156.88   11.10
   6   8  -1  174.38   11.80
   6   8  -1  152.28   10.90
   6   8  -1  170.68   13.80
  -6  -8   1  148.39   12.90
  -6  -8   1  160.88   16.60
  -6  -8   1  145.39   14.10
  -6  -8   1  160.48   12.60
  -6  -8   1  154.78   13.70
  -6  -8   1  155.38   11.80
  -6  -8   1  169.18   24.20
  -6  -8   1  191.58   21.40
   5   8  -1  165.68   11.20
   5   8  -1  171.18   12.00
   5   8  -1  167.78   11.40
   5   8  -1  172.98   19.80
   5   8  -1  156.78   11.10
   5   8  -1  131.99   21.10
   5   8  -1  156.18   14.00
  -5  -8   1  149.49   15.60
  -5  -8   1  158.88   14.00
  -5  -8   1  149.59   12.70
  -5  -8   1  122.69   18.00
  -5  -8   1  165.38   12.10
  -5  -8   1  151.58   23.80
  -5  -8   1  164.18   13.50
  -5  -8   1  158.18   11.70
  -5  -8   1  164.98   10.80
   4   8  -1  -12.40    7.20
   4   8  -1    3.30    3.70
   4   8  -1   -3.00   11.30
   4   8  -1   -4.90    5.10
   4   8  -1    0.10    1.60
   4   8  -1    2.50    2.70
   4   8  -1   -3.30    2.80
  -4  -8   1    6.90    5.20
  -4  -8   1   -0.90    2.00
  -4  -8   1    3.00    4.00
  -4  -8   1   34.20   13.90
  -4  -8   1   -1.90    3.00
  -4  -8   1    6.40    4.70
  -4  -8   1   -1.80    2.90
  -4  -8   1    2.90    4.10
  -4  -8   1    3.20    9.50
   3   8  -1   49.20    6.30
   3   8  -1   43.20    8.20
   3   8  -1   49.20    5.50
   3   8  -1   46.20    4.50
   3   8  -1   48.10   14.80
   3   8  -1   50.39   12.50
   3   8  -1   33.20    5.60
  -3  -8   1   57.99    7.00
  -3  -8   1   47.50    5.40
  -3  -8   1   53.79    5.90
  -3  -8   1   49.60    7.20
  -3  -8   1   47.00    4.10
  -3  -8   1   38.40   11.10
  -3  -8   1   47.10    7.70
  -3  -8   1   71.59   16.70
   2   8  -1   96.29    7.80
   2   8  -1   93.79    9.10
   2   8  -1  110.29   14.10
   2   8  -1   64.19   14.70
   2   8  -1   86.79    8.10
   2   8  -1   96.19    6.40
  -2  -8   1   99.79    9.20
  -2  -8   1  103.09    9.80
  -2  -8   1  101.69   10.30
  -2  -8   1   92.29    8.10
  -2  -8   1  102.49    7.60
  -2  -8   1   83.59   10.60
  -2  -8   1  118.89   19.70
  -2  -8   1   95.69    6.10
  -2  -8   1   90.19   14.60
   1   8  -1   72.69   16.20
   1   8  -1   72.69    7.50
   1   8  -1   74.79    7.60
   1   8  -1   64.09    7.40
   1   8  -1   36.70    9.90
   1   8  -1   60.89    6.30
  -1  -8   1   86.69    9.80
  -1  -8   1   42.50   14.60
  -1  -8   1   59.69    4.00
  -1  -8   1   46.60   12.10
  -1  -8   1   64.49    8.10
  -1  -8   1   67.59    7.80
  -1  -8   1   59.09    6.50
  -1  -8   1   64.59    5.60
  -1  -8   1   59.79    6.70
   0   8  -1   12.30    7.70
   0   8  -1   16.10    4.70
   0   8  -1   12.00    3.90
   0   8  -1   23.40    5.10
   0   8  -1   26.50   12.60
   0   8  -1   12.30    3.40
   0  -8   1   19.30    4.90
   0  -8   1   21.10   13.00
   0  -8   1   20.10    5.10
   0  -8   1   20.20    7.30
   0  -8   1   24.00    4.00
   0  -8   1   13.10    4.20
   0  -8   1    7.20    4.90
   0  -8   1   11.70    2.30
  -1   8  -1   76.29   14.60
  -1   8  -1  109.89    9.50
  -1   8  -1   91.19    7.50
  -1   8  -1  105.39   10.20
  -1   8  -1   88.59   14.10
  -1   8  -1   85.79    8.10
  -1   8  -1  102.09    8.50
   1  -8   1  101.69   10.50
   1  -8   1   87.99    6.00
   1  -8   1   96.09    8.60
   1  -8   1   94.09    8.70
   1  -8   1   91.39    7.60
   1  -8   1   86.39    8.60
   1  -8   1   68.99   15.00
   1  -8   1   90.99   13.60
  -2   8  -1  228.88   13.60
  -2   8  -1  183.78   20.70
  -2   8  -1  220.58   20.70
  -2   8  -1  203.08   13.80
  -2   8  -1  217.08   14.90
  -2   8  -1  206.88   14.70
  -2   8  -1  237.78   14.90
   2  -8   1  209.98   13.80
   2  -8   1  211.08   11.80
   2  -8   1  208.18   19.40
   2  -8   1  207.48   15.60
   2  -8   1  217.48   14.60
   2  -8   1  216.98   13.90
   2  -8   1  208.58   13.40
   2  -8   1  244.58   24.70
  -3   8  -1   17.70    5.60
  -3   8  -1   24.20    4.00
  -3   8  -1   18.00    3.50
  -3   8  -1   14.40    9.50
  -3   8  -1   20.10    4.70
  -3   8  -1   11.20    8.10
  -3   8  -1   19.90    4.50
   3  -8   1   28.30    4.20
   3  -8   1   14.70    7.10
   3  -8   1   28.90    4.60
   3  -8   1   23.40    3.10
   3  -8   1   25.20    5.20
   3  -8   1   22.10    1.90
   3  -8   1    4.20    9.90
   3  -8   1   27.00    4.40
  -4   8  -1   36.00    9.30
  -4   8  -1   41.50    5.90
  -4   8  -1   29.30    9.30
  -4   8  -1   38.60    4.40
  -4   8  -1   31.60    4.00
  -4   8  -1   32.20    5.20
  -4   8  -1   33.10    5.20
   4  -8   1   26.20    4.10
   4  -8   1   41.90   11.70
   4  -8   1   37.30    7.60
   4  -8   1   33.50    5.50
   4  -8   1   37.80    3.60
   4  -8   1   33.40    7.70
   4  -8   1   31.10    3.20
  -5   8  -1   28.70    8.70
  -5   8  -1   15.20    7.70
  -5   8  -1   27.40    5.00
  -5   8  -1   31.30    5.00
  -5   8  -1   33.60    6.60
  -5   8  -1   29.10    4.10
  -5   8  -1   31.40    3.90
  -5   8  -1   26.10    5.10
   5  -8   1   27.60    3.80
   5  -8   1   26.20    4.80
   5  -8   1   31.00    4.20
   5  -8   1   23.70    2.60
   5  -8   1   27.70    4.00
   5  -8   1   29.00    3.30
   5  -8   1   26.30    7.10
   5  -8   1   22.70    2.40
   5  -8   1   31.00   10.60
  -6   8  -1   62.89    9.40
  -6   8  -1   64.59    5.90
  -6   8  -1   61.09    5.30
  -6   8  -1   76.09    6.90
  -6   8  -1   62.79    4.00
  -6   8  -1   58.59    6.60
  -6   8  -1   72.09   13.50
  -6   8  -1   44.30   10.00
   6  -8   1   58.09    5.20
   6  -8   1   63.59    6.50
   6  -8   1   55.39    5.70
   6  -8   1   58.09    9.00
   6  -8   1   62.39    5.40
   6  -8   1   56.99    5.80
   6  -8   1   52.79   14.00
  -7   8  -1  194.68   12.50
  -7   8  -1  177.48   17.60
  -7   8  -1  181.78   14.10
  -7   8  -1  180.78   12.70
  -7   8  -1  180.58   11.50
  -7   8  -1  175.88   10.20
  -7   8  -1  178.38   10.90
  -7   8  -1  164.78   15.40
  -7   8  -1  173.28   14.00
   7  -8   1  137.89   17.40
   7  -8   1  201.08   12.00
   7  -8   1  187.28   12.00
   7  -8   1  180.98   12.80
   7  -8   1  179.68   11.60
   7  -8   1  184.58   11.80
  -8   8  -1   73.79    7.20
  -8   8  -1   79.79    6.20
  -8   8  -1   66.49    9.30
  -8   8  -1   65.09    7.10
  -8   8  -1   77.29    5.30
  -8   8  -1   62.89    8.40
  -8   8  -1   56.59   10.20
  -8   8  -1   82.49    5.60
  -8   8  -1   80.69    9.30
  -8   8  -1   73.49    5.10
   8  -8   1   71.79    6.80
   8  -8   1   64.49    5.90
   8  -8   1   52.19   10.30
   8  -8   1   68.59    6.30
   8  -8   1   60.69    8.10
   8  -8   1   75.29    7.10
  -9   8  -1   38.00    3.80
  -9   8  -1   39.10    4.00
  -9   8  -1   46.20    5.40
  -9   8  -1   37.00    7.10
  -9   8  -1   38.20    8.00
  -9   8  -1   40.20    5.40
  -9   8  -1   39.70    4.30
  -9   8  -1   49.40    3.90
  -9   8  -1   38.00    6.70
   9  -8   1   46.40    4.10
   9  -8   1   57.29    6.50
   9  -8   1   40.90    6.60
   9  -8   1   51.69    6.00
 -10   8  -1    0.90    2.00
 -10   8  -1    1.20    2.20
 -10   8  -1    5.40    4.90
 -10   8  -1    5.10    5.90
 -10   8  -1    2.50    1.40
 -10   8  -1   -0.90    3.30
 -10   8  -1    0.90    3.00
 -10   8  -1   -1.00    1.70
 -10   8  -1   -6.30    5.40
 -10   8  -1    1.40    2.90
  10  -8   1   -0.60    2.20
  10  -8   1   -2.10    3.70
 -11   8  -1    4.10    5.00
 -11   8  -1    2.30    2.20
 -11   8  -1   -3.60    2.40
 -11   8  -1   -1.90    3.30
 -11   8  -1   -1.60    2.10
 -11   8  -1   -0.80    0.80
 -11   8  -1   -0.80    2.40
 -11   8  -1    0.20    1.00
  11  -8   1   -1.70    3.40
  11  -8   1    1.70    4.00
  11   7  -1    5.20    4.00
  11   7  -1    7.00    9.50
  11   7  -1    6.20    6.40
  11   7  -1    2.10    3.70
 -11  -7   1   -4.60    6.80
 -11  -7   1    2.70    6.80
 -11  -7   1   -9.00    8.40
 -11  -7   1    5.40    5.30
 -11  -7   1  -17.50   13.20
 -11  -7   1    5.70    5.60
 -11  -7   1    7.60    3.80
  10   7  -1   15.10    7.00
  10   7  -1   18.20   13.80
  10   7  -1   11.70   10.80
  10   7  -1   26.40    7.50
  10   7  -1   10.30    4.40
  10   7  -1   21.20    4.90
 -10  -7   1   25.30    8.10
 -10  -7   1   17.40    4.20
 -10  -7   1   17.10    6.90
 -10  -7   1   29.80    8.70
 -10  -7   1   19.20    6.30
 -10  -7   1   19.00    6.00
 -10  -7   1   16.00   12.60
 -10  -7   1   19.60   10.90
   9   7  -1    9.30    4.80
   9   7  -1    3.80    2.30
   9   7  -1   15.20   13.80
   9   7  -1    3.70    5.60
   9   7  -1    1.30    3.00
   9   7  -1    6.70    4.30
  -9  -7   1    2.20    4.20
  -9  -7   1    2.20    3.20
  -9  -7   1    6.00   11.30
  -9  -7   1   13.50    8.70
  -9  -7   1    5.10    5.70
  -9  -7   1   -5.00    4.20
  -9  -7   1    4.00    5.20
  -9  -7   1   -0.10   11.00
   8   7  -1   32.80   16.30
   8   7  -1   38.50    4.10
   8   7  -1   55.99    6.90
   8   7  -1   42.80   12.70
   8   7  -1   64.59    7.40
   8   7  -1   65.99    9.80
   8   7  -1   29.70    4.70
   8   7  -1   58.09    8.60
  -8  -7   1   49.20    7.00
  -8  -7   1   26.30    6.00
  -8  -7   1   54.89    8.30
  -8  -7   1   35.90   11.40
  -8  -7   1   42.40    6.00
  -8  -7   1   55.19    8.60
  -8  -7   1   56.09   16.30
  -8  -7   1   75.39   11.90
   7   7  -1    8.50    8.40
   7   7  -1   24.20    6.60
   7   7  -1   17.50    4.70
   7   7  -1    8.40    4.10
   7   7  -1   16.10    3.20
   7   7  -1   -1.30   12.10
  -7  -7   1   14.70    6.20
  -7  -7   1   10.10   13.00
  -7  -7   1   19.70    5.80
  -7  -7   1   20.60    9.90
  -7  -7   1   14.00    4.80
  -7  -7   1   18.70    6.10
  -7  -7   1   14.90    4.70
  -7  -7   1   16.30    4.00
   6   7  -1  424.36   30.80
   6   7  -1  403.06   25.00
   6   7  -1  419.06   24.60
   6   7  -1  394.66   23.80
   6   7  -1  386.46   34.10
   6   7  -1  395.66   23.20
  -6  -7   1  388.96   26.00
  -6  -7   1  403.86   24.90
  -6  -7   1  396.86   24.60
  -6  -7   1  429.26   35.50
  -6  -7   1  429.96   25.60
  -6  -7   1  434.96   24.20
  -6  -7   1  395.16   28.00
  -6  -7   1  421.86   32.10
   5   7  -1   -1.80    3.00
   5   7  -1    2.80    2.10
   5   7  -1    0.60    2.50
   5   7  -1    0.90    1.80
   5   7  -1    2.50   10.70
   5   7  -1    4.80    4.80
   5   7  -1   -6.30    7.60
  -5  -7   1   -2.30    8.00
  -5  -7   1    0.90    4.30
  -5  -7   1    6.00    4.50
  -5  -7   1   -5.10    3.30
  -5  -7   1   11.30   11.50
  -5  -7   1    3.40    2.90
  -5  -7   1   -0.50    2.60
  -5  -7   1    5.10    3.40
   4   7  -1   53.49    5.60
   4   7  -1   53.79   14.00
   4   7  -1   46.60    6.10
   4   7  -1   43.70    7.90
   4   7  -1   47.20    5.30
   4   7  -1   55.19    5.80
   4   7  -1   71.19   15.60
  -4  -7   1   58.09    6.10
  -4  -7   1   48.50    6.90
  -4  -7   1   57.79    6.80
  -4  -7   1   58.29   12.10
  -4  -7   1   48.30    7.60
  -4  -7   1   73.69   16.30
  -4  -7   1   52.69    4.90
  -4  -7   1   58.99    6.20
   3   7  -1    5.40    2.30
   3   7  -1   20.30    3.50
   3   7  -1   12.90    8.80
   3   7  -1   12.60    3.60
   3   7  -1   10.80    3.80
   3   7  -1   10.90    8.10
   3   7  -1    3.40    5.10
  -3  -7   1    5.60    3.00
  -3  -7   1    9.50    3.10
  -3  -7   1    9.60    2.30
  -3  -7   1   12.80    3.40
  -3  -7   1   24.50   12.50
  -3  -7   1   12.10    4.60
  -3  -7   1   11.40    4.80
  -3  -7   1    2.20    9.00
  -3  -7   1   11.60    4.70
   2   7  -1   23.90    2.80
   2   7  -1   29.10    4.10
   2   7  -1   32.40    5.10
   2   7  -1   24.20    4.20
   2   7  -1   29.20   10.10
  -2  -7   1   24.90    3.70
  -2  -7   1   27.80   10.50
  -2  -7   1   30.60    3.10
  -2  -7   1   26.40    4.80
  -2  -7   1   23.50    3.60
  -2  -7   1   29.80   13.10
  -2  -7   1   24.80    6.70
  -2  -7   1   25.80    5.70
  -2  -7   1   26.50    5.20
   1   7  -1    9.40    7.20
   1   7  -1    6.00    8.20
   1   7  -1   26.30    4.20
   1   7  -1   30.00    4.10
   1   7  -1   21.10    4.50
   1   7  -1   23.40    4.90
  -1  -7   1   24.00    3.40
  -1  -7   1   22.00    5.40
  -1  -7   1   25.90    5.30
  -1  -7   1   21.40    3.90
  -1  -7   1   22.90    6.10
  -1  -7   1   21.10    3.90
  -1  -7   1   22.10    2.30
  -1  -7   1    7.40   12.20
  -1  -7   1   23.20    8.20
   0   7  -1    1.50    1.90
   0   7  -1    5.20   10.60
   0   7  -1    2.60    4.00
   0   7  -1   -2.10    3.70
   0   7  -1    3.50    2.40
   0   7  -1   13.90    9.40
   0  -7   1    7.70    2.90
   0  -7   1    7.90    4.90
   0  -7   1    0.60    7.40
   0  -7   1   19.00    9.50
   0  -7   1   -2.40    4.00
   0  -7   1    2.60    2.70
   0  -7   1    2.70    0.70
   0  -7   1    4.20    3.40
   0  -7   1    0.90    1.60
  -1   7  -1  102.39    7.30
  -1   7  -1  109.69    9.10
  -1   7  -1  104.99    8.40
  -1   7  -1   76.29   13.00
  -1   7  -1   94.09   15.70
  -1   7  -1  113.09    9.90
   1  -7   1   97.19    9.80
   1  -7   1   90.09    8.20
   1  -7   1   99.09    6.20
   1  -7   1   97.89   13.20
   1  -7   1  100.79    7.70
   1  -7   1  107.29    9.40
   1  -7   1  116.99   16.60
   1  -7   1  101.59    9.60
  -2   7  -1    1.30    4.00
  -2   7  -1    0.00    3.30
  -2   7  -1   -0.10    2.70
  -2   7  -1    2.50    9.30
  -2   7  -1   -0.70    7.30
  -2   7  -1   -2.80    1.80
  -2   7  -1   -7.70    3.10
   2  -7   1    0.70    2.90
   2  -7   1    1.30    1.90
   2  -7   1   -6.50    2.50
   2  -7   1    1.10    3.50
   2  -7   1    0.70    1.00
   2  -7   1    0.70    7.10
   2  -7   1  -12.40    8.80
   2  -7   1   -1.40    3.20
   2  -7   1   -0.30    0.60
  -3   7  -1  103.29   12.90
  -3   7  -1  114.69   14.30
  -3   7  -1   99.19    7.00
  -3   7  -1  107.19   10.10
  -3   7  -1   98.79    8.90
  -3   7  -1   84.89    7.40
  -3   7  -1   88.49    8.30
   3  -7   1   92.79   14.30
   3  -7   1  102.19   11.50
   3  -7   1  100.49    6.90
   3  -7   1  116.59    9.30
   3  -7   1  107.39    7.00
   3  -7   1   99.69    7.80
   3  -7   1   87.19    7.70
   3  -7   1  101.29    5.90
  -4   7  -1   65.09    5.40
  -4   7  -1   64.59   10.10
  -4   7  -1   50.29   10.40
  -4   7  -1   66.99    6.50
  -4   7  -1   64.59    3.60
  -4   7  -1   54.59    5.40
  -4   7  -1   67.09    7.00
   4  -7   1   60.39    5.30
   4  -7   1   47.50   11.20
   4  -7   1   58.89    5.20
   4  -7   1   54.19    6.20
   4  -7   1   58.49    4.40
   4  -7   1   60.19    4.30
   4  -7   1   70.99    6.00
   4  -7   1   56.89    9.30
  -5   7  -1    2.20    1.80
  -5   7  -1   10.60    6.30
  -5   7  -1   -0.90    0.90
  -5   7  -1    4.20    3.00
  -5   7  -1   -0.10    1.70
  -5   7  -1    1.40    3.50
  -5   7  -1   -8.40    4.90
  -5   7  -1    6.20    3.30
  -5   7  -1    2.00    3.90
   5  -7   1  -12.40    6.60
   5  -7   1    2.00    2.50
   5  -7   1   -1.50    1.50
   5  -7   1   -2.70    1.60
   5  -7   1   -2.60    4.00
   5  -7   1    2.40    2.30
  -6   7  -1  116.09    7.90
  -6   7  -1  117.39    9.10
  -6   7  -1  122.09    7.90
  -6   7  -1  123.39   12.30
  -6   7  -1  123.49    7.00
  -6   7  -1  105.59    8.70
  -6   7  -1  107.29   10.30
  -6   7  -1  119.89   12.90
   6  -7   1  118.89    8.40
   6  -7   1  101.89   11.20
   6  -7   1  163.28   16.20
   6  -7   1  120.99    8.20
   6  -7   1  116.79    8.30
   6  -7   1  110.99    8.30
   6  -7   1  123.59    8.50
  -7   7  -1  590.44   31.40
  -7   7  -1  571.14   36.10
  -7   7  -1  583.84   35.10
  -7   7  -1  573.54   33.00
  -7   7  -1  560.34   34.00
  -7   7  -1  600.64   31.80
  -7   7  -1  587.64   32.30
  -7   7  -1  573.94   31.20
  -7   7  -1  594.84   34.00
   7  -7   1  561.14   31.80
   7  -7   1  614.84   32.50
   7  -7   1  585.64   32.20
   7  -7   1  658.73   36.60
   7  -7   1  594.34   32.60
   7  -7   1  550.74   36.80
  -8   7  -1   14.70    5.20
  -8   7  -1    9.40    2.60
  -8   7  -1    8.40    1.90
  -8   7  -1   13.20    5.00
  -8   7  -1   19.80    6.00
  -8   7  -1    4.50    2.90
  -8   7  -1    5.40    2.00
  -8   7  -1   -0.20    4.90
  -8   7  -1    8.20    5.80
  -8   7  -1   13.70    2.60
   8  -7   1    6.00    2.50
   8  -7   1   13.90    3.80
   8  -7   1    8.00    6.60
   8  -7   1   11.50    3.50
   8  -7   1   11.10    2.30
  -9   7  -1   44.00    5.70
  -9   7  -1   33.70    3.90
  -9   7  -1   37.00    4.80
  -9   7  -1   46.30    4.20
  -9   7  -1   52.89    7.00
  -9   7  -1   39.30    7.70
  -9   7  -1   47.50    3.50
  -9   7  -1   37.40    6.90
  -9   7  -1   41.10    4.60
   9  -7   1   25.40    4.80
   9  -7   1   39.70    4.80
   9  -7   1   40.60    2.60
   9  -7   1   44.80    6.10
   9  -7   1   41.70    4.90
 -10   7  -1   13.50    2.90
 -10   7  -1   12.60    2.90
 -10   7  -1   14.30    2.10
 -10   7  -1    9.60    4.90
 -10   7  -1   13.30    4.90
 -10   7  -1   20.90    7.10
 -10   7  -1    7.60    3.10
 -10   7  -1    9.30    3.30
  10  -7   1   15.50    3.90
  10  -7   1   13.90    4.60
 -11   7  -1   23.70    5.60
 -11   7  -1   13.90    3.50
 -11   7  -1   18.80    4.00
 -11   7  -1   26.80    4.40
 -11   7  -1   22.40    3.60
  11  -7   1   27.50    6.00
  11  -7   1   25.50    4.20
 -12   7  -1    9.80    1.60
 -12   7  -1    8.30    3.00
 -12   7  -1   20.70    5.60
 -12   7  -1   13.90    4.20
 -12   7  -1    8.20    3.30
  12  -7   1   19.40    4.10
  12  -7   1   15.40    5.80
  11   6  -1    5.00    3.50
  11   6  -1    5.20    5.30
  11   6  -1    4.30    5.50
  11   6  -1    8.20    4.60
  11   6  -1    5.10    6.70
  11   6  -1   -0.30   10.90
 -11  -6   1    3.80    3.00
 -11  -6   1    3.50    9.30
 -11  -6   1    8.30    7.10
 -11  -6   1    7.80    5.40
 -11  -6   1   -3.20    5.10
 -11  -6   1   10.90    5.90
 -11  -6   1    1.60    8.50
 -11  -6   1   11.20   10.80
  10   6  -1   -7.90    5.40
  10   6  -1   -1.20    4.10
  10   6  -1   -1.20    2.20
  10   6  -1   -0.30   10.60
  10   6  -1    3.70    2.90
  10   6  -1    1.40    5.30
 -10  -6   1    4.70    5.10
 -10  -6   1    3.60    5.80
 -10  -6   1    4.80    5.30
 -10  -6   1    2.70    2.90
 -10  -6   1   -9.60    7.00
 -10  -6   1    3.30    4.50
 -10  -6   1   -7.50   10.40
 -10  -6   1    3.90    8.90
   9   6  -1   -1.00    4.70
   9   6  -1    5.00    5.60
   9   6  -1   -1.30    7.90
   9   6  -1    1.50    1.60
   9   6  -1  -13.80   10.90
   9   6  -1    3.60    3.60
   9   6  -1    2.60    4.60
  -9  -6   1    1.10    2.80
  -9  -6   1  -10.30    9.50
  -9  -6   1    1.10    7.30
  -9  -6   1   12.80    6.80
  -9  -6   1    2.60    3.90
  -9  -6   1    3.30    8.80
  -9  -6   1    4.00    4.60
  -9  -6   1    6.00    4.40
   8   6  -1    1.50    6.70
   8   6  -1   13.00    5.80
   8   6  -1    5.50   12.50
   8   6  -1    7.40    3.90
   8   6  -1    6.20    5.40
   8   6  -1    6.60    2.80
   8   6  -1   17.20    4.20
  -8  -6   1    3.10    6.00
  -8  -6   1  -24.40    8.00
  -8  -6   1    7.20    3.20
  -8  -6   1    6.60    3.10
  -8  -6   1   18.00    5.20
  -8  -6   1   -2.40    9.70
  -8  -6   1    6.50    4.20
  -8  -6   1   -0.30    6.70
   7   6  -1  356.46   21.20
   7   6  -1  337.57   20.60
   7   6  -1  341.47   25.90
   7   6  -1  359.36   23.00
   7   6  -1  314.77   20.00
   7   6  -1  325.77   19.40
   7   6  -1  361.46   22.70
   7   6  -1  381.66   30.50
  -7  -6   1  355.36   21.60
  -7  -6   1  314.17   29.80
  -7  -6   1  347.47   21.70
  -7  -6   1  327.87   20.20
  -7  -6   1  341.37   21.40
  -7  -6   1  309.87   27.40
  -7  -6   1  361.16   23.00
  -7  -6   1  322.77   24.40
   6   6  -1  279.17   17.10
   6   6  -1  269.87   15.90
   6   6  -1  262.87   16.10
   6   6  -1  247.68   27.20
   6   6  -1  305.97   23.40
   6   6  -1  297.77   18.00
  -6  -6   1  284.77   17.00
  -6  -6   1  279.27   17.00
  -6  -6   1  272.97   18.10
  -6  -6   1  271.87   23.80
  -6  -6   1  265.97   17.70
  -6  -6   1  285.97   27.90
  -6  -6   1  283.97   18.90
  -6  -6   1  259.27   19.70
   5   6  -1  111.19   17.10
   5   6  -1  101.79    7.90
   5   6  -1  109.19    8.50
   5   6  -1  116.09    9.00
   5   6  -1  106.19    7.80
   5   6  -1  110.79   17.10
  -5  -6   1   83.49   15.90
  -5  -6   1  116.49   11.00
  -5  -6   1  121.19   15.20
  -5  -6   1  105.89    8.00
  -5  -6   1  118.49    9.50
  -5  -6   1  114.39   10.50
  -5  -6   1  107.59    8.10
  -5  -6   1  124.39    9.90
   4   6  -1  226.38   22.70
   4   6  -1  210.08   12.80
   4   6  -1  232.48   20.10
   4   6  -1  221.08   15.00
   4   6  -1  197.18   12.70
   4   6  -1  197.08   13.40
   4   6  -1  201.78   12.70
  -4  -6   1  209.78   14.70
  -4  -6   1  203.38   12.70
  -4  -6   1  182.98   14.50
  -4  -6   1  235.28   20.50
  -4  -6   1  218.68   16.40
  -4  -6   1  198.78   12.40
  -4  -6   1  200.68   14.10
  -4  -6   1  232.28   23.40
   3   6  -1   35.90    5.00
   3   6  -1   45.20    6.20
   3   6  -1   64.39   11.30
   3   6  -1   32.00   11.60
   3   6  -1   37.80    4.10
   3   6  -1   37.40    4.20
   3   6  -1   40.40    5.00
  -3  -6   1   36.20    8.00
  -3  -6   1   37.30    3.90
  -3  -6   1   37.60    4.50
  -3  -6   1   42.50    5.40
  -3  -6   1   37.40    5.80
  -3  -6   1   37.70    4.70
  -3  -6   1   30.10    6.50
  -3  -6   1   31.90    5.80
  -3  -6   1   53.69   11.20
   2   6  -1    7.90    2.20
   2   6  -1   15.90    9.40
   2   6  -1   12.30   10.70
   2   6  -1    7.90    2.00
   2   6  -1    2.50    3.40
   2   6  -1    5.40    3.60
  -2  -6   1   13.40    4.90
  -2  -6   1   -1.40    3.60
  -2  -6   1   21.50   11.90
  -2  -6   1    6.90    2.60
  -2  -6   1    5.30    6.10
  -2  -6   1   -0.40    4.60
  -2  -6   1    7.60    2.70
  -2  -6   1    3.80    2.90
  -2  -6   1    8.40    1.90
   1   6  -1  185.58   10.40
   1   6  -1  206.08   12.60
   1   6  -1  167.58   12.60
   1   6  -1  191.28   11.80
   1   6  -1  189.88   13.90
   1   6  -1  195.68   18.50
   1   6  -1  193.08   20.90
  -1  -6   1  215.38   22.20
  -1  -6   1  180.98   12.30
  -1  -6   1  192.18   11.20
  -1  -6   1  152.78   13.00
  -1  -6   1  182.48   10.30
  -1  -6   1  230.18   19.50
  -1  -6   1  185.48   11.50
  -1  -6   1  177.98   12.60
   0   6  -1   37.70   10.10
   0   6  -1   44.70   10.60
   0   6  -1   27.30    4.30
   0   6  -1   34.80    4.70
   0   6  -1   33.70    4.50
   0   6  -1   40.60    4.30
   0  -6   1   30.60    2.20
   0  -6   1   35.20    4.30
   0  -6   1   35.70    3.80
   0  -6   1   31.00    3.10
   0  -6   1   29.40    5.60
   0  -6   1   38.40    5.40
   0  -6   1   29.70   12.30
   0  -6   1   40.10    6.00
   0  -6   1   46.10    9.70
  -1   6  -1   -0.70    5.40
  -1   6  -1   -4.00    2.90
  -1   6  -1   -1.70    3.40
  -1   6  -1   -0.50    3.50
  -1   6  -1    5.20    9.60
  -1   6  -1   -3.40    3.70
  -1   6  -1    0.00    2.30
   1  -6   1    1.90    1.80
   1  -6   1   -2.20    3.00
   1  -6   1   -2.10    1.30
   1  -6   1   -0.20    3.60
   1  -6   1    2.40    7.30
   1  -6   1   -5.90    2.70
   1  -6   1   -3.40    6.70
   1  -6   1    0.00    2.80
  -2   6  -1  312.77   24.20
  -2   6  -1  354.56   20.40
  -2   6  -1  362.96   20.40
  -2   6  -1  342.27   20.60
  -2   6  -1  330.87   18.00
  -2   6  -1  343.77   19.30
  -2   6  -1  332.97   20.00
   2  -6   1  339.07   17.90
   2  -6   1  343.47   19.40
   2  -6   1  346.77   18.00
   2  -6   1  352.16   20.20
   2  -6   1  353.86   23.80
   2  -6   1  329.07   19.60
   2  -6   1  356.06   20.50
   2  -6   1  317.97   26.80
   2  -6   1  325.87   19.20
  -3   6  -1  120.79    6.80
  -3   6  -1  117.89    9.00
  -3   6  -1  125.39    8.30
  -3   6  -1  129.89    9.30
  -3   6  -1  116.89    8.40
  -3   6  -1  123.49   13.80
  -3   6  -1  124.29    9.40
  -3   6  -1  105.69   12.80
   3  -6   1  151.18   16.30
   3  -6   1  130.79    9.00
   3  -6   1  126.99    7.30
   3  -6   1  121.79   11.90
   3  -6   1  138.49    8.80
   3  -6   1  124.99    7.80
   3  -6   1  118.19    9.50
  -4   6  -1  140.99    8.90
  -4   6  -1  153.28    9.90
  -4   6  -1  151.28    9.80
  -4   6  -1  137.19   10.40
  -4   6  -1  136.09   10.80
  -4   6  -1  146.29    9.00
  -4   6  -1  137.19    7.80
  -4   6  -1  150.28   15.90
  -4   6  -1  142.39   14.10
   4  -6   1  136.49    9.20
   4  -6   1  140.79    9.80
   4  -6   1  161.78   16.60
   4  -6   1  141.19    8.90
   4  -6   1  147.19    9.00
   4  -6   1  142.09    8.10
   4  -6   1  134.39    8.50
   4  -6   1  137.29   11.90
   4  -6   1  140.79    8.50
  -5   6  -1  304.77   20.80
  -5   6  -1  287.97   15.70
  -5   6  -1  275.27   18.20
  -5   6  -1  283.87   16.70
  -5   6  -1  280.47   20.10
  -5   6  -1  274.37   16.30
  -5   6  -1  306.77   16.30
  -5   6  -1  294.87   17.50
   5  -6   1  310.57   19.70
   5  -6   1  278.97   17.20
   5  -6   1  282.07   16.50
   5  -6   1  284.17   21.80
   5  -6   1  297.97   16.80
   5  -6   1  292.17   16.70
   5  -6   1  307.27   17.10
  -6   6  -1  306.87   16.80
  -6   6  -1  304.27   18.10
  -6   6  -1  298.67   17.20
  -6   6  -1  317.87   19.10
  -6   6  -1  298.17   17.00
  -6   6  -1  287.47   20.40
  -6   6  -1  303.97   20.00
  -6   6  -1  286.27   18.60
  -6   6  -1  317.17   16.60
   6  -6   1  291.17   17.30
   6  -6   1  283.77   22.30
   6  -6   1  313.37   17.70
   6  -6   1  305.87   17.60
  -7   6  -1  363.46   23.60
  -7   6  -1  407.36   21.40
  -7   6  -1  383.16   24.20
  -7   6  -1  412.36   23.70
  -7   6  -1  394.56   24.30
  -7   6  -1  396.96   21.90
  -7   6  -1  391.76   25.40
  -7   6  -1  410.96   21.80
   7  -6   1  357.36   25.90
   7  -6   1  410.06   22.40
   7  -6   1  377.66   21.60
   7  -6   1  391.56   24.30
   7  -6   1  392.46   22.80
   7  -6   1  413.06   22.20
  -8   6  -1   42.70    3.30
  -8   6  -1   43.50    6.30
  -8   6  -1   39.10    6.50
  -8   6  -1   39.30    5.00
  -8   6  -1   43.00    3.80
  -8   6  -1   48.10    4.30
  -8   6  -1   49.40    6.20
  -8   6  -1   39.00    6.90
  -8   6  -1   37.50    5.80
   8  -6   1   43.10    6.20
   8  -6   1   35.90    3.60
   8  -6   1   44.50    5.70
   8  -6   1   39.70    6.80
   8  -6   1   41.50    3.60
   8  -6   1   38.50    4.80
  -9   6  -1   86.49   10.10
  -9   6  -1   96.89    7.20
  -9   6  -1   90.49    6.10
  -9   6  -1   98.09    6.80
  -9   6  -1   85.69    9.30
  -9   6  -1   94.69    5.70
  -9   6  -1   96.99    8.70
  -9   6  -1   77.99    7.80
   9  -6   1  100.69    8.90
   9  -6   1   96.09    7.80
 -10   6  -1    0.80    1.90
 -10   6  -1   -1.10    2.40
 -10   6  -1    5.30    4.20
 -10   6  -1    3.40    1.20
 -10   6  -1    1.20    2.80
 -10   6  -1    2.10    0.90
 -10   6  -1    0.80    5.50
 -10   6  -1   -2.10    3.00
  10  -6   1    2.00    4.00
  10  -6   1   -3.00    2.90
 -11   6  -1    5.80    3.00
 -11   6  -1    4.50    2.80
 -11   6  -1    7.70    7.10
 -11   6  -1    5.90    2.40
 -11   6  -1    8.40    4.70
  11  -6   1    5.40    3.60
  11  -6   1    7.60    4.90
 -12   6  -1   -0.20    2.30
 -12   6  -1    3.20    3.80
 -12   6  -1    9.80    4.80
 -12   6  -1   -0.60    2.30
  12  -6   1    1.40    3.50
  12  -6   1    1.60    3.50
  11   5  -1    1.90    3.00
  11   5  -1    0.20    5.50
  11   5  -1   10.50    8.40
  11   5  -1    3.10    5.10
  11   5  -1    9.40    5.70
  11   5  -1   -1.20    6.20
 -11  -5   1   17.50    8.70
 -11  -5   1    5.90    6.00
 -11  -5   1    8.30    9.20
 -11  -5   1   18.00    5.90
 -11  -5   1   18.30   11.50
 -11  -5   1   -0.40    4.50
 -11  -5   1    7.70    2.90
  10   5  -1    9.70    5.40
  10   5  -1    4.50    5.70
  10   5  -1    2.20    4.50
  10   5  -1   15.30    9.60
  10   5  -1    3.00    2.90
 -10  -5   1    7.10    4.90
 -10  -5   1   -8.90    6.40
 -10  -5   1    1.00    5.00
 -10  -5   1    3.00    3.20
 -10  -5   1    9.40    5.90
 -10  -5   1   -4.40    4.30
   9   5  -1   12.10    5.80
   9   5  -1   15.30    8.20
   9   5  -1   -2.50    2.80
   9   5  -1   -0.10    9.70
   9   5  -1    8.80    5.30
   9   5  -1    0.80    3.20
  -9  -5   1    3.50    4.60
  -9  -5   1    4.50    4.30
  -9  -5   1    8.60    4.30
  -9  -5   1    3.00    2.70
  -9  -5   1    7.50    4.70
  -9  -5   1    2.70    4.70
  -9  -5   1   14.60   11.50
  -9  -5   1   16.60    9.80
   8   5  -1   14.40   12.00
   8   5  -1   14.70    2.60
   8   5  -1   23.40    4.40
   8   5  -1    8.40    5.40
   8   5  -1   13.40    8.40
   8   5  -1   26.60    6.50
   8   5  -1   23.10    4.60
  -8  -5   1   22.90    5.10
  -8  -5   1   24.50    4.70
  -8  -5   1   19.10    9.40
  -8  -5   1   11.60   10.00
  -8  -5   1   27.50    5.50
  -8  -5   1   24.80    7.60
  -8  -5   1   21.60    3.60
   7   5  -1  477.05   29.30
   7   5  -1  491.75   26.90
   7   5  -1  485.85   26.50
   7   5  -1  540.05   30.50
   7   5  -1  489.85   28.10
   7   5  -1  449.16   36.10
   7   5  -1  509.35   28.80
   7   5  -1  516.45   33.20
  -7  -5   1  553.04   34.60
  -7  -5   1  470.85   28.70
  -7  -5   1  466.95   31.30
  -7  -5   1  491.75   27.60
  -7  -5   1  488.05   28.70
  -7  -5   1  481.85   37.40
  -7  -5   1  468.75   29.40
   6   5  -1   16.70    2.80
   6   5  -1   23.50    5.10
   6   5  -1   21.60    3.60
   6   5  -1   13.50    8.40
   6   5  -1   16.80    9.60
   6   5  -1   13.20    5.00
   6   5  -1   12.90    2.50
   6   5  -1   17.20    3.60
   6   5  -1   18.10    3.70
  -6  -5   1   19.70    8.30
  -6  -5   1   22.90    4.20
  -6  -5   1   17.00    4.40
  -6  -5   1   16.70    3.80
  -6  -5   1   12.70    9.70
  -6  -5   1   22.10    3.50
  -6  -5   1    9.10    4.60
   5   5  -1   36.40    4.90
   5   5  -1   52.29   12.10
   5   5  -1   40.40    9.10
   5   5  -1   42.50    4.10
   5   5  -1   30.50    5.00
   5   5  -1   38.20    4.00
  -5  -5   1   41.90    4.70
  -5  -5   1   51.99   10.50
  -5  -5   1   49.20    4.80
  -5  -5   1   36.70    5.30
  -5  -5   1   36.50    5.90
  -5  -5   1   42.10    5.40
  -5  -5   1   38.50   11.30
  -5  -5   1   40.80    4.50
   4   5  -1  272.67   23.80
   4   5  -1  258.77   15.70
   4   5  -1  250.77   15.10
   4   5  -1  269.07   15.00
   4   5  -1  261.07   15.10
   4   5  -1  239.58   20.50
   4   5  -1  252.97   16.50
  -4  -5   1  262.57   24.00
  -4  -5   1  259.37   16.00
  -4  -5   1  257.87   14.90
  -4  -5   1  270.37   16.80
  -4  -5   1  241.78   16.00
  -4  -5   1  235.68   21.00
  -4  -5   1  250.17   15.20
   3   5  -1   19.80   10.00
   3   5  -1   -0.40    2.10
   3   5  -1   -3.00    2.10
   3   5  -1   12.10    7.90
   3   5  -1   -0.70    2.80
   3   5  -1    0.90    4.10
   3   5  -1    4.00    2.60
  -3  -5   1   -3.90    2.20
  -3  -5   1   -4.10    7.10
  -3  -5   1   -1.20    3.90
  -3  -5   1   -0.30    3.30
  -3  -5   1    5.70    3.50
  -3  -5   1    0.30    2.90
  -3  -5   1    1.10    1.90
  -3  -5   1   -1.70    9.60
   2   5  -1    4.30    2.40
   2   5  -1    5.90    1.90
   2   5  -1   10.00    2.80
   2   5  -1   10.50   10.60
   2   5  -1    6.00    2.40
   2   5  -1   13.00    6.10
  -2  -5   1   -8.30    9.80
  -2  -5   1    5.00    1.80
  -2  -5   1    1.90    2.50
  -2  -5   1    1.90    7.50
  -2  -5   1    6.30    1.90
  -2  -5   1    4.50    2.30
  -2  -5   1    2.20    3.90
  -2  -5   1    5.30    4.70
  -2  -5   1    6.90    3.90
   1   5  -1 1836.52  102.19
   1   5  -1 1905.11   96.99
   1   5  -1 1832.82   97.79
   1   5  -1 1940.61   98.49
   1   5  -1 1885.61  103.99
   1   5  -1 1817.92   98.29
   1   5  -1 1856.81   98.09
  -1  -5   1 1790.92   98.69
  -1  -5   1 1845.62   97.49
  -1  -5   1 1936.11   98.29
  -1  -5   1 1861.61   96.99
  -1  -5   1 1857.61   99.39
  -1  -5   1 1931.11  101.79
  -1  -5   1 1893.81   98.49
  -1  -5   1 1901.71  104.29
  -1  -5   1 1888.31   97.79
   0   5  -1  242.68   14.20
   0   5  -1  236.48   22.00
   0   5  -1  247.48   14.10
   0   5  -1  235.18   14.50
   0   5  -1  206.48   13.20
   0   5  -1  210.88   19.60
   0  -5   1  236.18   19.30
   0  -5   1  222.08   14.00
   0  -5   1  225.08   13.50
   0  -5   1  214.98   19.80
   0  -5   1  225.18   12.20
   0  -5   1  228.88   14.50
   0  -5   1  233.28   12.90
   0  -5   1  251.27   15.00
   0  -5   1  230.48   15.50
  -1   5  -1  164.38   11.30
  -1   5  -1  166.58   10.70
  -1   5  -1  154.18   16.30
  -1   5  -1  165.88   11.30
  -1   5  -1  169.78   15.70
  -1   5  -1  160.78   11.40
  -1   5  -1  169.78   10.70
   1  -5   1  171.98    9.40
   1  -5   1  160.88   16.90
   1  -5   1  173.78   11.60
   1  -5   1  168.48   11.00
   1  -5   1  174.78   10.90
   1  -5   1  168.08   10.40
   1  -5   1  170.38   12.20
   1  -5   1  159.48   15.10
  -2   5  -1  255.67   15.00
  -2   5  -1  262.27   15.70
  -2   5  -1  267.27   16.00
  -2   5  -1  265.57   14.80
  -2   5  -1  252.27   15.50
  -2   5  -1  256.87   13.80
  -2   5  -1  285.87   21.50
  -2   5  -1  281.67   19.70
   2  -5   1  256.37   14.80
   2  -5   1  258.17   13.70
   2  -5   1  260.47   15.60
   2  -5   1  238.38   15.60
   2  -5   1  255.77   13.90
   2  -5   1  264.57   18.70
   2  -5   1  266.17   15.10
   2  -5   1  266.77   14.80
   2  -5   1  249.78   22.10
  -3   5  -1 2958.20  151.28
  -3   5  -1 2898.01  149.88
  -3   5  -1 2894.61  154.38
  -3   5  -1 2874.11  150.68
  -3   5  -1 3075.99  151.38
  -3   5  -1 2809.72  150.88
  -3   5  -1 2901.21  151.48
   3  -5   1 2833.02  154.98
   3  -5   1 2928.11  151.38
   3  -5   1 2876.01  150.28
   3  -5   1 2904.61  150.78
   3  -5   1 2933.01  150.18
   3  -5   1 2859.91  150.88
   3  -5   1 2949.21  153.08
  -4   5  -1   74.49    9.80
  -4   5  -1   78.19    7.10
  -4   5  -1   71.39    5.40
  -4   5  -1   75.49    6.10
  -4   5  -1   77.99    6.40
  -4   5  -1   73.59    5.30
  -4   5  -1   78.29    5.50
  -4   5  -1   64.89    4.50
  -4   5  -1   79.49    9.20
   4  -5   1   81.59    5.90
   4  -5   1   71.29    4.20
   4  -5   1   68.79    5.30
   4  -5   1   73.29    5.30
   4  -5   1   70.89   11.10
   4  -5   1   81.99    8.00
   4  -5   1   73.19    5.50
   4  -5   1   76.69    5.80
   4  -5   1   72.69    4.40
  -5   5  -1   11.70    1.80
  -5   5  -1   17.50    2.30
  -5   5  -1   19.00    5.20
  -5   5  -1   14.90    4.90
  -5   5  -1   16.20    2.20
  -5   5  -1   13.20    3.90
  -5   5  -1   11.60    1.80
  -5   5  -1   12.50    2.90
   5  -5   1   19.80    6.30
   5  -5   1   10.60    2.30
   5  -5   1   12.50    2.20
   5  -5   1   12.00    2.70
   5  -5   1   15.80    2.70
   5  -5   1   13.50    2.30
  -6   5  -1   18.90    4.00
  -6   5  -1   15.70    2.10
  -6   5  -1   15.60    4.00
  -6   5  -1   25.00    5.30
  -6   5  -1   18.60    3.20
  -6   5  -1   22.60    5.60
  -6   5  -1   22.40    2.60
  -6   5  -1   22.40    2.60
   6  -5   1   19.70    6.40
   6  -5   1   16.90    3.30
   6  -5   1   20.60    4.40
   6  -5   1   20.30    3.00
   6  -5   1   17.10    2.40
   6  -5   1   14.50    2.70
  -7   5  -1    8.00    3.30
  -7   5  -1    1.10    2.40
  -7   5  -1    3.90    3.60
  -7   5  -1    4.00    4.10
  -7   5  -1    0.20    1.40
  -7   5  -1    0.30    1.40
  -7   5  -1    1.70    1.30
  -7   5  -1    3.30    3.20
  -7   5  -1   -3.40    3.40
   7  -5   1    0.10    2.80
   7  -5   1   -1.00    2.30
   7  -5   1    0.20    1.60
   7  -5   1   -4.20    4.60
  -8   5  -1  170.38   10.30
  -8   5  -1  179.08   11.50
  -8   5  -1  181.18   12.80
  -8   5  -1  178.28   12.00
  -8   5  -1  178.08   11.80
  -8   5  -1  179.78    9.90
  -8   5  -1  184.68   13.20
  -8   5  -1  189.38   13.90
   8  -5   1  176.48   12.10
   8  -5   1  176.78    9.70
   8  -5   1  173.68   11.60
   8  -5   1  183.88   12.50
   8  -5   1  165.98   11.30
  -9   5  -1   -1.90    4.60
  -9   5  -1    2.20    2.70
  -9   5  -1    1.00    1.40
  -9   5  -1    0.10    1.10
  -9   5  -1   -3.10    1.50
  -9   5  -1    1.00    3.60
  -9   5  -1    4.50    3.20
  -9   5  -1   -2.20    3.80
   9  -5   1   -2.20    3.70
   9  -5   1    2.70    2.90
 -10   5  -1    3.90    5.50
 -10   5  -1   -2.40    2.10
 -10   5  -1   -0.30    0.90
 -10   5  -1   -0.60    3.40
 -10   5  -1    0.00    0.80
 -10   5  -1    0.80    1.60
 -10   5  -1   -0.60    3.00
  10  -5   1    0.80    2.30
  10  -5   1   -1.20    3.90
 -11   5  -1    3.30    2.30
 -11   5  -1   -1.70    6.40
 -11   5  -1    6.40    3.50
 -11   5  -1    0.80    3.40
 -11   5  -1   -3.70    3.30
  11  -5   1   -1.20    2.10
  11  -5   1    3.20    3.40
 -12   5  -1   -2.10    2.20
 -12   5  -1    3.40    3.30
 -12   5  -1    2.20    3.10
 -12   5  -1   -2.40    2.30
 -12   5  -1   -0.70    3.20
  12  -5   1    0.70    2.60
  12  -5   1   -1.50    4.80
  12   4  -1    8.60    5.00
  12   4  -1    5.30    5.80
  12   4  -1    6.50    5.60
  12   4  -1    8.80    1.90
  12   4  -1    9.70    7.30
 -12  -4   1   11.00    7.80
 -12  -4   1    5.40    5.80
 -12  -4   1   -0.80    4.40
 -12  -4   1    3.30    9.90
 -12  -4   1   14.00    5.00
 -12  -4   1    5.50    8.80
 -12  -4   1   -1.30    5.50
 -12  -4   1    6.90    2.90
  11   4  -1    1.10    5.10
  11   4  -1   -4.30    5.10
  11   4  -1   -7.40    5.70
  11   4  -1    4.70    1.80
  11   4  -1    2.00    4.20
  11   4  -1   -1.90    6.50
 -11  -4   1    2.90    6.40
 -11  -4   1   -2.80    8.60
 -11  -4   1    5.60    4.30
 -11  -4   1    3.20    3.80
 -11  -4   1   11.40   16.00
 -11  -4   1    2.10    5.20
 -11  -4   1   -1.60    3.10
 -11  -4   1    0.30    2.60
  10   4  -1   -2.60    4.70
  10   4  -1    3.50    7.20
  10   4  -1    5.00    3.50
  10   4  -1    6.40    2.60
  10   4  -1    2.40    4.70
  10   4  -1   14.80    6.60
 -10  -4   1    6.10    2.80
 -10  -4   1   -1.80    3.80
 -10  -4   1    6.70    3.80
 -10  -4   1    0.00    6.60
 -10  -4   1    4.50    5.30
 -10  -4   1   -1.50    8.00
 -10  -4   1   -8.60    8.50
 -10  -4   1   -3.20    3.50
   9   4  -1    4.40    5.20
   9   4  -1    5.70    4.70
   9   4  -1    7.00    2.80
   9   4  -1    9.00    4.80
   9   4  -1    7.60    2.00
  -9  -4   1  -14.80    8.10
  -9  -4   1    7.90    4.50
  -9  -4   1    7.10    2.90
  -9  -4   1    3.80    8.40
  -9  -4   1    9.00    3.60
  -9  -4   1    8.90    3.80
  -9  -4   1    6.10    4.10
   8   4  -1   21.90    5.60
   8   4  -1   15.30    3.50
   8   4  -1    4.10    8.80
   8   4  -1    7.50    5.50
   8   4  -1    9.20    5.00
   8   4  -1   11.40    2.10
  -8  -4   1    6.50    8.60
  -8  -4   1   14.00    4.70
  -8  -4   1   11.50    3.80
  -8  -4   1   16.70    4.90
  -8  -4   1   13.40    3.30
   7   4  -1   77.79    7.20
   7   4  -1   84.59    6.10
   7   4  -1   85.59   12.80
   7   4  -1   80.09   13.60
   7   4  -1   79.89    9.00
   7   4  -1   96.69    9.70
   7   4  -1   83.39    8.20
  -7  -4   1   82.79   11.70
  -7  -4   1   79.69   13.20
  -7  -4   1   87.89    8.70
  -7  -4   1  101.49    7.80
  -7  -4   1   81.49    7.50
  -7  -4   1   80.89    6.60
   6   4  -1  479.05   25.40
   6   4  -1  451.25   26.70
   6   4  -1  496.45   32.30
   6   4  -1  447.66   27.10
   6   4  -1  438.06   25.80
   6   4  -1  432.66   24.50
   6   4  -1  457.55   29.60
   6   4  -1  435.46   24.40
  -6  -4   1  453.95   26.00
  -6  -4   1  458.75   25.70
  -6  -4   1  476.85   32.50
  -6  -4   1  472.75   26.80
  -6  -4   1  420.46   25.40
  -6  -4   1  460.95   25.10
  -6  -4   1  437.56   24.90
  -6  -4   1  444.96   30.20
   5   4  -1   20.80    5.00
   5   4  -1   26.40    3.80
   5   4  -1   21.80    2.70
   5   4  -1   10.30    8.60
   5   4  -1   29.70    3.10
   5   4  -1   17.00    6.40
   5   4  -1   23.10    3.90
   5   4  -1   30.10    4.70
   5   4  -1   23.90    3.70
  -5  -4   1   24.20    3.40
  -5  -4   1   28.70    3.90
  -5  -4   1   26.80    4.10
  -5  -4   1   23.70    3.30
  -5  -4   1   26.60    7.70
  -5  -4   1   28.10    5.10
  -5  -4   1   22.20    3.90
  -5  -4   1   16.90    9.00
   4   4  -1   40.70    5.60
   4   4  -1   40.30    8.40
   4   4  -1   31.80    3.80
   4   4  -1   51.49   11.60
   4   4  -1   38.60    3.70
   4   4  -1   41.50    3.70
  -4  -4   1   47.50   10.80
  -4  -4   1   38.60    4.60
  -4  -4   1   34.60    3.90
  -4  -4   1   41.80    4.40
  -4  -4   1   39.30    4.70
  -4  -4   1   30.60    5.10
  -4  -4   1   29.20    7.80
   3   4  -1   -0.10    2.10
   3   4  -1   -9.00    5.80
   3   4  -1    1.60    2.00
   3   4  -1    2.90    2.50
   3   4  -1    2.10    1.50
   3   4  -1   -1.10    3.40
   3   4  -1    7.10    9.00
  -3  -4   1    0.70    2.10
  -3  -4   1   -6.00    2.60
  -3  -4   1    1.90    8.80
  -3  -4   1   -2.60    2.70
  -3  -4   1   -9.10    6.40
  -3  -4   1    5.60    3.60
  -3  -4   1    0.30    1.40
   2   4  -1   21.20    3.10
   2   4  -1   18.90    3.70
   2   4  -1   12.30    8.30
   2   4  -1   20.20    2.60
   2   4  -1   16.60    3.50
   2   4  -1   -1.40    9.10
  -2  -4   1    9.90   10.30
  -2  -4   1    8.40    7.50
  -2  -4   1   17.50    3.60
  -2  -4   1   24.70    4.80
  -2  -4   1   19.90    2.80
  -2  -4   1   17.10    4.00
   1   4  -1   96.79   12.50
   1   4  -1   89.19    6.60
   1   4  -1   99.79   13.80
   1   4  -1   82.99    7.00
   1   4  -1   84.89    5.20
   1   4  -1   84.19    6.30
   1   4  -1   78.89    6.20
  -1  -4   1   85.89    5.10
  -1  -4   1   92.49    8.10
  -1  -4   1  104.09   12.30
  -1  -4   1   75.39    5.80
  -1  -4   1   88.19   14.00
  -1  -4   1   77.39    7.50
  -1  -4   1   85.19    6.40
  -1  -4   1   71.69    6.20
  -1  -4   1  104.39    9.10
   0   4  -1  790.12   42.30
   0   4  -1  789.12   42.70
   0   4  -1  801.72   42.70
   0   4  -1  789.22   46.00
   0   4  -1  785.52   42.10
   0   4  -1  889.41   48.00
   0  -4   1  790.82   42.10
   0  -4   1  768.32   42.30
   0  -4   1  797.62   42.90
   0  -4   1  771.42   41.60
   0  -4   1  810.32   42.50
   0  -4   1  791.02   41.20
   0  -4   1  822.82   43.30
   0  -4   1  766.12   47.60
   0  -4   1  796.62   45.10
  -1   4  -1 1476.15   77.29
  -1   4  -1 1486.45   77.89
  -1   4  -1 1480.45   80.89
  -1   4  -1 1569.84   82.29
  -1   4  -1 1483.15   78.09
  -1   4  -1 1506.35   78.49
  -1   4  -1 1431.66   78.29
  -1   4  -1 1532.85   78.79
   1  -4   1 1529.75   78.19
   1  -4   1 1459.15   77.29
   1  -4   1 1478.75   78.59
   1  -4   1 1507.65   80.69
   1  -4   1 1542.05   78.29
   1  -4   1 1473.15   78.79
   1  -4   1 1475.35   77.89
   1  -4   1 1510.35   82.49
  -2   4  -1 1559.34   81.79
  -2   4  -1 1667.23   85.59
  -2   4  -1 1567.04   82.49
  -2   4  -1 1580.14   85.89
  -2   4  -1 1578.24   82.99
  -2   4  -1 1557.44   82.69
  -2   4  -1 1598.64   83.09
  -2   4  -1 1583.94   82.49
   2  -4   1 1590.84   82.29
   2  -4   1 1575.94   81.79
   2  -4   1 1584.54   81.99
   2  -4   1 1503.05   86.29
   2  -4   1 1634.84   84.69
   2  -4   1 1606.54   83.09
   2  -4   1 1613.94   82.69
   2  -4   1 1551.34   82.89
  -3   4  -1   30.60    6.10
  -3   4  -1   27.50    2.80
  -3   4  -1   28.60    2.80
  -3   4  -1   29.30    3.60
  -3   4  -1   20.70    4.20
  -3   4  -1   25.10    2.20
  -3   4  -1   29.10    3.40
  -3   4  -1   27.70    3.20
  -3   4  -1   32.20    7.20
   3  -4   1   27.60    2.30
   3  -4   1   26.30    5.80
   3  -4   1   25.50    2.80
   3  -4   1   27.90    2.90
   3  -4   1   27.60    3.10
   3  -4   1   25.60    3.40
   3  -4   1   25.70    7.40
  -4   4  -1   16.40    3.00
  -4   4  -1   12.70    2.10
  -4   4  -1   16.30    2.10
  -4   4  -1   14.60    5.00
  -4   4  -1   16.40    2.40
  -4   4  -1   20.70    4.80
  -4   4  -1   11.70    3.60
   4  -4   1   15.40    2.30
   4  -4   1   14.10    3.90
   4  -4   1   12.70    2.10
   4  -4   1   19.50    2.60
   4  -4   1   16.80    2.50
   4  -4   1   13.50    6.70
   4  -4   1   16.00    2.20
  -5   4  -1  340.47   18.20
  -5   4  -1  337.47   18.40
  -5   4  -1  344.67   20.80
  -5   4  -1  328.77   19.00
  -5   4  -1  340.17   20.00
  -5   4  -1  334.17   20.50
  -5   4  -1  337.07   19.50
  -5   4  -1  343.97   18.20
  -5   4  -1  324.07   19.70
   5  -4   1  339.77   18.50
   5  -4   1  338.77   18.80
   5  -4   1  338.67   19.10
   5  -4   1  332.37   18.70
   5  -4   1  357.86   22.10
  -6   4  -1   54.29    5.90
  -6   4  -1   42.50    3.00
  -6   4  -1   41.60    4.60
  -6   4  -1   37.50    5.00
  -6   4  -1   44.50    5.20
  -6   4  -1   37.90    3.30
  -6   4  -1   37.90    4.10
  -6   4  -1   40.80    3.40
  -6   4  -1   45.70    4.70
  -6   4  -1   44.30    5.80
   6  -4   1   38.50    3.40
   6  -4   1   37.30    5.50
   6  -4   1   45.10    4.90
   6  -4   1   34.70    6.10
   6  -4   1   42.60    3.80
   6  -4   1   44.90    6.80
   6  -4   1   39.10    3.70
  -7   4  -1   70.99    4.70
  -7   4  -1   62.99    4.60
  -7   4  -1   72.59    4.30
  -7   4  -1   65.49    5.90
  -7   4  -1   67.09    7.30
  -7   4  -1   66.09    7.30
  -7   4  -1   69.59    6.20
  -7   4  -1   69.29    6.30
  -7   4  -1   70.89    6.60
   7  -4   1   66.19    4.40
   7  -4   1   65.99    4.60
   7  -4   1   61.29    8.20
   7  -4   1   66.79    6.80
   7  -4   1   56.59    6.60
   7  -4   1   67.79    7.30
   7  -4   1   70.69    5.70
  -8   4  -1   69.29    6.50
  -8   4  -1   71.89    7.60
  -8   4  -1   77.89    8.60
  -8   4  -1   63.29    4.20
  -8   4  -1   63.89    7.20
  -8   4  -1   68.89    4.70
  -8   4  -1   63.79    6.20
  -8   4  -1   64.89    6.70
   8  -4   1   71.79    7.40
   8  -4   1   69.89    6.10
   8  -4   1   71.49    9.10
  -9   4  -1    5.50    3.90
  -9   4  -1    7.60    3.20
  -9   4  -1    9.20    1.60
  -9   4  -1   12.70    4.10
  -9   4  -1    7.10    2.00
  -9   4  -1    6.40    3.10
  -9   4  -1    5.40    1.30
  -9   4  -1    3.80    4.80
   9  -4   1    2.50    2.90
   9  -4   1    2.30    5.20
 -10   4  -1   27.30    4.70
 -10   4  -1   45.20    4.10
 -10   4  -1   40.00    5.40
 -10   4  -1   43.40    2.70
 -10   4  -1   29.90    7.70
 -10   4  -1   40.60    2.70
  10  -4   1   52.39    6.10
  10  -4   1   49.80    7.10
  10  -4   1   53.69    9.60
 -11   4  -1    4.70    3.40
 -11   4  -1   -0.70    2.10
 -11   4  -1   -0.90    3.00
  11  -4   1   10.70    5.00
  11  -4   1    8.80    7.30
  11  -4   1    5.90    3.50
 -12   4  -1   12.40    4.30
 -12   4  -1   25.20    4.30
 -12   4  -1   18.00    8.30
 -12   4  -1   14.00    4.20
 -12   4  -1    8.00    2.50
 -12   4  -1    7.60    3.30
  12  -4   1   16.70    7.90
  12  -4   1   27.40    5.70
  12  -4   1   22.20    5.00
  12   3  -1    3.30    5.60
  12   3  -1    6.70    6.70
  12   3  -1    1.50    7.00
 -12  -3   1    6.50    5.10
 -12  -3   1    3.20    5.10
 -12  -3   1    0.80    7.50
 -12  -3   1   -0.40    7.90
 -12  -3   1    0.40    4.90
 -12  -3   1    0.30    2.30
 -12  -3   1    6.10    7.60
 -12  -3   1    5.00    4.20
  11   3  -1   69.89    9.10
  11   3  -1   60.39   10.40
  11   3  -1   46.50    6.00
  11   3  -1   41.30    7.00
  11   3  -1   59.19    8.60
  11   3  -1   62.89    4.30
 -11  -3   1   60.19    6.90
 -11  -3   1   47.20    9.20
 -11  -3   1   49.10   10.40
 -11  -3   1   57.99    7.40
 -11  -3   1   60.79    7.60
 -11  -3   1   70.69    5.90
 -11  -3   1   41.20   10.80
 -11  -3   1   64.69    8.50
  10   3  -1   16.30    5.40
  10   3  -1   -3.30    4.00
  10   3  -1    1.30    3.80
  10   3  -1    7.50    4.70
  10   3  -1    5.40    2.10
  10   3  -1    3.80    1.50
 -10  -3   1    4.70    4.60
 -10  -3   1   10.60    8.20
 -10  -3   1    2.40    6.40
 -10  -3   1   14.60    4.00
 -10  -3   1    2.20    4.30
 -10  -3   1    4.20    2.50
   9   3  -1   -0.30    4.20
   9   3  -1   -2.10    4.50
   9   3  -1   -0.40    1.40
   9   3  -1   -2.50    1.90
   9   3  -1    0.70    3.30
   9   3  -1   -2.40    2.80
   9   3  -1    2.40    6.40
  -9  -3   1    2.70    3.60
  -9  -3   1    1.00    3.40
  -9  -3   1    2.80    4.00
  -9  -3   1   -0.50    2.30
  -9  -3   1   16.40    7.80
  -9  -3   1   -1.80    7.30
  -9  -3   1    2.50    4.00
   8   3  -1  297.47   18.90
   8   3  -1  298.17   16.60
   8   3  -1  330.07   20.40
   8   3  -1  301.27   19.90
   8   3  -1  286.07   17.20
  -8  -3   1  272.47   21.70
  -8  -3   1  330.87   19.30
  -8  -3   1  272.17   23.90
  -8  -3   1  299.27   17.30
  -8  -3   1  309.57   18.00
  -8  -3   1  299.77   18.50
   7   3  -1  230.28   16.30
   7   3  -1  236.88   19.30
   7   3  -1  231.08   15.40
   7   3  -1  237.58   13.30
   7   3  -1  256.47   16.50
   7   3  -1  239.18   17.00
   7   3  -1  240.18   14.00
  -7  -3   1  239.08   15.30
  -7  -3   1  256.77   19.60
  -7  -3   1  254.27   20.40
  -7  -3   1  218.98   14.50
  -7  -3   1  250.87   14.10
  -7  -3   1  204.18   15.20
   6   3  -1   67.39    6.50
   6   3  -1   67.99    8.70
   6   3  -1   77.59    6.80
   6   3  -1   70.39    6.50
   6   3  -1   63.19    4.70
   6   3  -1   72.99   10.50
  -6  -3   1   67.09    5.40
  -6  -3   1   80.29    9.90
  -6  -3   1   66.39   10.60
  -6  -3   1   62.59    5.70
  -6  -3   1   72.49    6.70
  -6  -3   1   76.49    5.80
  -6  -3   1   67.89    6.10
  -6  -3   1   67.69    6.30
   5   3  -1    6.60    3.30
   5   3  -1   13.00    2.60
   5   3  -1   18.50    7.30
   5   3  -1   12.80    3.60
   5   3  -1    7.60    2.10
   5   3  -1    5.80    5.10
   5   3  -1    7.90    1.70
   5   3  -1    3.80    3.90
  -5  -3   1   10.00    7.20
  -5  -3   1   10.00    2.70
  -5  -3   1   11.80    2.30
  -5  -3   1    7.40    2.80
  -5  -3   1    5.40    3.50
  -5  -3   1   17.20    2.70
  -5  -3   1    8.10    7.00
  -5  -3   1   13.00    2.70
   4   3  -1  193.88   11.80
   4   3  -1  219.78   16.40
   4   3  -1  192.38   11.80
   4   3  -1  187.18   11.50
   4   3  -1  191.78   12.50
   4   3  -1  188.78   17.40
   4   3  -1  203.08   11.10
   4   3  -1  177.68   10.80
  -4  -3   1  186.58   11.50
  -4  -3   1  184.28   11.70
  -4  -3   1  204.18   11.40
  -4  -3   1  196.78   12.60
  -4  -3   1  190.28   18.00
  -4  -3   1  172.68   15.60
  -4  -3   1  192.48   11.80
  -4  -3   1  194.88   11.30
   3   3  -1    2.50    1.70
   3   3  -1    5.40    2.20
   3   3  -1   -0.80    7.50
   3   3  -1    4.00    1.80
   3   3  -1    4.10    7.50
   3   3  -1    0.20    2.90
  -3  -3   1    2.90    2.00
  -3  -3   1    8.00    2.60
  -3  -3   1   -2.10    2.70
  -3  -3   1    1.60    2.10
  -3  -3   1   -1.00    2.30
  -3  -3   1   -4.90    9.30
  -3  -3   1    4.80    5.90
   2   3  -1  111.99    7.40
   2   3  -1  141.29   14.20
   2   3  -1  111.09    7.20
   2   3  -1  112.59   12.30
   2   3  -1  122.49    9.00
   2   3  -1   99.79    7.40
   2   3  -1  116.29    7.30
  -2  -3   1  110.99    7.70
  -2  -3   1  130.19   13.70
  -2  -3   1  106.89   11.40
  -2  -3   1  116.29    8.30
  -2  -3   1  119.59    8.10
  -2  -3   1  104.09    6.90
  -2  -3   1  110.39    7.30
   1   3  -1 2006.40  105.69
   1   3  -1 2062.69  108.19
   1   3  -1 2042.70  108.79
  -1  -3   1 2050.69  105.59
  -1  -3   1 2107.89  107.89
  -1  -3   1 1955.60  105.29
  -1  -3   1 1999.50  109.19
  -1  -3   1 2045.10  105.79
  -1  -3   1 2014.80  105.89
   0   3  -1  833.42   44.60
   0   3  -1  841.92   44.70
   0   3  -1  834.62   44.10
   0   3  -1  854.61   44.90
   0   3  -1  831.12   44.40
   0   3  -1  837.72   48.40
   0   3  -1  905.51   47.40
   0  -3   1  867.21   44.60
   0  -3   1  840.72   45.00
   0  -3   1  848.52   44.70
   0  -3   1  862.91   44.10
   0  -3   1  830.72   47.00
   0  -3   1  804.32   48.60
   0  -3   1  856.71   45.30
   0  -3   1  836.52   44.40
  -1   3  -1  406.96   21.40
  -1   3  -1  418.06   22.30
  -1   3  -1  401.46   22.40
  -1   3  -1  414.56   22.10
  -1   3  -1  398.26   24.90
  -1   3  -1  413.16   22.00
  -1   3  -1  392.56   24.70
  -1   3  -1  418.46   22.50
   1  -3   1  415.86   24.40
   1  -3   1  403.16   22.20
   1  -3   1  414.86   22.60
   1  -3   1  411.86   21.40
   1  -3   1  411.36   22.00
   1  -3   1  405.86   22.10
   1  -3   1  404.16   25.30
  -2   3  -1   10.40    2.90
  -2   3  -1   14.30    2.00
  -2   3  -1   12.80    2.60
  -2   3  -1   12.40    4.50
  -2   3  -1   15.50    2.20
  -2   3  -1   14.30    2.40
  -2   3  -1   11.90    1.40
  -2   3  -1   21.70    6.00
   2  -3   1    8.70    7.90
   2  -3   1   10.40    3.10
   2  -3   1   13.60    1.60
   2  -3   1   13.30    1.70
   2  -3   1   14.10    2.60
   2  -3   1   12.90    2.20
   2  -3   1   14.60    4.80
  -3   3  -1  185.78   10.60
  -3   3  -1  191.98   11.90
  -3   3  -1  192.38   12.90
  -3   3  -1  190.68   13.30
  -3   3  -1  183.48   10.70
  -3   3  -1  185.48   11.10
  -3   3  -1  198.28   10.60
   3  -3   1  212.98   15.20
   3  -3   1  190.28   10.80
   3  -3   1  202.18   11.10
   3  -3   1  191.98   10.90
   3  -3   1  197.88   11.00
   3  -3   1  199.98   10.30
   3  -3   1  187.38   10.10
   3  -3   1  178.68   12.60
   3  -3   1  196.28   10.90
  -4   3  -1  102.79    8.40
  -4   3  -1   89.09    7.00
  -4   3  -1   91.79    6.30
  -4   3  -1   93.69    8.40
  -4   3  -1  102.79    6.10
  -4   3  -1   89.59    7.30
  -4   3  -1   97.89    5.70
  -4   3  -1  103.79    7.00
  -4   3  -1  102.69    6.40
  -4   3  -1   96.49    5.70
   4  -3   1   95.39    6.90
   4  -3   1   86.89    9.20
   4  -3   1   93.59    6.70
   4  -3   1  100.89    6.30
   4  -3   1   97.19    8.10
   4  -3   1   96.29    5.90
  -5   3  -1   54.69    4.60
  -5   3  -1   46.80    4.30
  -5   3  -1   50.79    5.50
  -5   3  -1   45.00    3.20
  -5   3  -1   45.20    5.20
  -5   3  -1   50.09    3.60
  -5   3  -1   47.30    3.20
  -5   3  -1   49.10    5.60
  -5   3  -1   44.20    4.20
  -5   3  -1   55.99    5.20
   5  -3   1   38.30    6.40
   5  -3   1   38.40    5.60
   5  -3   1   56.09    6.50
   5  -3   1   45.50    4.10
   5  -3   1   44.00    4.00
   5  -3   1   49.40    4.90
   5  -3   1   42.70    3.40
  -6   3  -1   76.49    7.00
  -6   3  -1   65.79    5.80
  -6   3  -1   67.89    5.20
  -6   3  -1   60.39    5.90
  -6   3  -1   65.79    4.40
  -6   3  -1   76.89    7.00
  -6   3  -1   66.29    5.50
  -6   3  -1   74.09    4.60
  -6   3  -1   60.29    5.40
  -6   3  -1   68.99    4.20
   6  -3   1   68.39    7.60
   6  -3   1   65.39    6.70
   6  -3   1   62.99    5.60
   6  -3   1   71.09    5.10
   6  -3   1   66.79    4.30
   6  -3   1   71.49    7.20
   6  -3   1   65.79    4.70
  -7   3  -1   37.20    5.90
  -7   3  -1   48.60    5.60
  -7   3  -1   47.20    3.60
  -7   3  -1   61.49    6.20
  -7   3  -1   44.30    3.10
  -7   3  -1   46.40    5.30
  -7   3  -1   39.30    3.40
  -7   3  -1   45.80    4.80
  -7   3  -1   47.20    4.80
  -7   3  -1   45.70    5.40
   7  -3   1   53.09    5.90
   7  -3   1   42.40    3.20
   7  -3   1   41.60    5.40
   7  -3   1   47.20    4.60
   7  -3   1   44.50    5.30
   7  -3   1   43.10    3.10
   7  -3   1   52.99    7.30
  -8   3  -1    7.70    2.70
  -8   3  -1    4.20    2.80
  -8   3  -1   10.00    3.80
  -8   3  -1    6.20    1.30
  -8   3  -1    6.50    1.80
  -8   3  -1   13.50    4.10
  -8   3  -1   10.20    4.60
  -8   3  -1    6.10    3.50
   8  -3   1   10.00    3.30
   8  -3   1    6.40    3.00
   8  -3   1    7.80    4.80
  -9   3  -1   30.80    4.60
  -9   3  -1   33.10    4.80
  -9   3  -1   41.60    2.90
  -9   3  -1   41.90    4.90
  -9   3  -1   39.60    3.10
  -9   3  -1   36.40    3.60
  -9   3  -1   36.90    7.20
  -9   3  -1   32.60    5.10
   9  -3   1   39.50    6.20
   9  -3   1   39.60    4.70
   9  -3   1   33.30    7.50
 -10   3  -1    9.80    1.30
 -10   3  -1    8.40    3.50
 -10   3  -1   15.10    3.30
 -10   3  -1   14.60    3.40
 -10   3  -1   11.40    1.30
 -10   3  -1    4.10    2.00
 -10   3  -1    4.90    3.00
 -10   3  -1   14.50    6.30
  10  -3   1    4.20    6.20
  10  -3   1   12.90    4.00
  10  -3   1    6.50    3.60
 -11   3  -1   -1.00    2.20
 -11   3  -1   -0.30    2.40
 -11   3  -1    4.40    5.30
  11  -3   1   -2.70    4.30
  11  -3   1    3.70    3.40
  11  -3   1   -3.50    6.30
 -12   3  -1    7.30    3.20
 -12   3  -1    4.20    4.20
 -12   3  -1    3.30    2.50
 -12   3  -1    0.80    3.30
 -12   3  -1    8.80    8.90
 -12   3  -1    4.50    3.80
  12  -3   1   16.90    8.00
  12  -3   1    8.00    4.30
  12  -3   1    4.60    5.60
  12   2  -1   91.79   13.00
  12   2  -1  103.79   11.40
 -12  -2   1   92.59    7.30
 -12  -2   1   61.99    8.10
 -12  -2   1  105.99    9.50
 -12  -2   1   85.59   10.00
 -12  -2   1   79.89    9.00
 -12  -2   1   58.19   10.80
 -12  -2   1   80.39    8.90
 -12  -2   1   93.69    6.10
  11   2  -1    7.90    6.50
  11   2  -1    3.00    5.20
  11   2  -1    7.80    5.30
 -11  -2   1    1.30    3.40
 -11  -2   1    1.60    6.10
 -11  -2   1    4.30    2.10
 -11  -2   1    1.60    3.10
 -11  -2   1    4.20    4.50
 -11  -2   1    0.00    3.70
 -11  -2   1    4.70    6.90
  10   2  -1    5.50    4.50
  10   2  -1   -3.10    3.40
  10   2  -1    3.60    4.40
  10   2  -1    3.90    1.10
  10   2  -1    3.40    4.50
 -10  -2   1    7.30    6.90
 -10  -2   1    2.70    1.90
 -10  -2   1    0.10    3.50
 -10  -2   1   -1.00    5.20
 -10  -2   1    3.60    2.90
 -10  -2   1    6.50    3.20
   9   2  -1    5.50    4.50
   9   2  -1   14.30    6.40
   9   2  -1    6.60    3.40
   9   2  -1    2.50    4.20
   9   2  -1    6.10    1.80
   9   2  -1    5.30    1.20
  -9  -2   1    7.10    3.00
  -9  -2   1    1.50    3.80
  -9  -2   1    4.20    5.50
  -9  -2   1    7.40    3.40
  -9  -2   1    3.30    6.80
  -9  -2   1    7.00    2.20
   8   2  -1  240.68   13.10
   8   2  -1  218.68   12.50
   8   2  -1  252.67   16.80
   8   2  -1  212.88   13.50
   8   2  -1  228.88   17.80
   8   2  -1  214.38   15.40
   8   2  -1  232.48   16.00
  -8  -2   1  234.18   14.40
  -8  -2   1  245.18   14.00
  -8  -2   1  244.78   18.80
  -8  -2   1  249.08   18.00
  -8  -2   1  217.38   14.70
  -8  -2   1  224.58   13.30
   7   2  -1  120.79   10.70
   7   2  -1  123.89   10.60
   7   2  -1  137.09   10.90
   7   2  -1  129.39    8.30
   7   2  -1  132.99    9.70
  -7  -2   1  131.39    8.20
  -7  -2   1  123.49   12.70
  -7  -2   1  159.78   14.50
  -7  -2   1  147.39    9.30
  -7  -2   1  129.39    9.30
  -7  -2   1  126.89    8.60
   6   2  -1   22.80    5.10
   6   2  -1   11.40    3.90
   6   2  -1   25.60    4.40
   6   2  -1   20.30    4.40
   6   2  -1   24.00    2.80
   6   2  -1   19.10    2.00
  -6  -2   1   25.60    3.60
  -6  -2   1   20.10    2.70
  -6  -2   1   23.60    3.80
  -6  -2   1   12.00    2.60
  -6  -2   1   20.80    6.60
  -6  -2   1   22.30    2.70
  -6  -2   1   17.80    3.00
  -6  -2   1   17.90    6.40
   5   2  -1  582.44   31.50
   5   2  -1  563.04   35.40
   5   2  -1  624.14   33.50
   5   2  -1  601.14   33.70
   5   2  -1  605.24   32.90
   5   2  -1  591.54   34.00
  -5  -2   1  607.14   32.60
  -5  -2   1  603.24   32.10
  -5  -2   1  582.54   32.60
  -5  -2   1  595.64   32.30
  -5  -2   1  603.04   31.90
  -5  -2   1  592.84   35.20
  -5  -2   1  595.24   31.90
  -5  -2   1  613.04   36.70
   4   2  -1  130.99    7.40
   4   2  -1  153.28   13.30
   4   2  -1  130.09   11.20
   4   2  -1  136.09    7.90
   4   2  -1  131.89    8.30
   4   2  -1  138.19    7.60
   4   2  -1  134.49    9.00
   4   2  -1  144.09    9.20
   4   2  -1  130.49    9.90
  -4  -2   1  138.49    8.90
  -4  -2   1  157.18   13.80
  -4  -2   1  138.59    8.80
  -4  -2   1  130.19    8.20
  -4  -2   1  134.19    8.90
  -4  -2   1  132.29    8.20
  -4  -2   1  132.89    8.30
  -4  -2   1  154.98   12.90
   3   2  -1  133.89    8.00
   3   2  -1  129.09   12.30
   3   2  -1  120.09    7.80
   3   2  -1  122.79    7.10
   3   2  -1  129.89    7.40
   3   2  -1  125.19    7.80
   3   2  -1  116.59   10.40
   3   2  -1  135.49    8.30
  -3  -2   1  119.69   12.00
  -3  -2   1  131.69    7.50
  -3  -2   1  108.19    7.80
  -3  -2   1  116.29    7.90
  -3  -2   1  141.89    8.00
  -3  -2   1  119.99    7.60
  -3  -2   1  116.49    7.80
  -3  -2   1  108.69   10.50
   2   2  -1 2733.33  145.59
   2   2  -1 2858.41  147.99
   2   2  -1 2803.22  147.19
  -2  -2   1 2868.01  148.19
  -2  -2   1 2792.22  147.19
   1   2  -1   71.09    7.70
   1   2  -1   53.39    8.60
   1   2  -1   61.99    4.30
   1   2  -1   69.29    6.10
   1   2  -1   72.79    5.00
   1   2  -1   71.59    4.30
  -1  -2   1   70.29    7.60
  -1  -2   1   68.99    5.40
  -1  -2   1   60.89    4.60
  -1  -2   1   61.29    4.50
  -1  -2   1   63.79    4.60
  -1  -2   1   69.79    4.30
  -1  -2   1   73.79    9.40
   0   2  -1 1565.74   81.19
   0   2  -1 1554.04   80.69
   0   2  -1 1522.05   78.89
   0   2  -1 1542.65   79.69
   0   2  -1 1527.35   79.69
   0  -2   1 1493.25   81.29
   0  -2   1 1492.35   78.79
   0  -2   1 1465.15   80.29
   0  -2   1 1568.04   79.29
  -1   2  -1 4361.06  227.48
  -1   2  -1 4326.57  227.08
   1  -2   1 4306.47  226.98
   1  -2   1 4549.14  227.78
  -2   2  -1  176.68    9.40
  -2   2  -1  168.38   11.60
  -2   2  -1  175.48    9.60
  -2   2  -1  175.48   10.30
  -2   2  -1  186.58   10.50
  -2   2  -1  170.38    9.50
   2  -2   1  174.78    9.70
   2  -2   1  167.28    9.60
   2  -2   1  163.68   11.30
   2  -2   1  173.68    9.80
   2  -2   1  176.38    9.60
   2  -2   1  166.88    9.70
   2  -2   1  182.18   13.10
   2  -2   1  174.48    9.30
   2  -2   1  174.48    9.70
  -3   2  -1  293.77   15.80
  -3   2  -1  287.97   15.30
  -3   2  -1  294.07   16.00
  -3   2  -1  269.77   16.10
  -3   2  -1  295.47   16.90
  -3   2  -1  291.47   15.60
  -3   2  -1  286.27   15.60
  -3   2  -1  270.07   16.70
  -3   2  -1  288.97   15.30
   3  -2   1  281.27   15.80
   3  -2   1  290.87   15.90
   3  -2   1  294.07   16.70
   3  -2   1  284.27   17.60
   3  -2   1  298.57   15.70
   3  -2   1  288.67   15.40
  -4   2  -1  264.47   14.60
  -4   2  -1  236.48   15.20
  -4   2  -1  251.27   14.00
  -4   2  -1  257.77   14.90
  -4   2  -1  266.17   13.90
  -4   2  -1  254.37   14.10
  -4   2  -1  245.08   14.00
  -4   2  -1  258.37   13.50
  -4   2  -1  234.68   14.80
  -4   2  -1  252.97   13.40
   4  -2   1  235.68   14.00
   4  -2   1  258.07   15.30
   4  -2   1  246.68   14.00
   4  -2   1  252.97   15.50
   4  -2   1  241.48   13.50
   4  -2   1  258.17   14.50
  -5   2  -1  186.58   11.10
  -5   2  -1  197.58   10.80
  -5   2  -1  190.68   11.10
  -5   2  -1  183.98   11.00
  -5   2  -1  190.58   11.70
  -5   2  -1  190.38   11.10
  -5   2  -1  189.78   10.20
  -5   2  -1  188.48   12.20
  -5   2  -1  172.08   12.20
   5  -2   1  186.58   12.60
   5  -2   1  188.58   12.30
   5  -2   1  193.68   11.60
   5  -2   1  185.68   10.30
   5  -2   1  192.38   11.10
   5  -2   1  183.58   10.80
   5  -2   1  198.98   13.10
  -6   2  -1    3.30    3.20
  -6   2  -1   -0.10    2.80
  -6   2  -1    3.70    1.00
  -6   2  -1    2.60    1.60
  -6   2  -1    5.80    2.80
  -6   2  -1    1.10    1.60
  -6   2  -1    5.70    2.20
  -6   2  -1    4.60    1.50
  -6   2  -1    4.20    3.10
   6  -2   1    0.90    3.70
   6  -2   1    2.70    1.40
   6  -2   1    3.40    1.60
   6  -2   1   -0.80    3.00
   6  -2   1   -0.20    3.30
   6  -2   1    4.00    2.90
   6  -2   1    1.50    1.00
  -7   2  -1    8.70    1.90
  -7   2  -1    9.20    3.90
  -7   2  -1    8.00    2.00
  -7   2  -1   11.10    2.60
  -7   2  -1    9.20    3.30
  -7   2  -1    9.70    2.70
  -7   2  -1    6.20    3.50
  -7   2  -1   10.60    2.80
  -7   2  -1   10.80    1.40
  -7   2  -1    3.40    3.40
   7  -2   1    7.50    3.40
   7  -2   1    8.30    2.60
   7  -2   1    5.30    3.80
   7  -2   1    6.30    4.30
   7  -2   1    7.30    1.40
   7  -2   1   10.70    3.60
   7  -2   1    5.20    1.10
  -8   2  -1  241.68   15.40
  -8   2  -1  246.98   13.80
  -8   2  -1  230.58   16.70
  -8   2  -1  239.38   14.40
  -8   2  -1  244.88   14.90
  -8   2  -1  245.08   13.30
  -8   2  -1  239.28   14.10
  -8   2  -1  250.57   16.00
   8  -2   1  255.57   16.00
   8  -2   1  240.28   14.20
   8  -2   1  233.88   14.70
   8  -2   1  233.88   17.40
   8  -2   1  244.08   14.00
  -9   2  -1    3.40    5.90
  -9   2  -1    6.50    1.70
  -9   2  -1   11.50    1.80
  -9   2  -1    8.20    3.80
  -9   2  -1   10.00    2.50
  -9   2  -1   12.90    3.60
  -9   2  -1    8.30    2.60
  -9   2  -1    4.90    4.60
   9  -2   1   11.20    3.00
   9  -2   1   15.70    4.60
   9  -2   1   10.20    5.60
 -10   2  -1    3.80    5.60
 -10   2  -1    7.50    4.00
 -10   2  -1   11.30    1.70
 -10   2  -1    9.50    3.00
 -10   2  -1   10.20    3.50
 -10   2  -1   10.50    1.60
 -10   2  -1    6.30    2.70
 -10   2  -1   10.00    3.30
  10  -2   1    6.40    4.80
  10  -2   1    8.70    3.60
  10  -2   1   17.30    6.80
 -11   2  -1    6.10    2.70
 -11   2  -1    1.60    5.10
 -11   2  -1    4.00    2.30
 -11   2  -1    1.30    3.80
 -11   2  -1    3.90    3.10
  11  -2   1    6.40    3.80
  11  -2   1    4.20    6.10
  11  -2   1    7.20    3.90
 -12   2  -1    2.80    4.10
 -12   2  -1    8.90    3.10
 -12   2  -1   10.00    4.30
 -12   2  -1    3.10    2.40
 -12   2  -1    1.60    4.20
  12  -2   1    8.50    3.50
  12  -2   1    7.50    5.80
  12  -2   1    0.20    6.70
  12   1  -1   49.60   10.40
  12   1  -1   55.39    8.80
 -12  -1   1   19.20    6.10
 -12  -1   1   17.30    6.90
 -12  -1   1   26.80    4.70
 -12  -1   1   25.20    4.80
  11   1  -1   14.50    7.40
  11   1  -1   26.30    6.70
  11   1  -1   21.90    6.30
 -11  -1   1   31.00    6.20
 -11  -1   1   18.40    4.60
 -11  -1   1   29.00    4.30
 -11  -1   1   21.80    4.40
 -11  -1   1   24.60    3.20
 -11  -1   1   28.50    5.30
  10   1  -1   18.80    6.30
  10   1  -1   24.70    6.20
  10   1  -1   26.60    7.30
 -10  -1   1   14.10    4.00
 -10  -1   1   19.30    5.90
 -10  -1   1   17.10    5.50
 -10  -1   1   25.60    2.80
 -10  -1   1   30.00    4.20
 -10  -1   1   29.90    5.60
 -10  -1   1   25.20    3.70
   9   1  -1   77.89    4.40
   9   1  -1   55.69    9.10
   9   1  -1   95.39    6.80
   9   1  -1   77.79    8.70
   9   1  -1   85.29    9.20
   9   1  -1   86.79    6.00
  -9  -1   1   87.49    6.80
  -9  -1   1   79.79    5.60
  -9  -1   1   69.79    8.70
  -9  -1   1   86.29    7.30
  -9  -1   1   79.79    6.30
  -9  -1   1   83.19    9.60
   8   1  -1   32.50    2.70
   8   1  -1   27.60    3.80
   8   1  -1   19.10    4.80
   8   1  -1   28.80    5.50
   8   1  -1   39.30    5.90
   8   1  -1   30.50    2.30
   8   1  -1   31.80    6.30
  -8  -1   1   32.00    4.30
  -8  -1   1   32.70    3.20
  -8  -1   1   31.20    4.00
  -8  -1   1   27.40    3.30
  -8  -1   1   34.90    6.60
  -8  -1   1   31.20    6.50
   7   1  -1    2.50    3.90
   7   1  -1    3.50    3.40
   7   1  -1    2.10    0.90
   7   1  -1    4.80    3.50
   7   1  -1    0.40    4.20
   7   1  -1    8.20    2.30
   7   1  -1   -0.20    1.20
  -7  -1   1    3.20    2.10
  -7  -1   1    4.10    2.10
  -7  -1   1    1.80    1.60
  -7  -1   1    4.40    2.80
  -7  -1   1   -7.00    3.70
  -7  -1   1    2.90    4.30
  -7  -1   1    2.60    1.50
  -7  -1   1    1.00    1.50
   6   1  -1   16.20    3.10
   6   1  -1   18.10    2.10
   6   1  -1   14.10    4.30
   6   1  -1   13.50    3.00
   6   1  -1   17.70    4.20
   6   1  -1   20.00    4.80
  -6  -1   1   14.40    2.00
  -6  -1   1   17.30    2.20
  -6  -1   1   16.40    5.50
  -6  -1   1    8.50    4.50
  -6  -1   1   13.40    2.50
  -6  -1   1   17.70    2.90
  -6  -1   1   13.10    2.60
   5   1  -1  535.85   28.70
   5   1  -1  509.85   28.70
   5   1  -1  490.75   26.50
   5   1  -1  473.85   29.40
   5   1  -1  499.25   28.20
   5   1  -1  504.35   27.50
   5   1  -1  507.75   26.90
   5   1  -1  530.65   28.20
  -5  -1   1  495.55   28.00
  -5  -1   1  503.35   26.90
  -5  -1   1  501.75   27.20
  -5  -1   1  505.75   26.80
  -5  -1   1  522.15   27.30
  -5  -1   1  466.25   29.10
  -5  -1   1  517.25   27.20
  -5  -1   1  537.15   30.30
   4   1  -1  162.88   10.80
   4   1  -1  168.18   11.30
   4   1  -1  168.78   10.40
   4   1  -1  161.78    9.00
   4   1  -1  157.28    9.80
   4   1  -1  160.18   11.10
  -4  -1   1  166.08    9.60
  -4  -1   1  171.98   13.60
  -4  -1   1  158.88    9.30
  -4  -1   1  170.48   12.30
  -4  -1   1  168.68    9.10
  -4  -1   1  166.28   10.20
  -4  -1   1  169.08    9.70
   3   1  -1 1035.70   54.99
   3   1  -1 1037.70   54.29
   3   1  -1 1071.39   55.69
   3   1  -1 1075.29   54.49
   3   1  -1 1071.09   55.79
   3   1  -1 1040.70   55.39
  -3  -1   1 1060.19   54.59
  -3  -1   1 1030.70   54.99
  -3  -1   1 1044.20   54.39
  -3  -1   1 1047.40   56.19
  -3  -1   1 1069.09   54.59
  -3  -1   1  998.90   54.69
  -3  -1   1 1026.70   54.29
  -3  -1   1 1061.99   56.99
   2   1  -1  778.52   41.00
   2   1  -1  786.02   42.40
   2   1  -1  802.22   41.60
   2   1  -1  786.32   41.00
   2   1  -1  761.12   41.80
   2   1  -1  795.62   43.00
   2   1  -1  769.02   40.80
   2   1  -1  774.02   41.10
   2   1  -1  810.62   41.40
  -2  -1   1  795.92   41.00
  -2  -1   1  801.72   41.20
  -2  -1   1  773.52   43.10
  -2  -1   1  803.12   41.40
  -2  -1   1  787.72   42.40
  -2  -1   1  816.12   41.20
  -2  -1   1  785.62   41.30
  -2  -1   1  776.62   41.00
   1   1  -1 1035.80   53.89
   1   1  -1  996.70   53.09
   1   1  -1 1024.40   54.19
   1   1  -1 1013.20   52.89
  -1  -1   1 1001.60   53.09
  -1  -1   1 1028.70   52.99
  -1  -1   1 1024.00   53.89
  -1  -1   1 1046.40   54.39
   1  -1   1 4086.89  211.28
  -2   1  -1   22.00    2.10
  -2   1  -1   20.80    2.30
  -2   1  -1   20.90    2.40
  -2   1  -1   22.10    2.30
  -2   1  -1   24.50    3.60
  -2   1  -1   23.20    2.50
  -2   1  -1   26.30    2.30
  -2   1  -1   23.10    3.70
  -2   1  -1   19.40    1.90
   2  -1   1   22.10    1.80
   2  -1   1   24.30    2.60
   2  -1   1   23.30    1.90
   2  -1   1   25.40    2.50
   2  -1   1   20.00    1.90
   2  -1   1   23.70    3.80
   2  -1   1   22.50    2.80
  -3   1  -1    9.70    1.80
  -3   1  -1   10.30    1.50
  -3   1  -1    5.50    3.20
  -3   1  -1    8.30    2.50
  -3   1  -1   11.40    1.60
  -3   1  -1   11.60    1.20
  -3   1  -1    7.00    2.20
  -3   1  -1    9.20    2.70
  -3   1  -1   10.10    2.00
   3  -1   1    7.10    1.40
   3  -1   1    9.00    2.70
   3  -1   1    9.30    2.10
   3  -1   1   11.20    3.50
   3  -1   1    9.50    1.20
   3  -1   1    8.80    1.80
  -4   1  -1  993.60   52.59
  -4   1  -1 1018.10   53.29
  -4   1  -1 1046.90   53.89
  -4   1  -1  989.50   52.39
  -4   1  -1 1010.20   52.19
  -4   1  -1  983.70   52.39
  -4   1  -1  997.00   52.89
   4  -1   1  966.60   51.89
   4  -1   1 1017.90   53.29
   4  -1   1 1048.70   53.09
   4  -1   1  962.30   53.09
   4  -1   1  996.50   52.49
   4  -1   1  998.80   52.49
  -5   1  -1   63.59    6.60
  -5   1  -1   53.39    5.00
  -5   1  -1   50.49    3.50
  -5   1  -1   58.29    4.20
  -5   1  -1   49.99    4.40
  -5   1  -1   52.89    5.60
  -5   1  -1   52.89    4.40
  -5   1  -1   53.79    5.90
  -5   1  -1   57.19    4.60
   5  -1   1   52.39    4.10
   5  -1   1   48.70    5.40
   5  -1   1   58.59    5.20
   5  -1   1   46.60    4.70
   5  -1   1   65.89    7.50
   5  -1   1   55.59    4.40
   5  -1   1   57.49    3.40
  -6   1  -1   34.60    3.60
  -6   1  -1   37.60    5.30
  -6   1  -1   36.70    5.50
  -6   1  -1   36.60    3.30
  -6   1  -1   32.00    5.50
  -6   1  -1   33.10    3.50
  -6   1  -1   32.50    2.70
  -6   1  -1   38.40    4.70
   6  -1   1   29.90    5.50
   6  -1   1   36.90    2.50
   6  -1   1   34.90    4.90
   6  -1   1   32.70    3.60
   6  -1   1   31.70    4.60
   6  -1   1   31.30    3.10
   6  -1   1   38.10    4.70
  -7   1  -1   -2.60    3.10
  -7   1  -1   -2.80    1.60
  -7   1  -1   -2.00    1.60
  -7   1  -1    6.60    3.80
  -7   1  -1    4.40    3.90
  -7   1  -1    0.40    1.10
  -7   1  -1    2.70    2.10
  -7   1  -1    1.20    1.90
   7  -1   1    4.60    2.90
   7  -1   1   -2.60    1.30
   7  -1   1   -0.90    2.00
   7  -1   1    1.00    3.10
   7  -1   1   -0.60    0.80
   7  -1   1    6.90    4.00
   7  -1   1    6.70    4.60
  -8   1  -1   71.79    6.10
  -8   1  -1   80.39    8.70
  -8   1  -1   79.19    6.20
  -8   1  -1   84.39    5.30
  -8   1  -1   74.29    8.00
  -8   1  -1   76.59    6.00
  -8   1  -1   71.89    8.30
   8  -1   1   55.89    7.90
   8  -1   1   91.79    8.10
   8  -1   1   81.69    5.10
   8  -1   1   89.39    7.50
   8  -1   1   86.39    8.40
   8  -1   1   79.89    6.30
  -9   1  -1    2.00    2.10
  -9   1  -1   10.30    4.10
  -9   1  -1    1.10    2.10
  -9   1  -1    8.90    5.30
  -9   1  -1    3.10    1.50
  -9   1  -1    4.00    2.20
  -9   1  -1   -0.20    4.20
   9  -1   1    1.60    3.70
   9  -1   1    1.70    3.00
   9  -1   1   -0.50    2.30
   9  -1   1    4.10    3.90
   9  -1   1    1.60    2.40
 -10   1  -1   27.20    3.30
 -10   1  -1   35.30    4.20
 -10   1  -1   18.20    4.90
 -10   1  -1   24.50    5.70
 -10   1  -1   25.00    4.00
 -10   1  -1   29.60    2.90
 -10   1  -1   20.90    4.60
  10  -1   1   44.40    6.90
  10  -1   1   26.70    4.30
 -11   1  -1    7.30    4.20
 -11   1  -1   17.20    4.40
 -11   1  -1   19.50    4.10
 -11   1  -1   18.50    3.50
 -11   1  -1   17.40    3.50
 -11   1  -1   24.40    2.50
 -11   1  -1   16.60    4.60
  11  -1   1   23.70    7.90
  11  -1   1   27.90    5.20
  11  -1   1   26.40    5.30
 -12   1  -1   19.90    5.40
 -12   1  -1   22.60    4.00
 -12   1  -1    9.30    5.50
 -12   1  -1   12.20    3.40
 -12   1  -1   21.90    5.50
  12  -1   1   28.70    9.10
  12  -1   1   21.10    6.50
  12   0  -1    6.80    5.60
  12   0  -1   15.90    8.30
 -12   0   1    9.80    4.10
 -12   0   1    5.10    4.80
 -12   0   1    8.70    3.10
 -12   0   1    4.40    3.30
  11   0  -1   14.80    7.50
  11   0  -1   21.60    5.60
 -11   0   1   17.00    3.60
 -11   0   1   11.40    5.10
 -11   0   1   15.30    5.60
 -11   0   1   17.80    3.50
  10   0  -1  231.58   18.00
  10   0  -1  242.08   16.60
  10   0  -1  235.38   16.30
 -10   0   1  220.18   12.30
 -10   0   1  214.68   12.00
 -10   0   1  212.98   13.00
 -10   0   1  227.08   13.80
 -10   0   1  212.28   13.20
 -10   0   1  223.18   13.20
 -10   0   1  217.68   15.50
   9   0  -1   28.30    5.60
   9   0  -1   42.30    6.40
   9   0  -1   24.70    6.50
   9   0  -1   31.80    4.80
  -9   0   1   30.40    3.40
  -9   0   1   28.60    2.70
  -9   0   1   29.20    5.00
  -9   0   1   33.00    3.30
  -9   0   1   33.90    4.60
  -9   0   1   27.60    4.20
   8   0  -1   64.69    7.10
   8   0  -1   62.79    7.20
   8   0  -1   61.79    5.50
   8   0  -1   82.39    8.90
  -8   0   1   68.79    6.90
  -8   0   1   59.49    4.20
  -8   0   1   73.19    7.10
  -8   0   1   59.49    5.40
  -8   0   1   62.89    4.60
  -8   0   1   68.09    8.40
   7   0  -1  333.27   19.10
   7   0  -1  354.96   20.70
   7   0  -1  336.97   18.30
   7   0  -1  324.67   20.80
   7   0  -1  338.87   20.30
   7   0  -1  330.07   18.00
  -7   0   1  332.37   18.00
  -7   0   1  333.97   18.60
  -7   0   1  333.37   19.00
  -7   0   1  336.57   18.50
  -7   0   1  339.57   21.50
  -7   0   1  331.37   19.70
  -7   0   1  333.17   18.10
  -7   0   1  349.67   20.30
   6   0  -1  188.08   11.10
   6   0  -1  191.58   12.60
   6   0  -1  190.38   12.70
   6   0  -1  186.18    9.70
   6   0  -1  188.88    9.80
   6   0  -1  174.48   10.50
   6   0  -1  166.08   11.70
  -6   0   1  185.98   10.50
  -6   0   1  192.68   10.70
  -6   0   1  188.18   12.60
  -6   0   1  177.88   12.20
  -6   0   1  186.78   10.20
  -6   0   1  174.28   12.00
  -6   0   1  185.58   10.10
  -6   0   1  177.48   11.00
  -6   0   1  188.98   12.70
  -6   0   1  180.68   11.80
   5   0  -1    9.90    1.20
   5   0  -1   12.40    1.90
   5   0  -1    9.50    3.30
   5   0  -1   15.20    3.60
   5   0  -1   10.90    3.00
   5   0  -1   11.00    1.10
   5   0  -1   16.00    3.50
   5   0  -1   10.30    2.00
  -5   0   1   10.50    1.30
  -5   0   1   17.50    2.50
  -5   0   1   12.60    4.00
  -5   0   1   17.90    3.80
  -5   0   1   14.00    2.70
  -5   0   1   16.90    3.80
  -5   0   1   13.50    3.20
  -5   0   1   11.70    1.50
  -5   0   1   12.00    1.70
  -5   0   1   12.10    1.90
   4   0  -1  728.83   39.20
   4   0  -1  718.93   38.60
   4   0  -1  746.93   39.70
   4   0  -1  713.33   38.00
   4   0  -1  735.73   38.00
   4   0  -1  718.63   39.70
   4   0  -1  742.83   39.10
  -4   0   1  760.12   39.70
  -4   0   1  749.53   39.40
  -4   0   1  721.53   38.50
  -4   0   1  731.33   40.00
  -4   0   1  725.23   38.20
  -4   0   1  712.63   38.00
  -4   0   1  756.22   39.30
  -4   0   1  735.03   39.10
   3   0  -1  828.32   44.80
   3   0  -1  842.02   44.30
   3   0  -1  829.82   43.30
   3   0  -1  858.51   43.90
   3   0  -1  828.12   44.30
   3   0  -1  840.32   43.40
   3   0  -1  865.01   44.80
   3   0  -1  853.01   43.90
  -3   0   1  829.22   44.20
  -3   0   1  849.22   44.30
  -3   0   1  810.52   44.50
  -3   0   1  845.52   43.90
  -3   0   1  814.92   44.90
  -3   0   1  864.51   44.70
  -3   0   1  827.32   43.50
  -3   0   1  849.41   43.60
   2   0  -1  141.29    9.20
   2   0  -1  147.39    7.80
   2   0  -1  152.98    9.00
   2   0  -1  152.88    8.20
   2   0  -1  153.98    8.60
   2   0  -1  138.39    8.50
   2   0  -1  147.59    8.50
   2   0  -1  150.48    7.80
  -2   0   1  150.18    8.90
  -2   0   1  140.79    8.50
  -2   0   1  147.29    7.90
  -2   0   1  140.29    8.50
  -2   0   1  149.69    9.40
  -2   0   1  143.19    9.10
  -2   0   1  152.38    8.10
  -2   0   1  144.79    7.80
   1   0  -1  422.66   21.70
   1   0  -1  406.76   21.60
   1   0  -1  419.16   21.50
   1   0  -1  416.66   21.50
   1   0  -1  399.36   21.30
   1   0  -1  408.16   21.30
   1   0  -1  394.46   21.20
   1   0  -1  396.76   21.70
  -1   0   1  417.06   21.30
  -1   0   1  424.16   21.80
  -1   0   1  419.16   21.90
  -1   0   1  419.76   21.30
  -1   0   1  410.96   21.60
  -1   0   1  411.36   21.50
  -1   0   1  407.76   21.50
  -1   0   1  399.86   21.60
  -1   0   1  409.86   21.20
  -1   0  -1  518.05   27.30
  -1   0  -1  518.15   27.40
  -1   0  -1  534.05   28.60
  -1   0  -1  528.55   27.50
  -1   0  -1  529.55   27.20
  -1   0  -1  536.75   27.60
  -1   0  -1  534.45   27.40
   1   0   1  509.45   27.30
   1   0   1  529.25   28.60
   1   0   1  514.25   27.40
   1   0   1  510.45   27.40
   1   0   1  509.65   27.70
   1   0   1  536.15   27.20
  -2   0  -1  558.54   30.50
  -2   0  -1  580.64   30.50
  -2   0  -1  602.24   30.80
  -2   0  -1  607.84   30.70
  -2   0  -1  577.44   32.50
  -2   0  -1  594.04   30.40
  -2   0  -1  608.44   31.70
  -2   0  -1  567.84   30.20
   2   0   1  566.74   30.70
   2   0   1  582.04   30.60
   2   0   1  575.24   30.40
   2   0   1  586.14   30.70
   2   0   1  566.04   30.70
   2   0   1  582.64   30.90
   2   0   1  567.94   32.30
   2   0   1  589.14   30.50
   2   0   1  578.84   30.20
   2   0   1  575.34   30.40
  -3   0  -1  342.07   18.80
  -3   0  -1  331.97   19.70
  -3   0  -1  319.27   18.10
  -3   0  -1  331.97   20.90
  -3   0  -1  324.77   18.60
  -3   0  -1  346.27   18.10
  -3   0  -1  335.47   17.80
  -3   0  -1  358.46   18.30
   3   0   1  329.77   18.10
   3   0   1  344.17   18.70
   3   0   1  356.06   18.40
   3   0   1  326.17   18.50
   3   0   1  335.37   17.80
   3   0   1  350.16   23.40
   3   0   1  335.87   18.70
   3   0   1  338.97   18.70
  -4   0  -1  665.13   35.00
  -4   0  -1  649.74   35.90
  -4   0  -1  663.53   34.60
  -4   0  -1  627.84   34.90
  -4   0  -1  648.64   36.60
  -4   0  -1  671.93   37.60
  -4   0  -1  677.03   35.60
  -4   0  -1  654.33   35.40
  -4   0  -1  645.54   35.10
   4   0   1  691.13   35.60
   4   0   1  691.03   35.10
   4   0   1  689.83   35.80
   4   0   1  640.64   35.50
   4   0   1  651.83   34.50
   4   0   1  662.13   35.70
   4   0   1  666.23   35.10
  -5   0  -1  183.18   11.30
  -5   0  -1  188.88   12.00
  -5   0  -1  198.78   14.70
  -5   0  -1  188.98   12.40
  -5   0  -1  202.18   13.80
  -5   0  -1  193.78   11.30
  -5   0  -1  191.08   11.10
  -5   0  -1  207.48   10.80
  -5   0  -1  190.68   11.80
   5   0   1  187.18   12.30
   5   0   1  198.28   12.00
   5   0   1  191.08   11.30
   5   0   1  199.28   11.30
   5   0   1  187.28   12.00
   5   0   1  198.28   12.40
   5   0   1  194.98   10.60
  -6   0  -1   42.90    3.40
  -6   0  -1   40.60    6.50
  -6   0  -1   40.00    3.80
  -6   0  -1   41.80    4.20
  -6   0  -1   42.50    5.50
  -6   0  -1   41.80    6.60
  -6   0  -1   44.10    4.40
   6   0   1   47.50    5.50
   6   0   1   32.50    4.90
   6   0   1   48.80    5.20
   6   0   1   41.60    3.80
   6   0   1   42.40    3.00
   6   0   1   45.80    5.10
   6   0   1   49.30    4.30
   6   0   1   48.60    7.90
  -7   0  -1  460.15   26.10
  -7   0  -1  501.65   29.20
  -7   0  -1  487.65   26.30
  -7   0  -1  465.55   25.40
  -7   0  -1  475.65   26.40
  -7   0  -1  453.65   27.80
  -7   0  -1  476.25   25.70
  -7   0  -1  463.95   28.70
   7   0   1  468.35   25.00
   7   0   1  477.45   27.10
   7   0   1  488.05   27.20
   7   0   1  444.46   29.00
   7   0   1  473.35   27.90
   7   0   1  469.05   27.20
   7   0   1  485.85   26.40
   7   0   1  482.45   25.60
  -8   0  -1   -2.20    4.60
  -8   0  -1   -1.30    2.40
  -8   0  -1    1.30    2.40
  -8   0  -1   -0.30    1.90
  -8   0  -1   -2.90    1.40
  -8   0  -1   -1.00    4.40
   8   0   1    5.30    4.20
   8   0   1    2.00    1.80
   8   0   1    2.50    3.50
   8   0   1    2.60    2.60
   8   0   1   -1.60    0.90
   8   0   1   -5.30    5.10
   8   0   1    6.10    3.50
   8   0   1   -3.00    2.90
  -9   0  -1   22.70    6.60
  -9   0  -1   19.60    3.70
  -9   0  -1   20.60    6.30
  -9   0  -1   26.20    3.00
   9   0   1   28.10    4.00
   9   0   1   26.20    2.70
   9   0   1   25.80    6.50
   9   0   1   17.10    5.20
   9   0   1   24.70    2.20
   9   0   1   21.90    4.40
   9   0   1   28.30    5.60
 -10   0  -1    4.00    2.70
 -10   0  -1    1.90    3.70
 -10   0  -1    5.50    4.80
 -10   0  -1    4.90    6.30
 -10   0  -1    6.30    2.10
 -10   0  -1    4.40    2.70
 -10   0  -1    5.70    2.80
  10   0   1    2.70    4.50
  10   0   1    7.00    5.70
  10   0   1   10.30    2.80
  10   0   1    7.90    2.90
  10   0   1   10.90    3.80
 -11   0  -1    3.00    5.80
 -11   0  -1    0.10    2.60
 -11   0  -1    2.40    2.90
 -11   0  -1    0.80    1.60
 -11   0  -1   -7.10    3.50
 -11   0  -1   -3.50    3.80
 -11   0  -1    0.30    2.90
  11   0   1    3.90    4.20
  11   0   1   -2.30    3.00
 -12   0  -1    0.90    1.50
 -12   0  -1    7.60    3.70
 -12   0  -1    6.90    4.30
 -12   0  -1   -1.00    3.70
 -12   0  -1    2.50    1.80
 -12   0  -1    3.00    3.50
 -12   0  -1    2.60    5.50
  12   0   1   -2.90    4.90
  12   0   1    1.90    6.70
  12  -1  -1    6.50    5.50
  12  -1  -1   -2.10    6.40
 -12   1   1    1.70    2.60
 -12   1   1    1.20    4.10
 -12   1   1    9.50    4.70
 -12   1   1    1.20    2.40
  11  -1  -1    8.90    7.30
  11  -1  -1   -3.50    3.20
  11  -1  -1   -5.50    4.40
 -11   1   1    1.10    3.90
 -11   1   1    1.40    2.90
 -11   1   1    8.00    2.40
 -11   1   1    1.40    2.30
  10  -1  -1   37.20    5.00
  10  -1  -1   30.20    6.20
  10  -1  -1   35.00    8.10
 -10   1   1   39.10    7.90
 -10   1   1   33.50    6.10
 -10   1   1   36.70    4.10
 -10   1   1   34.10    3.50
 -10   1   1   34.30    5.50
   9  -1  -1   -1.20    5.10
   9  -1  -1    1.30    2.70
   9  -1  -1   -3.00    3.70
  -9   1   1   -2.10    1.30
  -9   1   1   -1.50    2.90
  -9   1   1    3.30    4.60
  -9   1   1    2.80    3.10
  -9   1   1    0.70    1.90
   8  -1  -1    8.70    3.00
   8  -1  -1    9.30    5.30
   8  -1  -1    8.90    4.10
   8  -1  -1    7.10    4.00
  -8   1   1   11.70    1.20
  -8   1   1   10.50    2.10
  -8   1   1    9.60    2.20
  -8   1   1   13.00    2.30
  -8   1   1   10.00    1.20
  -8   1   1    8.30    4.70
  -8   1   1    8.70    1.80
  -8   1   1    6.00    3.70
   7  -1  -1   65.89    6.70
   7  -1  -1   48.60    5.60
   7  -1  -1   52.29    7.10
   7  -1  -1   47.90    4.70
  -7   1   1   45.80    4.30
  -7   1   1   54.29    5.80
  -7   1   1   53.09    4.60
  -7   1   1   50.69    3.60
  -7   1   1   46.20    3.00
  -7   1   1   62.99    7.20
  -7   1   1   54.49    3.60
  -7   1   1   42.00    4.20
   6  -1  -1    6.20    2.50
   6  -1  -1    5.30    3.20
   6  -1  -1    6.00    2.20
   6  -1  -1    5.00    3.90
  -6   1   1    7.60    4.00
  -6   1   1    6.80    2.20
  -6   1   1    9.20    3.00
  -6   1   1    6.80    2.00
  -6   1   1    6.50    1.30
  -6   1   1    7.80    2.40
  -6   1   1    5.20    2.90
  -6   1   1    7.00    1.00
   5  -1  -1 1786.02   92.89
   5  -1  -1 1819.12   91.79
   5  -1  -1 1747.93   93.19
   5  -1  -1 1721.93   92.39
  -5   1   1 1741.13   91.49
  -5   1   1 1779.02   93.19
  -5   1   1 1718.53   90.79
  -5   1   1 1743.13   92.29
  -5   1   1 1773.72   91.29
  -5   1   1 1785.62   91.79
  -5   1   1 1802.82   90.99
  -5   1   1 1723.93   92.69
   4  -1  -1   63.69    6.00
   4  -1  -1   55.19    4.30
   4  -1  -1   52.79    5.20
   4  -1  -1   55.49    6.10
  -4   1   1   60.79    4.10
  -4   1   1   71.49    6.30
  -4   1   1   63.29    5.00
  -4   1   1   55.59    3.20
  -4   1   1   62.59    5.40
  -4   1   1   59.19    4.30
  -4   1   1   62.19    3.40
  -4   1   1   60.99    3.80
   3  -1  -1  686.53   36.30
   3  -1  -1  703.33   37.20
   3  -1  -1  677.63   37.40
   3  -1  -1  688.13   36.70
  -3   1   1  711.83   37.30
  -3   1   1  703.63   36.90
  -3   1   1  689.43   36.30
  -3   1   1  682.53   37.10
  -3   1   1  694.93   36.60
   2  -1  -1  153.28    8.70
   2  -1  -1  155.18    8.40
   2  -1  -1  155.68    9.80
   2  -1  -1  148.09    9.30
  -2   1   1  152.78    8.70
  -2   1   1  154.88    8.00
  -2   1   1  169.58    9.40
  -2   1   1  157.18    9.20
  -2   1   1  148.59    8.40
  -2   1   1  145.99    8.50
   1  -1  -1  423.86   22.10
   1  -1  -1  438.66   22.10
   1  -1  -1  419.56   23.10
   1  -1  -1  423.26   22.00
   1  -1  -1  432.46   22.20
   1  -1  -1  420.96   22.20
   1  -1  -1  442.46   22.70
  -1   1   1  396.46   23.10
  -1   1   1  416.16   22.60
  -1   1   1  428.46   22.90
  -1   1   1  426.66   22.20
  -1   1   1  430.56   22.00
  -1   1   1  422.16   22.50
  -1   1   1  417.96   22.00
  -1   1   1  429.86   22.10
  -1   1   1  417.96   22.00
  -1   1   1  420.66   22.20
  -1   1   1  417.06   22.10
  -1   1   1  434.96   22.80
   0  -1  -1  130.59    7.60
   0  -1  -1  147.69    8.10
   0  -1  -1  130.99   10.70
   0  -1  -1  118.99    7.40
   0  -1  -1  134.99    7.70
   0   1   1  136.89    7.90
   0   1   1  134.69    7.40
  -1  -1  -1 7655.73  399.46
   1   1   1 7362.06  399.46
  -2  -1  -1  567.34   31.70
  -2  -1  -1  572.04   29.60
  -2  -1  -1  557.14   29.70
  -2  -1  -1  571.24   29.60
  -2  -1  -1  569.44   32.70
  -2  -1  -1  551.74   30.10
  -2  -1  -1  563.84   30.50
   2   1   1  567.84   29.90
   2   1   1  585.54   31.50
   2   1   1  576.34   29.70
   2   1   1  555.14   30.00
   2   1   1  565.24   29.90
   2   1   1  542.25   29.60
   2   1   1  562.64   29.50
  -3  -1  -1  777.52   40.70
  -3  -1  -1  761.32   43.40
  -3  -1  -1  787.22   40.30
  -3  -1  -1  753.02   40.70
  -3  -1  -1  770.92   40.10
  -3  -1  -1  768.42   40.60
  -3  -1  -1  762.62   42.40
  -3  -1  -1  785.72   40.30
   3   1   1  764.82   40.00
   3   1   1  764.52   40.60
   3   1   1  744.53   43.70
   3   1   1  750.02   40.30
   3   1   1  755.32   40.30
   3   1   1  763.32   42.00
   3   1   1  776.32   40.80
   3   1   1  756.12   40.20
   3   1   1  790.52   40.70
  -4  -1  -1  139.19    8.40
  -4  -1  -1  137.29    8.30
  -4  -1  -1  142.29    9.30
  -4  -1  -1  152.58   11.80
  -4  -1  -1  123.59   12.20
  -4  -1  -1  139.09    8.30
  -4  -1  -1  140.09    8.90
  -4  -1  -1  142.39    9.20
   4   1   1  144.89    8.70
   4   1   1  145.99    9.40
   4   1   1  140.69    9.10
   4   1   1  145.49    8.00
   4   1   1  140.89    9.30
   4   1   1  141.79    8.00
   4   1   1  147.49    8.30
   4   1   1  154.48   13.60
   4   1   1  142.19    8.80
  -5  -1  -1   14.00    2.10
  -5  -1  -1   10.20    6.30
  -5  -1  -1   17.30    3.40
  -5  -1  -1   15.40    2.40
  -5  -1  -1    8.90    5.50
  -5  -1  -1   13.70    3.20
  -5  -1  -1   16.80    3.10
  -5  -1  -1   17.70    2.60
   5   1   1   15.90    2.30
   5   1   1   16.90    2.90
   5   1   1   12.00    6.30
   5   1   1   17.20    3.00
   5   1   1   11.20    3.20
   5   1   1   10.40    3.50
   5   1   1   11.20    3.50
  -6  -1  -1    5.10    2.90
  -6  -1  -1    7.40    2.40
  -6  -1  -1   10.10    6.60
  -6  -1  -1   11.10    1.90
  -6  -1  -1    9.80    2.40
  -6  -1  -1   11.10    2.10
  -6  -1  -1   12.10    5.20
   6   1   1    9.00    2.60
   6   1   1   12.70    3.60
   6   1   1    8.90    2.90
   6   1   1   15.60    2.60
   6   1   1    9.10    1.50
   6   1   1    4.70    2.80
   6   1   1    7.60    3.00
  -7  -1  -1   43.50    4.70
  -7  -1  -1   38.30    3.70
  -7  -1  -1   30.90    7.90
  -7  -1  -1   54.09    5.60
  -7  -1  -1   43.20    8.20
  -7  -1  -1   42.10    4.20
   7   1   1   39.60    5.30
   7   1   1   40.40    3.20
   7   1   1   48.70    5.10
   7   1   1   35.30    5.30
   7   1   1   40.90    5.40
   7   1   1   42.60    4.10
   7   1   1   47.80    6.30
  -8  -1  -1   25.70    3.80
  -8  -1  -1   33.00    4.50
  -8  -1  -1   27.00    7.60
  -8  -1  -1   20.80    6.80
  -8  -1  -1   31.80    3.30
  -8  -1  -1   29.80    4.20
   8   1   1   30.60    4.80
   8   1   1   24.90    4.50
   8   1   1   19.10    4.60
   8   1   1   25.70    2.50
   8   1   1   31.80    5.80
   8   1   1   24.10    4.50
   8   1   1   29.20    3.40
   8   1   1   12.40    7.40
  -9  -1  -1   67.09    6.90
  -9  -1  -1   68.79    8.50
  -9  -1  -1   69.99   10.20
  -9  -1  -1   65.79    6.80
  -9  -1  -1   61.19    5.30
  -9  -1  -1   69.69    5.90
  -9  -1  -1   60.79    9.60
   9   1   1   66.09    5.20
   9   1   1   72.29    9.10
   9   1   1   70.89    7.90
   9   1   1   77.29   13.00
   9   1   1   69.79    7.70
   9   1   1   63.09    4.40
 -10  -1  -1    6.70    2.70
 -10  -1  -1   14.10    7.90
 -10  -1  -1    4.20    3.10
 -10  -1  -1    7.00    4.90
 -10  -1  -1    2.20    5.60
 -10  -1  -1    7.70    2.90
 -10  -1  -1    8.80    3.60
  10   1   1    1.60    5.90
  10   1   1    9.80    4.50
  10   1   1    4.30    4.20
  10   1   1    6.60    1.40
  10   1   1   14.90    5.40
 -11  -1  -1   -2.50    5.50
 -11  -1  -1   -1.40    2.70
 -11  -1  -1   -1.90    6.70
 -11  -1  -1   -2.00    3.10
 -11  -1  -1   -0.20    2.10
 -11  -1  -1    3.00    6.00
  11   1   1   -0.60    5.70
  11   1   1   -2.00    3.20
 -12  -1  -1   -0.10    6.40
 -12  -1  -1    3.10    5.20
 -12  -1  -1    5.40    6.60
 -12  -1  -1   -0.30    3.70
 -12  -1  -1   -1.00    2.00
 -12  -1  -1    0.10    3.70
 -12  -1  -1   -1.70    4.50
 -12  -1  -1   -0.40    2.60
  12   1   1   -2.00    6.50
  12   1   1   -0.50    5.10
  12  -2  -1    6.70    5.20
  12  -2  -1    1.20    7.20
  12  -2  -1    0.30    3.70
 -12   2   1    0.00    4.10
 -12   2   1    6.40    2.40
 -12   2   1    0.40    2.30
 -12   2   1    2.40    3.80
  11  -2  -1   20.90    4.70
  11  -2  -1   18.10    8.30
  11  -2  -1   19.90    5.90
 -11   2   1   16.20    5.30
 -11   2   1   13.10    2.60
 -11   2   1   16.10    2.60
 -11   2   1   17.70    4.50
  10  -2  -1    7.60    4.90
  10  -2  -1    7.10    3.40
  10  -2  -1    8.60    6.20
 -10   2   1    2.50    5.30
 -10   2   1   -0.80    3.30
 -10   2   1   -5.50    2.50
 -10   2   1   -0.90    1.50
 -10   2   1   -0.20    1.80
   9  -2  -1   -5.10    2.30
   9  -2  -1   -2.60    5.20
  -9   2   1   -2.00    2.90
  -9   2   1    4.40    1.90
  -9   2   1    4.40    5.10
  -9   2   1    3.80    1.80
  -9   2   1   -3.50    2.60
   8  -2  -1    9.20    3.10
   8  -2  -1   10.00    4.00
   8  -2  -1    8.20    5.60
  -8   2   1   13.80    5.10
  -8   2   1   12.30    3.60
  -8   2   1   11.60    2.00
  -8   2   1    7.00    3.70
  -8   2   1   11.20    1.80
   7  -2  -1   74.19    6.30
   7  -2  -1   74.49    5.80
   7  -2  -1   67.39    8.90
  -7   2   1   69.29    8.00
  -7   2   1   67.59    5.70
  -7   2   1   75.99    6.40
  -7   2   1   73.99    6.80
   6  -2  -1  499.95   27.10
   6  -2  -1  495.75   27.90
   6  -2  -1  489.65   29.50
  -6   2   1  505.25   28.20
  -6   2   1  500.45   27.60
  -6   2   1  500.65   27.10
  -6   2   1  486.65   28.00
  -6   2   1  498.55   28.80
   5  -2  -1  823.32   44.20
   5  -2  -1  846.32   44.80
   5  -2  -1  846.82   46.30
  -5   2   1  797.72   45.50
  -5   2   1  868.71   44.80
  -5   2   1  837.52   45.00
  -5   2   1  845.62   43.50
  -5   2   1  798.12   45.20
  -5   2   1  830.12   43.10
  -5   2   1  842.62   43.20
  -5   2   1  843.42   43.40
  -5   2   1  845.92   44.20
   4  -2  -1  582.24   31.10
   4  -2  -1  588.94   30.60
   4  -2  -1  591.04   32.30
  -4   2   1  564.14   29.80
  -4   2   1  576.64   30.20
  -4   2   1  570.04   30.50
  -4   2   1  595.64   31.40
  -4   2   1  562.94   31.60
  -4   2   1  580.04   30.60
  -4   2   1  569.44   31.70
  -4   2   1  572.94   29.80
  -4   2   1  561.44   30.90
   3  -2  -1  397.26   22.10
   3  -2  -1  407.26   21.40
   3  -2  -1  420.66   23.20
   3  -2  -1  408.66   20.90
   3  -2  -1  402.96   21.40
   3  -2  -1  400.06   22.00
   3  -2  -1  390.76   22.10
   3  -2  -1  391.46   21.00
  -3   2   1  395.86   21.40
  -3   2   1  390.56   22.20
  -3   2   1  421.76   22.30
  -3   2   1  404.96   21.00
  -3   2   1  398.76   21.00
  -3   2   1  393.56   22.70
  -3   2   1  418.46   22.50
  -3   2   1  389.86   22.00
   2  -2  -1  683.43   35.90
   2  -2  -1  653.53   36.80
   2  -2  -1  667.23   35.20
   2  -2  -1  678.93   35.30
   2  -2  -1  653.73   35.00
   2  -2  -1  672.53   35.20
  -2   2   1  688.53   35.00
  -2   2   1  697.33   36.10
  -2   2   1  678.83   37.00
  -2   2   1  675.93   35.10
  -2   2   1  657.33   36.40
  -2   2   1  667.83   35.00
  -2   2   1  695.33   35.00
  -2   2   1  663.23   35.20
  -2   2   1  682.63   35.20
  -2   2   1  684.13   36.50
  -2   2   1  660.83   35.30
   1  -2  -1 5290.77  275.67
   1  -2  -1 5440.96  276.27
  -1   2   1 5300.17  275.57
  -1   2   1 5272.87  276.17
   0  -2  -1 3112.59  162.48
   0  -2  -1 3025.70  157.48
   0   2   1 2953.80  157.38
   0   2   1 2999.40  158.28
  -1  -2  -1   53.19    4.80
  -1  -2  -1   38.70    4.40
  -1  -2  -1   40.50    3.60
  -1  -2  -1   42.70    4.00
  -1  -2  -1   52.49    7.50
  -1  -2  -1   43.90    3.80
   1   2   1   37.60    4.20
   1   2   1   45.40    3.90
   1   2   1   44.50    3.60
   1   2   1   47.40    7.30
   1   2   1   39.30    4.40
   1   2   1   36.60    2.80
   1   2   1   39.20    3.10
   1   2   1   45.70    8.80
  -2  -2  -1   12.90    3.40
  -2  -2  -1    1.40    7.70
  -2  -2  -1   12.10    4.00
  -2  -2  -1   11.90    1.90
  -2  -2  -1   26.30    6.80
  -2  -2  -1   13.90    2.50
  -2  -2  -1   12.10    2.40
   2   2   1   14.40    2.00
   2   2   1   12.00    3.10
   2   2   1   -3.80    7.40
   2   2   1   17.60    2.40
   2   2   1   18.00    3.20
   2   2   1   15.30    2.30
   2   2   1    9.80    4.30
  -3  -2  -1  469.15   24.20
  -3  -2  -1  461.65   24.90
  -3  -2  -1  457.65   25.80
  -3  -2  -1  456.35   27.90
  -3  -2  -1  437.76   24.20
  -3  -2  -1  410.56   28.80
  -3  -2  -1  449.46   24.50
  -3  -2  -1  452.25   24.30
  -3  -2  -1  463.35   25.20
   3   2   1  414.96   26.90
   3   2   1  446.86   29.60
   3   2   1  466.55   24.60
   3   2   1  458.35   24.00
   3   2   1  449.86   24.10
   3   2   1  439.26   24.60
  -4  -2  -1    8.30    3.80
  -4  -2  -1   11.60    2.80
  -4  -2  -1    9.00    2.60
  -4  -2  -1   10.50    2.10
  -4  -2  -1    5.10    2.80
  -4  -2  -1   -1.20    5.50
  -4  -2  -1    8.60    2.20
  -4  -2  -1   17.30    6.90
   4   2   1    5.90    3.10
   4   2   1    8.50    1.60
   4   2   1   10.90    2.10
   4   2   1    7.40    7.30
   4   2   1    8.80    2.10
   4   2   1    5.30    5.60
   4   2   1    7.50    2.10
   4   2   1    7.50    2.40
  -5  -2  -1  253.67   15.70
  -5  -2  -1  287.87   20.00
  -5  -2  -1  267.07   14.80
  -5  -2  -1  272.77   15.60
  -5  -2  -1  259.17   20.70
  -5  -2  -1  258.67   15.00
  -5  -2  -1  258.47   15.70
  -5  -2  -1  254.97   14.80
   5   2   1  260.37   17.70
   5   2   1  252.07   14.60
   5   2   1  252.47   15.80
   5   2   1  283.47   20.90
   5   2   1  267.47   16.00
   5   2   1  263.07   15.60
   5   2   1  267.77   14.40
   5   2   1  278.87   15.40
   5   2   1  249.88   14.40
  -6  -2  -1   18.20    7.60
  -6  -2  -1   24.70    3.20
  -6  -2  -1   29.50    3.40
  -6  -2  -1   19.60    4.00
  -6  -2  -1   34.20    8.70
  -6  -2  -1   33.30    4.70
  -6  -2  -1   21.80    3.20
   6   2   1   23.50    8.80
   6   2   1   24.40    4.20
   6   2   1   31.90    5.00
   6   2   1   24.20    4.20
   6   2   1   24.30    2.60
  -7  -2  -1    5.30    2.50
  -7  -2  -1    4.00    3.40
  -7  -2  -1    5.90    4.10
  -7  -2  -1    0.60    2.60
  -7  -2  -1    1.30    2.10
  -7  -2  -1    3.00    7.40
  -7  -2  -1    9.10    7.40
   7   2   1    2.00    6.30
   7   2   1    4.50    2.90
   7   2   1    5.60    2.10
   7   2   1    5.20    2.60
   7   2   1    1.90    3.10
   7   2   1    4.60    3.80
   7   2   1    4.40    1.30
  -8  -2  -1  137.69    9.60
  -8  -2  -1  137.19   10.80
  -8  -2  -1  158.28   15.70
  -8  -2  -1  147.69   10.60
  -8  -2  -1  127.99   14.60
  -8  -2  -1  136.69    9.10
  -8  -2  -1  140.39   12.50
   8   2   1  163.68   12.10
   8   2   1  138.89    8.40
   8   2   1  135.09   10.80
   8   2   1  147.49    9.50
   8   2   1  133.09   11.10
  -9  -2  -1   72.99   11.50
  -9  -2  -1   56.19    5.30
  -9  -2  -1   49.20    8.30
  -9  -2  -1   71.69    7.00
  -9  -2  -1   36.80    9.50
  -9  -2  -1   58.89    6.80
  -9  -2  -1   54.89    6.10
   9   2   1   46.30    6.80
   9   2   1   69.59    8.80
   9   2   1   49.10    6.60
   9   2   1   54.29    4.20
   9   2   1   63.09    7.80
   9   2   1   57.49    5.40
   9   2   1   51.89   10.40
 -10  -2  -1  227.68   18.80
 -10  -2  -1  252.87   16.10
 -10  -2  -1  280.77   22.00
 -10  -2  -1  267.37   15.30
 -10  -2  -1  219.78   16.50
 -10  -2  -1  261.87   21.70
  10   2   1  245.08   17.40
  10   2   1  251.07   14.00
  10   2   1  261.97   19.10
  10   2   1  247.98   17.10
  10   2   1  263.47   14.80
  10   2   1  253.57   17.70
 -11  -2  -1    6.80    4.40
 -11  -2  -1    5.50    6.60
 -11  -2  -1   11.10    2.70
 -11  -2  -1    4.60    3.50
 -11  -2  -1   10.10    4.40
 -11  -2  -1    1.90    6.70
 -11  -2  -1    3.30    7.30
  11   2   1   10.80    5.40
  11   2   1    9.30    6.80
  11   2   1    4.40    2.00
  11   2   1    5.90    4.40
  11   2   1    7.60    4.90
  11   2   1    9.10    6.60
 -12  -2  -1   -0.80    4.20
 -12  -2  -1   -0.50    3.40
 -12  -2  -1    2.10    6.00
 -12  -2  -1    4.40    3.80
 -12  -2  -1   -4.60    1.80
 -12  -2  -1   -0.50    4.60
 -12  -2  -1    0.30    7.00
  12   2   1    9.60    6.70
  12   2   1    3.90    5.20
  12  -3  -1    3.10    7.40
  12  -3  -1   -4.40    4.60
  12  -3  -1   -1.70    2.50
 -12   3   1   -0.90    4.70
 -12   3   1   -2.10    1.50
 -12   3   1    0.30    2.20
 -12   3   1   -2.90    3.30
  11  -3  -1   -2.80    6.50
  11  -3  -1    0.40    4.80
  11  -3  -1   -3.10    3.20
 -11   3   1    1.80    1.90
 -11   3   1    0.30    1.50
 -11   3   1   -1.40    3.20
 -11   3   1   -4.30    5.90
 -11   3   1    5.70    3.50
  10  -3  -1   -0.90    5.60
  10  -3  -1    3.00    3.20
  10  -3  -1   -0.50    4.10
 -10   3   1   -3.20    3.00
 -10   3   1   -0.40    2.00
 -10   3   1   -0.60    1.40
 -10   3   1    6.70    6.20
 -10   3   1    5.20    3.00
   9  -3  -1    5.20    2.30
   9  -3  -1   -1.40    3.00
   9  -3  -1   -9.90    4.60
  -9   3   1   13.90    4.00
  -9   3   1    3.40    1.40
  -9   3   1    3.30    5.20
  -9   3   1    4.30    2.10
  -9   3   1    5.20    2.90
   8  -3  -1  167.68   10.90
   8  -3  -1  163.28   14.50
   8  -3  -1  173.68   12.40
  -8   3   1  172.98    9.90
  -8   3   1  174.38   12.70
  -8   3   1  179.98   11.40
  -8   3   1  173.18   13.90
  -8   3   1  176.88    9.50
   7  -3  -1  359.56   24.50
   7  -3  -1  401.66   21.70
   7  -3  -1  391.56   22.60
  -7   3   1  383.16   20.10
  -7   3   1  403.66   20.10
  -7   3   1  380.16   22.60
  -7   3   1  386.26   23.80
  -7   3   1  373.66   21.70
  -7   3   1  367.66   22.00
   6  -3  -1   55.19    5.20
   6  -3  -1   62.69    4.90
   6  -3  -1   62.39    7.90
  -6   3   1   75.79    6.90
  -6   3   1   61.69    4.60
  -6   3   1   57.09    5.30
  -6   3   1   63.49    3.50
  -6   3   1   59.99    6.20
  -6   3   1   55.99    4.70
  -6   3   1   59.19    6.60
   5  -3  -1  498.05   27.70
   5  -3  -1  463.15   25.50
   5  -3  -1  456.05   24.90
  -5   3   1  465.05   26.30
  -5   3   1  460.55   24.90
  -5   3   1  445.26   25.30
  -5   3   1  474.75   24.10
  -5   3   1  468.05   24.00
  -5   3   1  446.96   26.00
  -5   3   1  446.56   25.30
  -5   3   1  475.55   26.40
  -5   3   1  445.46   25.00
   4  -3  -1   16.50    1.70
   4  -3  -1   19.80    4.60
   4  -3  -1   24.30    4.90
   4  -3  -1   17.90    3.00
   4  -3  -1   17.90    1.80
   4  -3  -1   17.00    2.80
   4  -3  -1   25.70    3.20
   4  -3  -1   22.00    2.70
  -4   3   1   20.10    1.60
  -4   3   1   20.90    3.20
  -4   3   1   17.40    3.50
  -4   3   1   18.70    2.50
  -4   3   1   21.40    1.80
  -4   3   1   19.20    1.80
  -4   3   1   17.40    1.40
  -4   3   1   12.70    3.40
  -4   3   1   16.90    3.30
  -4   3   1   19.10    3.80
  -4   3   1   22.40    2.50
   3  -3  -1    2.20    1.10
   3  -3  -1    3.60    1.50
   3  -3  -1    1.20    1.10
   3  -3  -1   -6.50    4.70
   3  -3  -1    6.60    1.90
   3  -3  -1    2.10    2.30
  -3   3   1    3.30    1.10
  -3   3   1   -0.50    3.20
  -3   3   1    1.60    1.20
  -3   3   1    4.00    3.30
  -3   3   1    1.70    1.30
  -3   3   1    2.10    0.90
  -3   3   1    1.10    1.50
  -3   3   1   -3.50    3.90
  -3   3   1   -0.20    2.80
  -3   3   1   -0.30    1.20
   2  -3  -1  615.94   32.00
   2  -3  -1  613.74   32.20
   2  -3  -1  629.84   36.00
   2  -3  -1  607.84   34.20
   2  -3  -1  614.34   32.40
   2  -3  -1  617.34   33.40
   2  -3  -1  613.54   32.00
   2  -3  -1  600.94   32.00
  -2   3   1  623.74   32.50
  -2   3   1  626.94   32.10
  -2   3   1  605.94   35.50
  -2   3   1  602.94   33.30
  -2   3   1  619.44   32.40
  -2   3   1  593.04   31.60
  -2   3   1  598.34   32.20
  -2   3   1  612.64   34.80
   1  -3  -1   -1.50    7.70
   1  -3  -1    7.80    1.90
   1  -3  -1    2.90    2.50
   1  -3  -1    9.70    2.60
   1  -3  -1   10.50    2.90
   1  -3  -1    6.10    6.40
   1  -3  -1    7.90    2.50
  -1   3   1    4.30    2.50
  -1   3   1    7.00    2.80
  -1   3   1    4.60    6.20
  -1   3   1    5.30    7.20
  -1   3   1    9.00    1.00
  -1   3   1    8.20    1.90
  -1   3   1    5.60    2.80
  -1   3   1    6.40    1.50
   0  -3  -1  337.47   18.80
   0  -3  -1  307.47   22.10
   0  -3  -1  337.57   18.40
   0  -3  -1  335.37   18.60
   0  -3  -1  326.67   19.20
   0  -3  -1  332.47   18.00
   0  -3  -1  329.47   24.20
   0   3   1  327.57   22.50
   0   3   1  320.47   18.50
   0   3   1  329.47   19.20
   0   3   1  336.87   18.70
   0   3   1  324.87   21.00
   0   3   1  333.87   18.00
   0   3   1  338.67   18.60
  -1  -3  -1  461.65   25.90
  -1  -3  -1  470.55   25.10
  -1  -3  -1  441.96   25.40
  -1  -3  -1  449.66   27.80
  -1  -3  -1  478.15   26.20
  -1  -3  -1  442.76   24.50
  -1  -3  -1  452.75   30.80
   1   3   1  449.86   26.00
   1   3   1  442.86   25.40
   1   3   1  466.35   25.10
   1   3   1  453.75   24.10
   1   3   1  414.06   27.30
   1   3   1  471.85   24.50
   1   3   1  436.96   30.90
   1   3   1  475.75   24.70
  -2  -3  -1   20.60    2.90
  -2  -3  -1   14.50    4.00
  -2  -3  -1   26.90    6.40
  -2  -3  -1   17.90    3.00
  -2  -3  -1   21.00    5.10
  -2  -3  -1   25.70    3.60
  -2  -3  -1   14.40    9.20
   2   3   1   19.00    4.20
   2   3   1   19.80    3.10
   2   3   1   22.00    2.60
   2   3   1   20.00    3.50
   2   3   1   29.00    7.80
   2   3   1   19.30    2.70
   2   3   1   40.00   11.00
  -3  -3  -1   21.10    5.10
  -3  -3  -1   18.40    3.20
  -3  -3  -1   18.80    4.00
  -3  -3  -1   28.50    9.60
  -3  -3  -1   25.30    8.40
  -3  -3  -1   18.90    2.40
  -3  -3  -1   22.30    3.80
  -3  -3  -1   21.20    3.00
   3   3   1   14.50    3.60
   3   3   1   21.00    2.80
   3   3   1   17.00    2.50
   3   3   1   13.50    2.80
   3   3   1   16.40    6.80
   3   3   1   20.10    3.60
   3   3   1   19.50   10.20
  -4  -3  -1   96.49    7.50
  -4  -3  -1   91.39    6.10
  -4  -3  -1   90.49    6.40
  -4  -3  -1   99.69    8.40
  -4  -3  -1   88.29   13.00
  -4  -3  -1   93.49    7.20
  -4  -3  -1   99.09    9.30
  -4  -3  -1   88.39   11.10
   4   3   1   92.49    6.10
   4   3   1   93.59    6.80
   4   3   1   85.49    6.40
   4   3   1   97.69    6.70
   4   3   1   88.29   12.90
   4   3   1  100.19   10.70
  -5  -3  -1    1.10    1.80
  -5  -3  -1    3.80    7.10
  -5  -3  -1   -2.90    3.40
  -5  -3  -1    2.40    1.40
  -5  -3  -1   -2.60    3.40
  -5  -3  -1    5.80    2.80
  -5  -3  -1   -5.60    6.10
  -5  -3  -1    0.70    2.20
   5   3   1    2.70    2.90
   5   3   1   -1.40    1.20
   5   3   1    4.80    5.00
   5   3   1    2.70    2.80
   5   3   1   -0.80    2.10
   5   3   1    1.30    1.70
   5   3   1   -0.70    7.70
   5   3   1    0.90    2.60
  -6  -3  -1  137.79    8.50
  -6  -3  -1  117.29   13.80
  -6  -3  -1  111.79    9.30
  -6  -3  -1  135.69    9.90
  -6  -3  -1  148.19   15.60
  -6  -3  -1  123.39    8.30
  -6  -3  -1  124.69   11.30
   6   3   1  109.69    8.80
   6   3   1  129.09    9.90
   6   3   1  134.29   15.70
   6   3   1  119.39    7.90
   6   3   1  127.29    8.80
   6   3   1  138.59    9.70
   6   3   1  118.59   11.90
  -7  -3  -1    1.90    2.60
  -7  -3  -1    6.70    2.30
  -7  -3  -1   18.90    7.60
  -7  -3  -1   17.90    5.60
  -7  -3  -1    8.50    4.30
  -7  -3  -1    3.30    3.00
  -7  -3  -1   -4.10    6.80
   7   3   1    5.10    9.30
   7   3   1   11.80    4.90
   7   3   1    9.00    2.10
   7   3   1    5.00    2.80
   7   3   1   11.90   10.10
   7   3   1   12.20    4.20
   7   3   1    5.50    3.80
  -8  -3  -1   91.09   12.80
  -8  -3  -1   92.09    8.70
  -8  -3  -1   95.59   10.60
  -8  -3  -1   76.19    7.80
  -8  -3  -1   70.99    7.30
  -8  -3  -1   81.49    6.50
   8   3   1   75.49    6.70
   8   3   1   81.19    9.10
   8   3   1   91.29   13.50
   8   3   1   76.59    8.20
   8   3   1   84.39    7.60
  -9  -3  -1    0.60    4.20
  -9  -3  -1   -7.90    4.60
  -9  -3  -1    3.50    4.10
  -9  -3  -1   -5.10    8.40
  -9  -3  -1    4.90    3.20
  -9  -3  -1   -3.90    6.30
  -9  -3  -1    1.70    2.20
   9   3   1   -2.50    1.40
   9   3   1   -1.90    4.20
   9   3   1    2.20    4.70
   9   3   1   -4.90    2.40
   9   3   1    4.20    4.20
   9   3   1   -1.50    2.60
 -10  -3  -1   -0.60    8.10
 -10  -3  -1    5.70    4.30
 -10  -3  -1    7.70    4.00
 -10  -3  -1    6.00    4.00
 -10  -3  -1   -1.50    5.50
 -10  -3  -1   11.70    3.30
 -10  -3  -1    4.20    7.60
  10   3   1    6.60    5.00
  10   3   1    7.60    4.10
  10   3   1    5.80    2.90
  10   3   1    9.20    5.30
  10   3   1    2.40    5.40
  10   3   1    3.10    8.20
 -11  -3  -1    4.50    5.90
 -11  -3  -1    0.50    3.80
 -11  -3  -1    3.90    4.70
 -11  -3  -1    1.60    4.30
 -11  -3  -1    1.20    2.70
 -11  -3  -1   -2.10    8.50
  11   3   1    6.80    5.60
  11   3   1    7.00    5.40
  11   3   1   -0.80    1.60
  11   3   1    2.40    5.70
  11   3   1   -4.50    5.00
 -12  -3  -1    4.50    5.50
 -12  -3  -1    0.60    2.60
 -12  -3  -1   -0.30    5.00
 -12  -3  -1    0.80    4.30
 -12  -3  -1   -5.20    8.10
 -12  -3  -1   -4.50    3.80
 -12  -3  -1   -3.40    6.60
 -12  -3  -1    4.50    9.60
  12   3   1   -4.60    6.70
  12   3   1    4.40    4.70
  12   3   1    2.20    6.60
  12   3   1    6.50    4.40
  12   3   1   -1.10    5.40
  12   3   1    1.00    2.00
  12  -4  -1   -0.80    7.80
  12  -4  -1    5.10    5.50
  12  -4  -1    7.50    4.10
 -12   4   1    0.80    3.80
 -12   4   1    1.30    1.70
 -12   4   1    1.60    3.60
 -12   4   1    6.10    2.70
  11  -4  -1    9.00    7.30
  11  -4  -1    3.40    3.30
  11  -4  -1    2.20    4.30
 -11   4   1   -6.90    3.90
 -11   4   1   -1.40    2.60
 -11   4   1    0.30    2.90
 -11   4   1    1.80    1.40
 -11   4   1   -4.00    6.60
  10  -4  -1    0.70    2.90
  10  -4  -1   -0.60    4.00
  10  -4  -1    0.70    6.40
 -10   4   1    3.80    4.20
 -10   4   1    2.50    5.90
 -10   4   1    0.30    1.30
 -10   4   1    5.00    2.50
 -10   4   1   -1.00    2.90
   9  -4  -1  199.08   17.20
   9  -4  -1  218.38   14.40
   9  -4  -1  198.08   12.90
  -9   4   1  207.68   14.30
  -9   4   1  198.38   12.10
  -9   4   1  216.48   13.30
  -9   4   1  207.58   16.30
  -9   4   1  187.28   11.00
   8  -4  -1  316.77   18.50
   8  -4  -1  278.17   20.90
   8  -4  -1  302.87   17.30
  -8   4   1  284.37   19.80
  -8   4   1  281.37   18.50
  -8   4   1  262.17   18.20
  -8   4   1  306.27   17.20
   7  -4  -1  345.17   20.30
   7  -4  -1  339.77   22.90
   7  -4  -1  335.97   19.30
  -7   4   1  354.26   20.70
  -7   4   1  344.77   19.30
  -7   4   1  349.96   21.70
  -7   4   1  350.26   19.00
  -7   4   1  349.17   17.90
  -7   4   1  322.27   19.50
  -7   4   1  331.77   19.90
  -7   4   1  323.17   20.90
  -7   4   1  357.36   18.60
  -7   4   1  340.87   18.20
   6  -4  -1    3.00    4.40
   6  -4  -1    0.10    2.40
   6  -4  -1   -0.80    1.20
  -6   4   1    4.20    2.40
  -6   4   1    0.40    2.00
  -6   4   1    0.20    1.30
  -6   4   1   -1.90    3.00
  -6   4   1   -0.60    0.60
  -6   4   1   -0.60    0.80
  -6   4   1    1.30    3.10
  -6   4   1    3.40    1.50
  -6   4   1    1.20    2.80
  -6   4   1    0.20    0.90
   5  -4  -1   49.80    6.00
   5  -4  -1   40.90    4.10
   5  -4  -1   46.10    3.40
   5  -4  -1   46.40    4.60
   5  -4  -1   45.80    4.10
   5  -4  -1   41.10    3.30
  -5   4   1   61.99    6.40
  -5   4   1   63.89    6.60
  -5   4   1   49.60    4.40
  -5   4   1   62.19    6.00
  -5   4   1   45.80    4.00
  -5   4   1   54.09    6.00
  -5   4   1   58.49    6.30
  -5   4   1   48.90    3.40
  -5   4   1   55.09    3.90
  -5   4   1   44.90    3.90
  -5   4   1   47.40    3.40
   4  -4  -1  184.28   14.10
   4  -4  -1  191.08   10.90
   4  -4  -1  187.18   10.60
   4  -4  -1  173.18   11.60
   4  -4  -1  182.18   10.50
   4  -4  -1  186.68   10.30
  -4   4   1  178.68   10.70
  -4   4   1  187.58   10.80
  -4   4   1  179.98   10.10
  -4   4   1  185.18   12.20
  -4   4   1  181.68   12.70
  -4   4   1  189.18   13.40
  -4   4   1  183.38   10.40
  -4   4   1  189.78   10.40
  -4   4   1  164.38   13.80
  -4   4   1  184.48   10.50
   3  -4  -1   85.89    4.50
   3  -4  -1   89.69    7.30
   3  -4  -1   75.89    8.40
   3  -4  -1   72.49    5.90
   3  -4  -1   78.49    5.30
   3  -4  -1   77.49    5.40
   3  -4  -1   80.09    4.60
   3  -4  -1   86.99    5.30
   3  -4  -1   77.59   10.90
  -3   4   1   79.49    4.50
  -3   4   1   85.19    6.00
  -3   4   1   86.89    8.10
  -3   4   1   88.79    7.70
  -3   4   1   77.29    5.60
  -3   4   1   86.39    5.80
  -3   4   1   77.99    5.30
  -3   4   1   94.79    9.00
  -3   4   1   78.19   10.40
  -3   4   1   83.49    5.20
   2  -4  -1  853.51   44.00
   2  -4  -1  874.71   46.90
   2  -4  -1  848.22   45.30
   2  -4  -1  853.51   43.90
   2  -4  -1  785.62   48.00
   2  -4  -1  844.62   44.20
   2  -4  -1  845.12   43.40
  -2   4   1  842.12   47.40
  -2   4   1  837.32   45.30
  -2   4   1  824.72   44.10
  -2   4   1  834.52   43.90
  -2   4   1  823.42   44.40
  -2   4   1  798.72   44.30
  -2   4   1  839.82   43.40
  -2   4   1  777.62   48.10
   1  -4  -1   34.30    4.10
   1  -4  -1   28.60    3.10
   1  -4  -1   21.40    4.20
   1  -4  -1   39.30   10.00
   1  -4  -1   22.20    7.50
   1  -4  -1   31.40    4.00
   1  -4  -1   30.80    3.90
  -1   4   1   25.10    3.10
  -1   4   1   27.90    4.10
  -1   4   1   29.20    3.80
  -1   4   1   32.00    5.50
  -1   4   1   29.90    4.40
  -1   4   1   33.00    8.00
  -1   4   1   26.40    1.70
  -1   4   1   18.50    9.40
   0  -4  -1  362.06   22.70
   0  -4  -1  384.36   21.70
   0  -4  -1  390.76   26.00
   0  -4  -1  349.37   26.10
   0  -4  -1  387.36   21.50
   0  -4  -1  377.56   21.00
   0  -4  -1  389.06   21.90
   0   4   1  375.46   28.30
   0   4   1  381.76   19.90
   0   4   1  382.96   22.00
   0   4   1  383.56   20.80
   0   4   1  384.96   21.40
   0   4   1  387.36   22.80
   0   4   1  384.46   21.60
   0   4   1  368.96   25.70
  -1  -4  -1   12.50    6.00
  -1  -4  -1    6.40    2.60
  -1  -4  -1    8.60    3.30
  -1  -4  -1    1.40    3.80
  -1  -4  -1    3.00    4.60
  -1  -4  -1    7.60    7.30
  -1  -4  -1    9.60    3.50
   1   4   1    3.80   10.80
   1   4   1    2.60    2.90
   1   4   1    3.10    3.50
   1   4   1    6.00    2.40
   1   4   1    0.30    8.00
   1   4   1    2.10    4.00
   1   4   1    6.20    3.40
   1   4   1    2.90    1.30
  -2  -4  -1  683.23   38.10
  -2  -4  -1  668.33   38.70
  -2  -4  -1  729.03   41.50
  -2  -4  -1  726.73   37.80
  -2  -4  -1  675.93   42.70
  -2  -4  -1  707.63   37.20
  -2  -4  -1  696.63   37.90
   2   4   1  725.33   44.70
   2   4   1  687.53   37.20
   2   4   1  680.63   38.20
   2   4   1  675.03   37.50
   2   4   1  708.73   36.70
   2   4   1  671.03   41.20
   2   4   1  683.33   36.90
  -3  -4  -1   70.59    7.00
  -3  -4  -1   71.09   13.00
  -3  -4  -1   66.99    6.10
  -3  -4  -1   59.89    5.00
  -3  -4  -1   81.79    8.40
  -3  -4  -1   59.99    6.10
   3   4   1   55.29    5.20
   3   4   1   61.39    6.60
   3   4   1   72.19    5.30
   3   4   1   50.19    4.90
   3   4   1   51.99    9.50
   3   4   1   67.39   13.30
   3   4   1   63.69    5.80
  -4  -4  -1    1.80    1.40
  -4  -4  -1   -1.30    2.90
  -4  -4  -1   -2.20    2.40
  -4  -4  -1    5.50    3.50
  -4  -4  -1    1.80    8.40
  -4  -4  -1    0.50    7.60
  -4  -4  -1    2.50    2.30
  -4  -4  -1    0.20    3.10
   4   4   1    0.20    1.60
   4   4   1    2.80    2.60
   4   4   1    4.80    1.90
   4   4   1    4.50    2.80
   4   4   1    1.90    1.80
   4   4   1   18.20    6.80
   4   4   1   -3.60    8.40
  -5  -4  -1   49.90   10.10
  -5  -4  -1   57.59    5.60
  -5  -4  -1   47.20    4.70
  -5  -4  -1   50.29    5.90
  -5  -4  -1   40.90   10.90
  -5  -4  -1   65.19    6.80
  -5  -4  -1   65.19    8.10
   5   4   1   43.30    6.20
   5   4   1   48.60    5.40
   5   4   1   51.09   11.90
   5   4   1   50.79    4.60
   5   4   1   53.89    9.20
   5   4   1   44.00    4.20
  -6  -4  -1    3.70    3.20
  -6  -4  -1   10.90    4.10
  -6  -4  -1   11.20    2.70
  -6  -4  -1   12.30    3.60
  -6  -4  -1   14.60    3.10
  -6  -4  -1    6.20    7.80
  -6  -4  -1    7.90    9.90
  -6  -4  -1    7.40    5.20
   6   4   1   16.80    6.80
   6   4   1    0.50    8.80
   6   4   1   16.80    4.20
   6   4   1   10.80    3.80
   6   4   1   11.10    3.40
   6   4   1   12.00    3.80
   6   4   1   11.70    2.20
   6   4   1   14.70    4.20
   6   4   1    9.00    2.30
  -7  -4  -1  129.79   12.70
  -7  -4  -1  133.49   10.70
  -7  -4  -1  125.19    9.50
  -7  -4  -1  120.89   16.80
  -7  -4  -1  132.39    8.80
  -7  -4  -1  125.49   17.30
  -7  -4  -1  100.99   10.10
   7   4   1  122.59    7.80
   7   4   1  110.49   13.30
   7   4   1  104.79   17.20
   7   4   1  110.89    9.10
   7   4   1  106.19   10.10
   7   4   1  120.99    7.50
   7   4   1  115.09   10.40
   7   4   1  125.19    9.50
  -8  -4  -1    9.10    4.50
  -8  -4  -1    4.30    4.50
  -8  -4  -1   22.00    4.90
  -8  -4  -1    2.70   10.90
  -8  -4  -1   14.00    5.00
  -8  -4  -1    5.40    3.30
  -8  -4  -1   -8.60    7.30
   8   4   1    3.40    2.80
   8   4   1   15.60    4.90
   8   4   1   -2.80    9.00
   8   4   1    2.90    4.60
   8   4   1   17.30    4.70
   8   4   1   12.30    2.30
  -9  -4  -1   56.09    6.10
  -9  -4  -1   48.80   12.50
  -9  -4  -1   48.90    7.40
  -9  -4  -1   54.79    7.40
  -9  -4  -1   50.09    9.10
  -9  -4  -1   29.00   12.20
  -9  -4  -1   59.69    7.10
   9   4   1   48.80    6.00
   9   4   1   62.69    8.80
   9   4   1   67.89   14.50
   9   4   1   56.79    7.60
   9   4   1   54.09    7.40
   9   4   1   57.49    5.20
   9   4   1   55.09    6.50
 -10  -4  -1   -1.60    9.90
 -10  -4  -1    0.80    6.30
 -10  -4  -1   -0.30    4.00
 -10  -4  -1    2.20    2.60
 -10  -4  -1   -4.10    8.40
 -10  -4  -1   -1.00    3.90
 -10  -4  -1   -6.20    4.30
  10   4   1    8.80    4.30
  10   4   1    1.50    3.00
  10   4   1   -1.80    2.90
  10   4   1    1.30    4.80
  10   4   1    4.50   10.10
  10   4   1    4.30    2.00
  10   4   1    3.80    5.40
 -11  -4  -1   -0.50    3.00
 -11  -4  -1    4.00    6.70
 -11  -4  -1   -1.00    5.10
 -11  -4  -1    1.50    9.50
 -11  -4  -1  -11.20    3.40
 -11  -4  -1   10.20   10.50
  11   4   1    2.20    5.80
  11   4   1    6.30    5.50
  11   4   1   -2.70    4.30
  11   4   1  -11.50    9.40
  11   4   1   -1.80    2.70
  11   4   1    5.90    4.80
  12  -5  -1   -2.80    4.70
  12  -5  -1   -0.40    3.30
 -12   5   1    2.20    3.10
 -12   5   1   -0.30    4.50
 -12   5   1   -1.30    1.70
 -12   5   1   -3.10    3.00
  11  -5  -1    1.20    3.40
  11  -5  -1   -8.00    3.90
 -11   5   1   -0.90    2.60
 -11   5   1    3.30    1.60
 -11   5   1   10.40    5.10
 -11   5   1    3.20    6.80
 -11   5   1    7.40    3.30
  10  -5  -1   11.40    3.70
  10  -5  -1    4.10    3.20
 -10   5   1   -1.30    4.10
 -10   5   1    8.30    1.90
 -10   5   1    6.80    3.10
 -10   5   1    8.40    2.80
 -10   5   1   -1.50    6.60
   9  -5  -1  322.27   18.20
   9  -5  -1  311.17   19.30
  -9   5   1  313.07   17.90
  -9   5   1  288.87   16.40
  -9   5   1  294.27   19.70
  -9   5   1  283.27   17.50
  -9   5   1  307.77   21.30
   8  -5  -1  445.06   24.80
   8  -5  -1  445.76   25.80
  -8   5   1  438.86   26.40
  -8   5   1  438.26   27.40
  -8   5   1  413.96   23.80
  -8   5   1  385.96   27.70
  -8   5   1  487.95   25.70
  -8   5   1  446.86   24.00
  -8   5   1  436.66   23.50
  -8   5   1  452.55   23.00
   7  -5  -1  103.29    7.20
   7  -5  -1   99.59    7.90
  -7   5   1  101.69    6.70
  -7   5   1   92.39    6.00
  -7   5   1   95.79    5.60
  -7   5   1   91.89    8.60
  -7   5   1   87.89    8.40
  -7   5   1  105.79    7.50
  -7   5   1   89.09    8.40
  -7   5   1  100.99    9.60
  -7   5   1  102.29    5.90
  -7   5   1  103.19    8.20
  -7   5   1   94.39    6.90
   6  -5  -1  190.68   14.00
   6  -5  -1  210.58   12.70
   6  -5  -1  201.88   11.20
   6  -5  -1  209.28   12.00
   6  -5  -1  189.58   11.10
   6  -5  -1  194.48   12.40
  -6   5   1  200.68   11.10
  -6   5   1  205.78   12.20
  -6   5   1  202.48   11.30
  -6   5   1  198.08   15.20
  -6   5   1  193.28   11.20
  -6   5   1  193.08   11.40
  -6   5   1  179.68   13.20
  -6   5   1  217.28   14.50
  -6   5   1  202.98   14.00
  -6   5   1  201.68   13.80
  -6   5   1  203.38   12.00
   5  -5  -1   43.30    3.90
   5  -5  -1   43.80    3.60
   5  -5  -1   45.90    4.10
   5  -5  -1   48.50    4.40
   5  -5  -1   38.10    5.40
   5  -5  -1   46.00    7.50
   5  -5  -1   48.20    5.10
  -5   5   1   39.60    6.10
  -5   5   1   43.60    5.50
  -5   5   1   41.80    5.50
  -5   5   1   59.39    6.50
  -5   5   1   46.10    4.50
  -5   5   1   50.49    3.40
  -5   5   1   42.40    4.10
  -5   5   1   49.80    3.80
  -5   5   1   48.20    4.10
  -5   5   1   46.60    7.50
  -5   5   1   42.90    3.70
   4  -5  -1  150.98    9.40
   4  -5  -1  145.09   10.60
   4  -5  -1  174.98   11.80
   4  -5  -1  151.78    9.40
   4  -5  -1  151.38    9.30
   4  -5  -1  155.98    9.10
   4  -5  -1  141.89   14.40
  -4   5   1  148.49    9.10
  -4   5   1  145.59   11.70
  -4   5   1  160.68    9.10
  -4   5   1  152.78    9.40
  -4   5   1  155.58    8.30
  -4   5   1  160.08    9.90
  -4   5   1  150.88    9.50
  -4   5   1  161.68   12.90
  -4   5   1  158.58   14.00
  -4   5   1  154.78   11.30
   3  -5  -1   -0.60    3.20
   3  -5  -1    9.40    2.00
   3  -5  -1    4.00    1.60
   3  -5  -1    2.10    6.50
   3  -5  -1    9.70    1.80
   3  -5  -1    5.50    2.30
   3  -5  -1    6.70    1.50
   3  -5  -1   10.90    5.60
  -3   5   1    5.90    2.60
  -3   5   1    9.10    7.30
  -3   5   1    4.40    3.50
  -3   5   1    7.00    1.50
  -3   5   1    7.40    1.90
  -3   5   1    2.30    2.40
  -3   5   1    5.30    3.00
  -3   5   1    5.20    5.80
   2  -5  -1  703.23   36.80
   2  -5  -1  676.13   36.90
   2  -5  -1  698.03   36.50
   2  -5  -1  685.33   36.70
   2  -5  -1  706.43   42.40
   2  -5  -1  656.83   40.10
   2  -5  -1  689.83   38.20
  -2   5   1  742.23   42.70
  -2   5   1  687.03   37.40
  -2   5   1  666.63   36.80
  -2   5   1  636.34   40.20
  -2   5   1  688.03   35.60
  -2   5   1  666.63   37.10
  -2   5   1  674.43   36.50
  -2   5   1  706.23   38.30
   1  -5  -1   36.10    5.00
   1  -5  -1   50.99    4.50
   1  -5  -1   42.30    6.30
   1  -5  -1   49.30    5.30
   1  -5  -1   45.00    4.60
   1  -5  -1   46.70   11.20
   1  -5  -1   46.40    8.20
  -1   5   1   47.30    4.60
  -1   5   1   45.90   11.60
  -1   5   1   49.30    6.10
  -1   5   1   49.10    9.70
  -1   5   1   47.40    5.50
  -1   5   1   50.19    6.30
  -1   5   1   48.90    4.50
   0  -5  -1    5.70    4.70
   0  -5  -1   -0.90    2.30
   0  -5  -1   -2.40    3.60
   0  -5  -1    1.70    2.30
   0  -5  -1    2.30    8.10
   0  -5  -1   -8.80   10.70
   0  -5  -1   -3.50    3.40
   0   5   1   -1.40    3.20
   0   5   1   -3.80    4.70
   0   5   1    6.30    2.50
   0   5   1   -3.00    2.50
   0   5   1   18.20   11.30
   0   5   1    1.40    0.80
   0   5   1   -1.30    8.10
   0   5   1   -4.50    2.80
  -1  -5  -1  568.24   31.30
  -1  -5  -1  556.44   31.60
  -1  -5  -1  559.34   36.10
  -1  -5  -1  597.24   38.80
  -1  -5  -1  577.64   30.50
  -1  -5  -1  549.95   31.20
  -1  -5  -1  532.95   32.10
   1   5   1  575.64   32.30
   1   5   1  543.95   30.70
   1   5   1  549.85   38.70
   1   5   1  567.94   29.50
   1   5   1  566.24   31.80
   1   5   1  547.85   30.30
   1   5   1  558.24   35.70
   1   5   1  561.54   31.10
  -2  -5  -1   18.60    4.00
  -2  -5  -1   25.00    3.20
  -2  -5  -1   13.10    8.70
  -2  -5  -1   25.40    4.40
  -2  -5  -1   22.30    4.90
  -2  -5  -1   17.90    4.40
  -2  -5  -1   35.80   11.00
   2   5   1   35.00   12.30
   2   5   1   24.60    5.20
   2   5   1   20.30    2.40
   2   5   1   31.70    4.10
   2   5   1   25.60    3.50
   2   5   1   27.50    4.00
   2   5   1   20.50    7.20
  -3  -5  -1 1531.35   82.59
  -3  -5  -1 1554.34   86.49
  -3  -5  -1 1570.74   82.09
  -3  -5  -1 1533.55   82.09
  -3  -5  -1 1552.34   83.59
  -3  -5  -1 1629.14   81.59
  -3  -5  -1 1551.54   88.79
   3   5   1 1539.35   81.09
   3   5   1 1553.64   85.99
   3   5   1 1550.14   82.39
   3   5   1 1529.15   81.19
   3   5   1 1544.75   81.39
   3   5   1 1498.25   88.69
   3   5   1 1520.25   81.89
  -4  -5  -1  -14.70    8.10
  -4  -5  -1   -6.10    3.80
  -4  -5  -1    0.60    3.60
  -4  -5  -1    7.30    8.00
  -4  -5  -1   -5.50    2.10
  -4  -5  -1   -2.30    2.70
  -4  -5  -1   -2.70    2.90
   4   5   1   -2.50    2.20
   4   5   1    9.30   10.30
   4   5   1    7.50    6.80
   4   5   1    3.60    1.60
   4   5   1   -1.70    1.90
   4   5   1    1.40    2.90
   4   5   1   -1.70    2.70
  -5  -5  -1   17.20   10.70
  -5  -5  -1    8.30    8.40
  -5  -5  -1    5.70    4.80
  -5  -5  -1    7.00    3.50
  -5  -5  -1    5.80    2.60
  -5  -5  -1    3.90    1.80
  -5  -5  -1    2.20    2.40
  -5  -5  -1    3.90    3.70
   5   5   1    3.80    3.00
   5   5   1    6.70    3.00
   5   5   1    2.80    6.60
   5   5   1    9.40    9.70
   5   5   1    5.10    2.60
  -6  -5  -1  285.67   18.20
  -6  -5  -1  284.07   18.80
  -6  -5  -1  261.57   24.00
  -6  -5  -1  301.87   26.20
  -6  -5  -1  275.17   17.80
  -6  -5  -1  266.67   20.30
  -6  -5  -1  307.27   17.20
   6   5   1  291.77   16.40
   6   5   1  288.97   26.60
   6   5   1  288.37   19.90
   6   5   1  273.97   21.90
   6   5   1  285.37   16.40
   6   5   1  259.97   17.80
   6   5   1  280.57   17.50
  -7  -5  -1  113.69    9.40
  -7  -5  -1  112.69    9.60
  -7  -5  -1  118.19   18.00
  -7  -5  -1   98.09    8.70
  -7  -5  -1  106.79   15.70
  -7  -5  -1  124.69   12.10
   7   5   1  112.19    9.30
   7   5   1  107.09    8.20
   7   5   1  108.19   13.10
   7   5   1   91.59    9.80
   7   5   1   96.69   10.00
   7   5   1   96.19   18.00
   7   5   1  103.29    8.40
   7   5   1   91.99    7.10
   7   5   1   88.79    7.00
  -8  -5  -1  170.48   13.10
  -8  -5  -1  143.49   18.50
  -8  -5  -1  184.88   12.10
  -8  -5  -1  197.48   14.20
  -8  -5  -1  167.88   13.70
  -8  -5  -1  145.99   19.80
  -8  -5  -1  159.58   15.80
   8   5   1  170.08   17.70
   8   5   1  181.18   10.90
   8   5   1  175.98   12.70
   8   5   1  160.78   13.90
   8   5   1  176.58   13.90
   8   5   1  210.08   23.90
  -9  -5  -1   53.49   13.80
  -9  -5  -1   41.10    9.10
  -9  -5  -1   59.99   15.20
  -9  -5  -1   50.79    7.00
  -9  -5  -1   51.79    8.30
  -9  -5  -1   41.00    5.30
  -9  -5  -1   38.10    6.90
   9   5   1   55.39    7.40
   9   5   1   44.00    5.70
   9   5   1   20.90    5.60
   9   5   1   38.20   12.50
   9   5   1   33.30    6.60
 -10  -5  -1    3.00    4.40
 -10  -5  -1    4.30    5.50
 -10  -5  -1    0.90    4.50
 -10  -5  -1    3.40   10.40
 -10  -5  -1   -4.10   10.60
 -10  -5  -1   -4.20    2.50
 -10  -5  -1   -1.20    5.40
  10   5   1   -4.70    3.90
  10   5   1   -0.80    5.10
  10   5   1    4.20    3.70
  10   5   1    4.50    5.60
  10   5   1   -2.80    1.90
  10   5   1   -3.40    5.40
  10   5   1    5.40   11.90
 -11  -5  -1   15.40    9.70
 -11  -5  -1   -0.50    8.60
 -11  -5  -1    8.90    5.50
 -11  -5  -1   -4.60    6.60
 -11  -5  -1    4.00    6.10
 -11  -5  -1    7.50    5.30
 -11  -5  -1    3.20    3.00
  11   5   1   -4.80   12.50
  11   5   1    5.00    5.50
  11   5   1   -0.90    5.40
  11   5   1   -2.70    5.70
  11   5   1    9.50    3.30
  11   5   1    5.70    6.50
  12  -6  -1    2.50    3.80
  12  -6  -1    1.90    4.80
 -12   6   1    3.90    2.40
 -12   6   1   -2.80    4.40
 -12   6   1    9.10    3.60
 -12   6   1    4.50    3.50
  11  -6  -1   10.30    4.70
  11  -6  -1    0.00    3.10
 -11   6   1    0.30    3.90
 -11   6   1   -6.10    7.10
 -11   6   1   -3.60    3.60
 -11   6   1   -0.50    2.40
 -11   6   1    0.40    1.90
  10  -6  -1    0.40    2.00
  10  -6  -1   -2.40    3.80
 -10   6   1    5.60    6.00
 -10   6   1    2.00    3.20
 -10   6   1   -2.00    3.90
 -10   6   1    0.80    2.20
 -10   6   1    0.40    1.80
   9  -6  -1    0.90    3.40
   9  -6  -1    2.10    2.80
  -9   6   1    0.60    5.10
  -9   6   1    0.30    3.90
  -9   6   1    2.10    0.60
  -9   6   1    2.70    3.40
  -9   6   1    2.70    2.00
  -9   6   1   -2.40    2.20
   8  -6  -1  411.46   24.50
   8  -6  -1  435.16   23.70
  -8   6   1  422.86   23.40
  -8   6   1  384.76   23.60
  -8   6   1  399.56   22.90
  -8   6   1  426.26   22.10
  -8   6   1  427.16   22.30
  -8   6   1  453.05   27.20
  -8   6   1  433.26   26.50
  -8   6   1  407.16   24.50
  -8   6   1  414.06   23.10
   7  -6  -1  220.18   13.40
   7  -6  -1  198.88   14.30
   7  -6  -1  195.98   12.40
   7  -6  -1  214.38   13.10
   7  -6  -1  197.28   11.60
  -7   6   1  225.38   15.40
  -7   6   1  206.18   14.30
  -7   6   1  210.08   11.70
  -7   6   1  198.98   12.80
  -7   6   1  216.48   12.00
  -7   6   1  217.08   15.00
  -7   6   1  206.88   12.20
  -7   6   1  182.38   14.00
  -7   6   1  205.08   13.60
  -7   6   1  210.48   14.50
  -7   6   1  201.58   11.50
   6  -6  -1   58.59    6.40
   6  -6  -1   56.79    4.40
   6  -6  -1   50.29    4.60
   6  -6  -1   57.69    5.00
   6  -6  -1   64.09    6.10
   6  -6  -1   41.00    8.20
   6  -6  -1   54.59    5.20
  -6   6   1   51.89    4.30
  -6   6   1   64.49    8.20
  -6   6   1   50.39    4.30
  -6   6   1   55.09    5.00
  -6   6   1   58.49    6.90
  -6   6   1   55.99    6.60
  -6   6   1   48.40    7.30
  -6   6   1   56.29    3.90
  -6   6   1   59.39    4.90
  -6   6   1   52.19    7.90
  -6   6   1   53.39    5.50
   5  -6  -1   10.60    3.40
   5  -6  -1   16.90    7.40
   5  -6  -1   10.40    2.40
   5  -6  -1   12.50    5.10
   5  -6  -1   13.30    2.70
   5  -6  -1   11.50    2.20
   5  -6  -1   13.60    2.70
  -5   6   1   14.50    3.10
  -5   6   1   12.50    2.30
  -5   6   1    9.60    3.80
  -5   6   1   12.70    1.20
  -5   6   1   16.60    5.00
  -5   6   1   11.50    1.20
  -5   6   1    3.40    6.70
  -5   6   1   15.60    3.20
  -5   6   1   13.30    2.10
  -5   6   1    8.90    2.50
  -5   6   1   22.30    5.60
   4  -6  -1   21.80    3.10
   4  -6  -1   16.50    2.30
   4  -6  -1   18.00    5.30
   4  -6  -1   24.40    4.40
   4  -6  -1   21.60    8.10
   4  -6  -1   21.80    3.10
   4  -6  -1   16.00    1.50
   4  -6  -1   15.50    2.40
   4  -6  -1   14.90    1.70
  -4   6   1   19.90    2.20
  -4   6   1   18.50    2.60
  -4   6   1   21.90    8.20
  -4   6   1   26.90    5.10
  -4   6   1   18.70    3.30
  -4   6   1   23.00    6.40
  -4   6   1   18.10    2.90
  -4   6   1   10.70    4.80
  -4   6   1   15.80    3.80
   3  -6  -1  123.59    6.80
   3  -6  -1  119.19   10.00
   3  -6  -1  106.19    8.20
   3  -6  -1  109.69    7.60
   3  -6  -1  121.49   12.50
   3  -6  -1  128.29   15.60
   3  -6  -1  114.69    7.70
  -3   6   1  116.99   12.70
  -3   6   1  133.09    9.30
  -3   6   1  124.39   14.80
  -3   6   1  109.59    8.60
  -3   6   1  117.69   10.00
  -3   6   1  116.29    6.70
  -3   6   1  115.89    7.70
  -3   6   1  109.69    8.20
   2  -6  -1  347.27   24.50
   2  -6  -1  353.26   21.50
   2  -6  -1  333.77   19.20
   2  -6  -1  341.07   19.70
   2  -6  -1  339.57   26.60
   2  -6  -1  341.27   17.80
   2  -6  -1  346.37   19.80
   2  -6  -1  358.46   19.70
  -2   6   1  404.16   32.10
  -2   6   1  349.27   19.20
  -2   6   1  304.67   23.10
  -2   6   1  332.57   20.10
  -2   6   1  314.77   20.40
  -2   6   1  346.77   21.00
   1  -6  -1   -7.50    8.90
   1  -6  -1    5.60    3.60
   1  -6  -1   -0.90    3.00
   1  -6  -1    7.90    7.90
   1  -6  -1    0.40    1.70
   1  -6  -1   -1.70    2.10
   1  -6  -1    0.60    3.30
  -1   6   1   -0.50    7.30
  -1   6   1   -5.90    6.90
  -1   6   1    5.80    4.00
  -1   6   1   -8.10    2.70
  -1   6   1   -2.30    2.80
  -1   6   1    0.70    2.20
  -1   6   1   -1.80    3.20
   0  -6  -1  596.54   39.80
   0  -6  -1  571.04   36.10
   0  -6  -1  599.34   32.30
   0  -6  -1  558.14   33.30
   0  -6  -1  545.95   31.50
   0  -6  -1  575.04   32.00
   0  -6  -1  576.44   31.20
   0   6   1  573.34   36.90
   0   6   1  541.25   31.40
   0   6   1  579.84   33.40
   0   6   1  540.05   32.50
   0   6   1  588.94   31.10
   0   6   1  563.44   31.80
   0   6   1  594.04   39.90
   0   6   1  561.14   29.60
  -1  -6  -1  181.88   11.10
  -1  -6  -1  189.98   13.50
  -1  -6  -1  171.18   12.60
  -1  -6  -1  189.48   18.50
  -1  -6  -1  178.18   12.20
  -1  -6  -1  171.28   18.80
  -1  -6  -1  161.88   12.20
   1   6   1  163.28   20.00
   1   6   1  188.18   17.80
   1   6   1  177.88   11.60
   1   6   1  179.48    9.90
   1   6   1  177.28   11.10
   1   6   1  158.58   12.90
   1   6   1  151.98   13.70
   1   6   1  175.08   12.00
  -2  -6  -1 4998.10  262.97
  -2  -6  -1 4860.01  257.47
  -2  -6  -1 4860.01  256.37
  -2  -6  -1 4878.21  255.97
  -2  -6  -1 5133.69  261.17
  -2  -6  -1 4807.92  255.87
   2   6   1 4888.11  262.67
   2   6   1 4862.91  260.07
   2   6   1 4979.40  255.47
   2   6   1 5025.20  256.57
  -3  -6  -1  292.57   20.30
  -3  -6  -1  308.67   23.80
  -3  -6  -1  287.67   19.10
  -3  -6  -1  282.67   27.70
  -3  -6  -1  287.87   18.40
  -3  -6  -1  309.57   17.70
  -3  -6  -1  291.87   18.60
   3   6   1  289.27   17.60
   3   6   1  304.97   17.20
   3   6   1  293.27   16.70
   3   6   1  285.77   27.90
   3   6   1  299.57   18.00
   3   6   1  304.37   18.50
   3   6   1  273.17   23.50
  -4  -6  -1   70.99   11.10
  -4  -6  -1   71.99    7.60
  -4  -6  -1   69.19    8.10
  -4  -6  -1   81.09    7.90
  -4  -6  -1   79.19    9.70
  -4  -6  -1   75.99   15.40
  -4  -6  -1   68.29    6.50
   4   6   1   73.29   15.70
   4   6   1   69.59    6.30
   4   6   1   98.59   12.90
   4   6   1   73.09    6.00
   4   6   1   71.19    7.40
   4   6   1   69.49    6.10
   4   6   1   73.09    7.20
  -5  -6  -1   14.10   11.20
  -5  -6  -1   -2.90    8.30
  -5  -6  -1   12.20    4.40
  -5  -6  -1    4.10    3.00
  -5  -6  -1    1.50    4.10
  -5  -6  -1    4.10    5.50
  -5  -6  -1   13.40    3.00
   5   6   1   -1.80   10.40
   5   6   1   11.40    2.80
   5   6   1    9.40    3.30
   5   6   1   12.20    2.80
   5   6   1   19.90    4.10
   5   6   1    8.70    7.90
  -6  -6  -1   13.60    9.40
  -6  -6  -1   11.70    6.50
  -6  -6  -1   -1.50    4.30
  -6  -6  -1   -2.90   10.40
  -6  -6  -1   11.40    3.40
  -6  -6  -1    4.00    3.90
  -6  -6  -1    7.10    4.30
   6   6   1   13.80    3.00
   6   6   1   25.00    5.90
   6   6   1    1.10    7.60
   6   6   1    9.80   12.10
   6   6   1   19.50    4.30
   6   6   1   15.40    3.00
   6   6   1   16.70    4.00
  -7  -6  -1   67.89   14.00
  -7  -6  -1   67.49   15.50
  -7  -6  -1   68.89    8.20
  -7  -6  -1   83.59   11.10
  -7  -6  -1   80.19    7.40
  -7  -6  -1   66.89    8.10
  -7  -6  -1   67.99    9.00
   7   6   1   74.39    7.80
   7   6   1   64.69    7.60
   7   6   1   61.79    6.10
   7   6   1   79.89   11.90
   7   6   1   70.59    8.50
   7   6   1   85.99   16.90
   7   6   1   71.29    5.90
  -8  -6  -1  157.68   17.10
  -8  -6  -1  203.98   15.40
  -8  -6  -1  179.08   14.90
  -8  -6  -1  201.98   14.70
  -8  -6  -1  172.58   21.50
  -8  -6  -1  167.38   22.30
   8   6   1  186.48   15.50
   8   6   1  168.08   11.90
   8   6   1  187.98   24.60
   8   6   1  178.88   18.50
   8   6   1  202.58   13.50
   8   6   1  189.98   14.40
   8   6   1  197.58   13.60
  -9  -6  -1   93.79   17.50
  -9  -6  -1   68.49   10.00
  -9  -6  -1   73.99    9.20
  -9  -6  -1   80.59    7.80
  -9  -6  -1   83.39    9.50
  -9  -6  -1   24.60   12.40
  -9  -6  -1   68.19   11.80
   9   6   1   79.29    9.40
   9   6   1   56.09    9.10
   9   6   1   72.49   18.00
   9   6   1   94.09   16.30
   9   6   1   59.39    7.40
   9   6   1   85.49    8.80
 -10  -6  -1   19.90   13.10
 -10  -6  -1    9.60    5.50
 -10  -6  -1    5.10    7.40
 -10  -6  -1    1.50    4.80
 -10  -6  -1   11.80   14.10
 -10  -6  -1   -4.50    4.50
 -10  -6  -1   -1.80    3.60
  10   6   1   -3.10   10.60
  10   6   1   -3.20    3.70
  10   6   1    0.50    4.80
  10   6   1    7.10    6.10
  10   6   1   11.00    3.80
 -11  -6  -1    7.90    3.70
 -11  -6  -1    4.20    8.90
 -11  -6  -1   12.30    5.80
 -11  -6  -1    2.40   12.30
 -11  -6  -1   -1.50   11.00
 -11  -6  -1   18.10    6.70
 -11  -6  -1    5.20    5.70
  11   6   1    4.90    5.70
  11   6   1    5.40   12.90
  11   6   1    0.70    5.80
  11   6   1    8.80    3.60
  11   6   1    4.30    5.40
  11   6   1   12.00    6.90
  12  -7  -1    0.60    4.70
  12  -7  -1    0.00    3.60
 -12   7   1    2.80    4.10
 -12   7   1    3.10    5.10
 -12   7   1   -0.70    3.10
 -12   7   1    3.90    2.90
  11  -7  -1    3.40    3.40
  11  -7  -1    7.80    4.40
 -11   7   1   -3.10    3.90
 -11   7   1    2.30    2.90
 -11   7   1   -2.20    2.40
  10  -7  -1    6.70    4.20
  10  -7  -1    1.40    3.20
 -10   7   1    1.00    2.30
 -10   7   1   -0.70    3.80
 -10   7   1    4.60    2.30
 -10   7   1    6.30    3.70
 -10   7   1   -1.10    5.70
   9  -7  -1   39.50    4.60
   9  -7  -1   28.20    5.20
  -9   7   1   35.50    4.20
  -9   7   1   27.60    6.80
  -9   7   1   25.10    4.00
  -9   7   1   37.30    2.80
  -9   7   1   27.40    5.30
  -9   7   1   33.10    2.70
  -9   7   1   32.00    4.80
  -9   7   1   33.40    3.60
   8  -7  -1   18.70    3.70
   8  -7  -1   14.10    1.90
   8  -7  -1   13.10    4.20
   8  -7  -1   13.50    3.20
   8  -7  -1   10.80    1.70
  -8   7   1   10.40    3.40
  -8   7   1   16.80    2.70
  -8   7   1    8.90    5.00
  -8   7   1   15.00    2.00
  -8   7   1    8.40    4.50
  -8   7   1   14.20    2.30
  -8   7   1   18.10    4.50
  -8   7   1    9.60    2.90
  -8   7   1   19.40    5.00
   7  -7  -1    3.60    2.70
   7  -7  -1   -1.20    1.60
   7  -7  -1   -2.30    3.60
   7  -7  -1    2.70    2.00
   7  -7  -1    2.70    5.90
   7  -7  -1   -1.30    1.80
   7  -7  -1   -2.30    2.60
  -7   7   1    1.90    2.70
  -7   7   1   -3.10    1.50
  -7   7   1    0.50    1.30
  -7   7   1    4.10    3.50
  -7   7   1    0.50    3.90
  -7   7   1   -0.70    0.80
  -7   7   1   -1.90    3.10
  -7   7   1   -1.10    1.20
  -7   7   1    4.50    4.80
  -7   7   1    0.90    4.80
  -7   7   1    7.50    6.20
   6  -7  -1    0.00    2.30
   6  -7  -1   -7.70    6.10
   6  -7  -1    1.90    1.80
   6  -7  -1    3.10    2.20
   6  -7  -1    1.80    1.80
   6  -7  -1   -3.00    2.60
  -6   7   1    2.40    2.90
  -6   7   1    8.00    6.70
  -6   7   1    4.40    2.10
  -6   7   1    3.50    6.40
  -6   7   1    3.20    3.00
  -6   7   1    1.00    3.20
  -6   7   1    4.30    0.80
  -6   7   1    3.40    0.80
  -6   7   1    4.50    1.80
  -6   7   1    3.50    4.50
   5  -7  -1  100.99    8.70
   5  -7  -1  111.39    7.80
   5  -7  -1   90.89   10.00
   5  -7  -1   93.39   13.20
   5  -7  -1   99.99    7.10
   5  -7  -1   90.89    7.50
   5  -7  -1  104.59    6.80
  -5   7   1   96.39    7.80
  -5   7   1   94.89    8.20
  -5   7   1  107.39   12.00
  -5   7   1   95.59    7.00
  -5   7   1   98.59    9.50
  -5   7   1   95.09    6.80
  -5   7   1   88.79   10.20
  -5   7   1  128.49   13.30
   4  -7  -1   20.10    3.10
   4  -7  -1   18.60    9.90
   4  -7  -1   12.10    4.30
   4  -7  -1   21.50    3.00
   4  -7  -1   37.90    7.20
   4  -7  -1   19.40    2.20
   4  -7  -1   21.30    3.50
   4  -7  -1   11.60    2.00
   4  -7  -1   16.60    2.40
  -4   7   1   20.30    4.80
  -4   7   1   26.30    9.10
  -4   7   1   21.90    3.00
  -4   7   1   16.50    4.20
  -4   7   1   17.50    4.10
  -4   7   1    6.40    6.50
  -4   7   1   15.20    3.20
   3  -7  -1   17.30    2.90
   3  -7  -1   17.30    3.40
   3  -7  -1   15.70    5.00
   3  -7  -1   20.40    3.70
   3  -7  -1   25.20   10.30
   3  -7  -1   16.20    3.00
   3  -7  -1    9.70    7.40
  -3   7   1   18.60    3.50
  -3   7   1   20.10    2.90
  -3   7   1   18.40    5.90
  -3   7   1   20.90    4.30
  -3   7   1   18.40    8.50
  -3   7   1   19.10    9.60
   2  -7  -1  110.89    8.70
   2  -7  -1  144.29   15.30
   2  -7  -1  125.19    8.50
   2  -7  -1  119.39    6.80
   2  -7  -1  119.29   11.00
   2  -7  -1  129.79    9.20
   2  -7  -1  112.79   16.00
   2  -7  -1  119.79    9.20
  -2   7   1  106.29    8.30
  -2   7   1  138.59   10.00
  -2   7   1  142.39   16.70
  -2   7   1  119.59    9.30
  -2   7   1  134.19   10.40
  -2   7   1  133.89   14.90
  -2   7   1  129.19   12.60
   1  -7  -1    4.90    3.80
   1  -7  -1    3.70    1.60
   1  -7  -1    1.10    7.40
   1  -7  -1   10.40    7.60
   1  -7  -1    6.70    3.80
   1  -7  -1    2.50    5.20
   1  -7  -1    3.40    3.50
   1  -7  -1    2.30    2.00
  -1   7   1    7.40    4.30
  -1   7   1   -3.90    8.00
  -1   7   1   11.20   11.10
  -1   7   1    3.10    3.10
  -1   7   1    2.70    2.50
  -1   7   1    1.50    5.00
  -1   7   1    7.80    3.80
   0  -7  -1  180.28   11.00
   0  -7  -1  172.48   14.10
   0  -7  -1  158.58   11.70
   0  -7  -1  182.18   12.10
   0  -7  -1  159.48   18.30
   0  -7  -1  190.08   20.70
   0  -7  -1  171.48   12.50
   0   7   1  199.68   18.70
   0   7   1  159.58   12.90
   0   7   1  165.58   12.00
   0   7   1  157.38    9.00
   0   7   1  178.38   11.10
   0   7   1  164.48   11.80
   0   7   1  126.09   18.90
   0   7   1  167.18   13.20
  -1  -7  -1  520.55   31.70
  -1  -7  -1  541.15   33.10
  -1  -7  -1  527.75   38.40
  -1  -7  -1  547.05   30.60
  -1  -7  -1  513.85   35.90
  -1  -7  -1  573.14   31.70
  -1  -7  -1  574.04   31.40
   1   7   1  575.14   39.30
   1   7   1  544.55   30.80
   1   7   1  530.05   36.80
   1   7   1  530.35   28.90
   1   7   1  554.64   32.10
   1   7   1  534.25   33.00
   1   7   1  541.55   31.10
   1   7   1  582.24   30.40
  -2  -7  -1  155.88   12.70
  -2  -7  -1  168.48   11.70
  -2  -7  -1  196.88   22.90
  -2  -7  -1  171.28   18.30
  -2  -7  -1  162.98   11.20
  -2  -7  -1  155.18   12.40
  -2  -7  -1  147.39   13.90
   2   7   1  170.68   12.90
   2   7   1  167.58   10.80
   2   7   1  167.88   11.80
   2   7   1  153.68   17.30
   2   7   1  159.18   11.40
   2   7   1  157.58   21.10
   2   7   1  153.88    9.60
  -3  -7  -1  100.49    9.70
  -3  -7  -1   99.79   17.40
  -3  -7  -1   81.39   14.10
  -3  -7  -1   81.89    8.40
  -3  -7  -1   87.59   10.30
  -3  -7  -1   88.09    7.90
  -3  -7  -1   74.29    6.70
   3   7   1   92.29    9.30
   3   7   1   72.19   16.80
   3   7   1  113.49   14.40
   3   7   1   77.99    6.10
   3   7   1   75.99    7.30
   3   7   1   78.99    6.70
   3   7   1   97.59    8.30
  -4  -7  -1   12.50    4.30
  -4  -7  -1   27.30    7.10
  -4  -7  -1   19.30   12.20
  -4  -7  -1   16.00    4.80
  -4  -7  -1   19.50    3.40
  -4  -7  -1   22.90    7.80
  -4  -7  -1   22.00    9.90
   4   7   1   22.00    5.00
   4   7   1   10.80    3.00
   4   7   1   18.20    3.70
   4   7   1   19.60    4.40
   4   7   1   27.60   10.00
   4   7   1   20.20    8.70
  -5  -7  -1   34.00    5.90
  -5  -7  -1   29.10    4.70
  -5  -7  -1   25.90    6.20
  -5  -7  -1   27.70    6.60
  -5  -7  -1   24.70    5.50
  -5  -7  -1   20.40   14.00
  -5  -7  -1   32.50   11.70
   5   7   1   29.70    4.40
   5   7   1   41.00   17.40
   5   7   1   39.20   10.30
   5   7   1   34.60    4.30
   5   7   1   34.50    5.60
   5   7   1   39.20    4.80
  -6  -7  -1   53.99    7.50
  -6  -7  -1   46.20    8.90
  -6  -7  -1   51.29   13.70
  -6  -7  -1   42.40    7.70
  -6  -7  -1   27.70   14.10
  -6  -7  -1   50.49    6.10
  -6  -7  -1   36.50    6.40
   6   7   1   34.20    5.80
   6   7   1   78.99   19.70
   6   7   1   43.50    5.30
   6   7   1   45.80   11.30
   6   7   1   35.10    4.60
   6   7   1   34.70    6.80
   6   7   1   38.90    4.70
  -7  -7  -1   43.60   13.10
  -7  -7  -1   70.79    9.10
  -7  -7  -1   68.09    7.10
  -7  -7  -1   50.79    7.70
  -7  -7  -1   67.79   16.70
  -7  -7  -1   64.59   10.90
  -7  -7  -1   73.79    9.40
   7   7   1   48.20    5.70
   7   7   1   52.39    7.10
   7   7   1   76.69   13.50
   7   7   1   67.89    7.70
   7   7   1   80.89   17.70
   7   7   1   67.19    7.50
   7   7   1   66.69    9.30
  -8  -7  -1   18.30   13.00
  -8  -7  -1   40.50    5.80
  -8  -7  -1   31.60   14.00
  -8  -7  -1   42.50    7.50
  -8  -7  -1   27.40    7.40
  -8  -7  -1   30.60    6.60
  -8  -7  -1   47.20    9.00
   8   7   1   42.10    7.50
   8   7   1   37.40    6.30
   8   7   1   29.50    7.50
   8   7   1   36.10   10.80
   8   7   1   68.79   17.30
   8   7   1   31.40    4.50
   8   7   1   29.50    6.30
  -9  -7  -1   55.59   18.30
  -9  -7  -1   33.80    5.50
  -9  -7  -1   36.50    8.60
  -9  -7  -1   28.50    6.90
  -9  -7  -1   48.50   11.10
  -9  -7  -1   27.60    6.80
  -9  -7  -1   45.50   15.80
   9   7   1   30.10    4.30
   9   7   1   36.30    5.90
   9   7   1   26.10    6.90
   9   7   1   26.70    7.20
   9   7   1   23.20   13.00
   9   7   1   31.70    5.80
   9   7   1   11.30    9.60
 -10  -7  -1   15.10    9.40
 -10  -7  -1    8.60    5.90
 -10  -7  -1   -4.50    4.70
 -10  -7  -1    7.50   12.70
 -10  -7  -1  -17.90   10.00
 -10  -7  -1   -4.90    3.90
  10   7   1    6.90   14.90
  10   7   1   -2.70    3.30
  10   7   1    7.90    6.50
  10   7   1   -6.20    5.60
  10   7   1    5.20    4.00
 -11  -7  -1   16.50    7.30
 -11  -7  -1    2.40   13.10
  11   7   1   25.40    8.10
  11   7   1    8.40   12.10
  12  -8  -1   -1.40    3.60
  12  -8  -1   -2.70    4.60
 -12   8   1    1.50    4.20
 -12   8   1    1.60    3.20
 -12   8   1    1.50    2.40
 -12   8   1   -0.20    2.70
 -12   8   1   -0.40    5.00
  11  -8  -1   13.00    5.00
  11  -8  -1   13.40    4.00
 -11   8   1    7.50    3.80
 -11   8   1    8.10    2.30
 -11   8   1    9.80    4.20
 -11   8   1   14.30    5.10
 -11   8   1    7.20    3.00
  10  -8  -1   66.79    6.60
  10  -8  -1   56.29    7.10
 -10   8   1   54.09    5.20
 -10   8   1   64.59    3.80
 -10   8   1   55.79    7.90
 -10   8   1   63.19    6.40
 -10   8   1   51.69    7.50
 -10   8   1   58.09    4.70
 -10   8   1   51.19   10.60
 -10   8   1   62.29    3.70
   9  -8  -1   48.40    6.20
   9  -8  -1   61.69    6.10
  -9   8   1   53.39    4.30
  -9   8   1   51.69    3.90
  -9   8   1   46.20    6.30
  -9   8   1   37.50    7.00
  -9   8   1   63.89    9.00
  -9   8   1   54.49    4.10
  -9   8   1   32.20    7.10
  -9   8   1   53.79    3.90
  -9   8   1   44.20    5.70
   8  -8  -1   45.30    5.20
   8  -8  -1   34.70    7.40
   8  -8  -1   27.00    3.40
   8  -8  -1   34.40    4.70
   8  -8  -1   28.90    5.20
   8  -8  -1   30.60    3.40
  -8   8   1   32.60    2.60
  -8   8   1   33.20    5.10
  -8   8   1   20.10    6.60
  -8   8   1   29.10    6.10
  -8   8   1   28.40    5.60
  -8   8   1   28.00    6.70
  -8   8   1   29.10    2.80
  -8   8   1   33.50    3.50
  -8   8   1   32.00    5.30
  -8   8   1   29.70    3.10
   7  -8  -1   10.10    2.40
   7  -8  -1   11.30    3.40
   7  -8  -1   11.30    4.30
   7  -8  -1   11.40    7.50
   7  -8  -1    8.50    2.70
   7  -8  -1    8.40    3.10
   7  -8  -1    9.10    5.80
  -7   8   1   14.40    4.70
  -7   8   1   -2.60    6.40
  -7   8   1   16.20    2.70
  -7   8   1    7.60    3.90
  -7   8   1    5.50    6.70
  -7   8   1   11.60    4.30
  -7   8   1    4.90    3.40
  -7   8   1   10.50    2.30
   6  -8  -1    1.40    2.50
   6  -8  -1    0.20    4.90
   6  -8  -1   -4.50    2.90
   6  -8  -1    7.60    7.30
   6  -8  -1   -0.70    2.00
   6  -8  -1    7.80    2.90
   6  -8  -1    3.40    2.40
  -6   8   1   -4.70    3.40
  -6   8   1    2.30    1.90
  -6   8   1    4.30    3.50
  -6   8   1   -4.80    4.40
  -6   8   1    4.80    6.60
  -6   8   1   -8.80    6.50
  -6   8   1   -4.30    3.80
  -6   8   1    2.90    2.30
   5  -8  -1   74.39   12.80
   5  -8  -1   78.79    6.10
   5  -8  -1   66.99    5.70
   5  -8  -1   71.29    6.40
   5  -8  -1   76.99    8.20
   5  -8  -1   70.69    4.10
   5  -8  -1   70.29    5.20
   5  -8  -1   66.59    9.50
  -5   8   1   73.59   12.30
  -5   8   1   63.19    9.00
  -5   8   1   78.09    7.80
  -5   8   1   74.09    7.20
  -5   8   1   74.89    5.90
  -5   8   1   92.49    9.30
  -5   8   1   50.09   10.20
  -5   8   1   67.49    6.20
   4  -8  -1   -0.20    1.70
   4  -8  -1   15.10    6.70
   4  -8  -1   -0.20    3.50
   4  -8  -1    2.10    1.90
   4  -8  -1    1.90    8.30
  -4   8   1    0.10    2.40
  -4   8   1   -2.80    3.40
  -4   8   1   -0.40    8.60
  -4   8   1   -0.70    1.90
  -4   8   1    7.30    7.40
  -4   8   1    4.00    4.30
  -4   8   1   -4.40    2.70
   3  -8  -1   10.00    3.00
   3  -8  -1    9.40    4.50
   3  -8  -1   -2.90    9.40
   3  -8  -1   14.20    7.90
   3  -8  -1    5.60    2.60
   3  -8  -1    6.60    3.30
   3  -8  -1    7.10    2.70
  -3   8   1    8.60    4.00
  -3   8   1    2.70    2.30
  -3   8   1    6.30    7.70
  -3   8   1    3.40    4.10
  -3   8   1   11.10    9.20
  -3   8   1    6.20    3.70
  -3   8   1    7.20    2.60
   2  -8  -1  210.58   13.60
   2  -8  -1  195.08   10.90
   2  -8  -1  199.88   21.20
   2  -8  -1  211.18   12.80
   2  -8  -1  195.38   19.10
   2  -8  -1  197.98   15.30
   2  -8  -1  205.18   13.50
   2  -8  -1  183.98   13.60
  -2   8   1  196.78   14.60
  -2   8   1  198.78   13.90
  -2   8   1  202.28   19.90
  -2   8   1  197.78   13.40
  -2   8   1  192.18   21.30
  -2   8   1  199.68   12.60
  -2   8   1  210.38   15.60
   1  -8  -1   69.29    6.10
   1  -8  -1   73.99    9.10
   1  -8  -1   68.29    5.00
   1  -8  -1   86.49   13.90
   1  -8  -1   66.89   15.10
   1  -8  -1   72.39    7.70
   1  -8  -1   69.79    7.00
   1  -8  -1   78.89    7.90
  -1   8   1   82.59   13.40
  -1   8   1   77.99    8.80
  -1   8   1   72.09    6.40
  -1   8   1   70.89    7.10
  -1   8   1   61.39   15.50
  -1   8   1   71.49    7.70
  -1   8   1   66.59    8.90
   0  -8  -1   -2.20    2.60
   0  -8  -1  -12.20    8.30
   0  -8  -1    2.30   11.80
   0  -8  -1    1.10    3.50
   0  -8  -1   -2.70    2.70
   0  -8  -1    4.90    4.40
   0  -8  -1    5.70    5.50
   0   8   1    1.60    8.40
   0   8   1    0.80    0.70
   0   8   1    2.30    4.60
   0   8   1    2.30    3.70
   0   8   1   -1.10    8.70
   0   8   1    2.70    3.50
   0   8   1    6.30    2.80
   0   8   1    4.60    4.70
  -1  -8  -1   62.29    9.10
  -1  -8  -1   65.09   15.30
  -1  -8  -1   52.59    6.60
  -1  -8  -1   49.30   13.10
  -1  -8  -1   61.89    7.10
  -1  -8  -1   58.39    6.80
  -1  -8  -1   53.09    6.90
   1   8   1   56.69    5.90
   1   8   1   62.99   16.40
   1   8   1   53.49   12.00
   1   8   1   45.80    6.60
   1   8   1   56.59    6.30
   1   8   1   50.79    6.90
   1   8   1   51.09    3.70
   1   8   1   60.59    8.00
  -2  -8  -1  238.28   24.50
  -2  -8  -1  212.28   15.60
  -2  -8  -1  213.58   17.50
  -2  -8  -1  207.28   25.60
  -2  -8  -1  223.18   16.00
  -2  -8  -1  228.88   15.00
  -2  -8  -1  218.68   14.10
   2   8   1  219.68   22.00
   2   8   1  221.58   12.70
   2   8   1  206.38   15.70
   2   8   1  236.98   15.20
   2   8   1  236.08   25.10
   2   8   1  213.48   14.60
   2   8   1  210.68   13.80
  -3  -8  -1    3.90    4.90
  -3  -8  -1    6.40    4.50
  -3  -8  -1   -4.20   11.80
  -3  -8  -1   17.10    3.90
  -3  -8  -1    4.50    7.40
  -3  -8  -1    0.00    4.00
  -3  -8  -1   12.60    4.40
   3   8   1   11.70    3.20
   3   8   1   22.20   10.90
   3   8   1   11.90    4.80
   3   8   1    6.10    2.20
   3   8   1   10.10    4.20
   3   8   1    5.30    3.70
   3   8   1  -10.90    8.10
  -4  -8  -1   21.90    6.10
  -4  -8  -1   15.90    5.30
  -4  -8  -1   12.50    4.80
  -4  -8  -1   16.10    7.80
  -4  -8  -1   19.20   10.40
  -4  -8  -1   16.30    5.70
  -4  -8  -1   15.90    4.20
   4   8   1   15.00    3.80
   4   8   1   29.00   14.00
   4   8   1   18.10    3.70
   4   8   1   14.10    3.20
   4   8   1   18.30    4.10
   4   8   1   16.20    9.60
   4   8   1   21.50    5.20
  -5  -8  -1   68.99    8.60
  -5  -8  -1   63.59    8.70
  -5  -8  -1   45.90    6.10
  -5  -8  -1   61.49   17.30
  -5  -8  -1   51.99    9.90
  -5  -8  -1   36.20   13.00
  -5  -8  -1   40.50    7.00
   5   8   1   64.19    6.00
   5   8   1   60.59   14.30
   5   8   1   38.50    5.90
   5   8   1   46.50    6.80
   5   8   1   43.90    5.60
   5   8   1   48.30   12.20
  -6  -8  -1    8.40    5.50
  -6  -8  -1   23.10    6.60
  -6  -8  -1   16.40   14.40
  -6  -8  -1    6.10    4.00
  -6  -8  -1   10.50    5.60
  -6  -8  -1    9.40   11.40
  -6  -8  -1   10.20    5.10
   6   8   1    7.00    3.80
   6   8   1   10.70   13.80
   6   8   1   13.20    3.20
   6   8   1    7.30    3.20
   6   8   1    5.30    5.50
   6   8   1    4.10    9.10
   6   8   1   10.20    4.70
  -7  -8  -1   60.79    9.00
  -7  -8  -1   69.29   18.20
  -7  -8  -1   87.79   10.70
  -7  -8  -1   50.09    9.80
  -7  -8  -1   67.19    9.00
   7   8   1   61.69   18.20
   7   8   1   66.99    7.20
   7   8   1   74.99    8.60
   7   8   1   72.19   14.30
   7   8   1   70.99    9.60
  -8  -8  -1    8.30    6.30
  -8  -8  -1    1.40    4.60
  -8  -8  -1  -12.20   11.60
  -8  -8  -1    2.90    3.90
  -8  -8  -1    0.30    5.20
  -8  -8  -1   -0.90    7.70
  -8  -8  -1   14.80   12.70
   8   8   1    2.70    5.40
   8   8   1   20.50   15.50
   8   8   1    6.20    5.60
   8   8   1   21.10   12.20
   8   8   1    6.20    4.90
   8   8   1    4.50    3.20
   8   8   1    3.90    4.00
   8   8   1    6.00    3.40
  -9  -8  -1   41.60    8.40
  -9  -8  -1   30.90    7.30
  -9  -8  -1   46.80   11.60
  -9  -8  -1   61.69   15.40
  -9  -8  -1   31.40   17.60
  -9  -8  -1   47.90    6.60
   9   8   1   22.70    3.80
   9   8   1   42.70    8.50
   9   8   1   31.60    4.70
   9   8   1   47.70    9.20
   9   8   1   51.19    7.70
   9   8   1   30.40   11.80
   9   8   1   33.80    6.20
   9   8   1   46.00   20.60
 -10  -8  -1   -3.30    6.90
 -10  -8  -1   36.40   14.40
 -10  -8  -1   12.80    4.60
 -10  -8  -1   19.80    7.70
 -10  -8  -1   16.70   11.20
 -10  -8  -1   14.90    5.50
 -10  -8  -1    9.90   13.80
 -10  -8  -1   16.70    6.40
  10   8   1   23.40   15.50
  10   8   1   14.30    5.90
  10   8   1   14.30    7.20
  10   8   1   17.20    5.10
  10   8   1   19.70    6.90
  11  -9  -1    5.90    4.30
  11  -9  -1   -1.20    2.20
 -11   9   1   -1.20    1.40
 -11   9   1    1.20    5.30
 -11   9   1   -0.30    3.50
 -11   9   1   -1.50    1.50
 -11   9   1   -5.60    3.50
  10  -9  -1   11.70    3.90
  10  -9  -1    7.30    3.90
 -10   9   1   10.60    5.10
 -10   9   1    4.00    3.80
 -10   9   1    7.50    4.00
 -10   9   1    1.90    1.10
 -10   9   1    1.20    4.60
 -10   9   1    2.10    5.00
 -10   9   1    6.80    1.60
 -10   9   1    5.50    1.60
 -10   9   1    5.00    1.40
   9  -9  -1    5.60    1.90
   9  -9  -1    5.90    4.20
   9  -9  -1    8.60    2.20
   9  -9  -1    9.40    3.50
   9  -9  -1    7.40    3.50
  -9   9   1    1.90    6.00
  -9   9   1    2.60    1.80
  -9   9   1   10.20    4.40
  -9   9   1   11.20    2.10
  -9   9   1    9.70    4.10
  -9   9   1   11.90    5.90
  -9   9   1    4.40    5.70
  -9   9   1    9.10    0.90
  -9   9   1    7.80    1.00
   8  -9  -1   -0.40    2.00
   8  -9  -1   -4.10    2.80
   8  -9  -1    0.60    2.20
   8  -9  -1    1.20    6.60
   8  -9  -1   -1.90    2.50
   8  -9  -1   -1.50    1.90
   8  -9  -1   -0.40    4.80
  -8   9   1    0.60    5.10
  -8   9   1    4.90    6.60
  -8   9   1    6.70    3.50
  -8   9   1    7.60    5.00
  -8   9   1   -0.90    1.90
  -8   9   1    0.40    2.00
  -8   9   1    3.40    6.40
  -8   9   1   -7.90    3.40
   7  -9  -1   77.29    8.00
   7  -9  -1   55.59    6.00
   7  -9  -1   79.89    7.20
   7  -9  -1   63.29    5.50
   7  -9  -1   58.19   10.00
   7  -9  -1   63.09    5.80
   7  -9  -1   55.99   11.80
  -7   9   1   58.49    5.70
  -7   9   1   70.79    8.70
  -7   9   1   70.09    7.30
  -7   9   1   64.59    8.60
  -7   9   1   54.09   10.60
  -7   9   1   64.79    7.80
  -7   9   1   67.89   11.00
  -7   9   1   65.09    5.60
   6  -9  -1    8.90    3.50
   6  -9  -1    1.00    2.30
   6  -9  -1    4.40    2.30
   6  -9  -1   -3.10    3.40
   6  -9  -1    4.00    6.00
   6  -9  -1    5.40    8.00
   6  -9  -1    8.70    2.90
  -6   9   1    7.00    2.80
  -6   9   1    2.10    2.60
  -6   9   1    6.50    4.80
  -6   9   1   10.90    7.40
  -6   9   1    1.90    4.40
  -6   9   1   -1.70    3.30
  -6   9   1   -8.00    7.30
   5  -9  -1   11.10    2.80
   5  -9  -1    5.50    2.50
   5  -9  -1    6.40    4.00
   5  -9  -1    4.60    1.60
   5  -9  -1    7.10    3.20
   5  -9  -1    8.10    1.60
   5  -9  -1    4.60    8.50
   5  -9  -1   -3.80    6.90
  -5   9   1   10.10    4.50
  -5   9   1    5.20    8.30
  -5   9   1    7.40    5.70
  -5   9   1   14.60    5.20
  -5   9   1   14.60    4.40
  -5   9   1   15.80    8.10
  -5   9   1    8.60    2.70
  -5   9   1    6.40    2.80
   4  -9  -1   17.50    5.30
   4  -9  -1    4.70    2.30
   4  -9  -1    7.70    9.90
   4  -9  -1    8.40    3.20
   4  -9  -1   20.90    8.20
   4  -9  -1   11.50    2.50
  -4   9   1    9.90    4.80
  -4   9   1   21.50    8.50
  -4   9   1    9.10    2.80
  -4   9   1  -11.00    8.80
  -4   9   1    3.70    4.60
  -4   9   1    7.80    3.20
  -4   9   1    7.90    5.10
   3  -9  -1    2.20    7.50
   3  -9  -1   -0.50   10.30
   3  -9  -1   13.50    2.80
   3  -9  -1    9.10    3.70
   3  -9  -1    7.60    3.80
   3  -9  -1    4.00    4.90
   3  -9  -1    9.50    3.80
  -3   9   1    2.90    4.80
  -3   9   1    7.80    3.50
  -3   9   1   -1.30    8.30
  -3   9   1    5.60    4.70
  -3   9   1   14.10    4.50
  -3   9   1    1.80   10.40
   2  -9  -1   83.49    5.30
   2  -9  -1   90.89    8.70
   2  -9  -1   83.59    7.50
   2  -9  -1   90.59    8.50
   2  -9  -1   61.69   12.90
   2  -9  -1  104.39    8.60
   2  -9  -1  101.09   10.90
  -2   9   1   81.59    8.70
  -2   9   1   71.99    9.00
  -2   9   1   97.19    8.70
  -2   9   1   76.49    7.10
  -2   9   1   82.39   12.60
  -2   9   1   95.39   10.40
  -2   9   1   73.99   13.50
   1  -9  -1   70.29   14.00
   1  -9  -1   80.89    9.80
   1  -9  -1   82.49    5.90
   1  -9  -1   88.19    8.50
   1  -9  -1   79.89   15.60
   1  -9  -1   88.09    8.70
   1  -9  -1   98.99    9.10
   1  -9  -1   81.89    7.10
  -1   9   1   88.39   13.00
  -1   9   1   83.79    8.70
  -1   9   1  101.79   10.80
  -1   9   1  102.49   17.40
  -1   9   1   81.59    7.30
  -1   9   1   94.99   10.10
  -1   9   1   92.29    7.90
   0  -9  -1   -1.00    4.00
   0  -9  -1   -1.80    9.90
   0  -9  -1    3.40    4.50
   0  -9  -1    4.50   12.20
   0  -9  -1   -0.70    1.70
   0  -9  -1   -5.40    3.10
   0  -9  -1    3.00    3.90
   0  -9  -1    1.90    3.00
   0   9   1   -1.10    2.50
   0   9   1    2.00    9.50
   0   9   1   -0.60   11.70
   0   9   1   -2.40    2.60
   0   9   1    3.60    3.50
   0   9   1   -3.90    4.60
  -1  -9  -1   54.89    9.30
  -1  -9  -1   24.80   14.90
  -1  -9  -1   54.89    6.80
  -1  -9  -1   17.60   11.90
  -1  -9  -1   55.29    6.30
  -1  -9  -1   55.69    7.80
  -1  -9  -1   57.49    7.70
   1   9   1   56.49    8.10
   1   9   1   41.70    7.50
   1   9   1   31.10   11.50
   1   9   1   52.09   16.90
   1   9   1   58.29    7.20
   1   9   1   53.29    5.60
   1   9   1   62.09    7.30
   1   9   1   44.40    3.60
  -2  -9  -1   -1.30    3.50
  -2  -9  -1   13.00    6.40
  -2  -9  -1    4.50    4.60
  -2  -9  -1    7.90    4.60
  -2  -9  -1    1.80    4.50
  -2  -9  -1   13.80   10.20
  -2  -9  -1   -8.50    6.60
   2   9   1    6.60   13.50
   2   9   1    7.00    4.70
   2   9   1    6.00    3.10
   2   9   1    4.60    3.90
   2   9   1    3.10    3.20
   2   9   1   14.30   10.50
   2   9   1    7.00    1.90
  -3  -9  -1    0.50    2.50
  -3  -9  -1    8.60   13.20
  -3  -9  -1    0.20    3.80
  -3  -9  -1   -1.50    4.70
  -3  -9  -1   16.50    5.40
  -3  -9  -1   -2.90   10.60
  -3  -9  -1    7.90    4.60
   3   9   1   -1.50    9.20
   3   9   1   -2.10    2.50
   3   9   1    1.30    4.60
   3   9   1    0.20    3.20
   3   9   1    1.20    1.80
   3   9   1   -9.70   12.40
   3   9   1    3.50    2.90
  -4  -9  -1    8.90    5.60
  -4  -9  -1    8.40    5.20
  -4  -9  -1    5.90   10.90
  -4  -9  -1   13.40   11.00
  -4  -9  -1    8.50    4.10
  -4  -9  -1    9.20    5.60
  -4  -9  -1   -3.20    4.20
   4   9   1    9.00    3.50
   4   9   1    7.30    3.70
   4   9   1    3.80   14.50
   4   9   1   12.10    5.00
   4   9   1    7.80    9.00
   4   9   1    6.90    4.40
   4   9   1    5.20    2.60
  -5  -9  -1   49.99    7.40
  -5  -9  -1   37.70   14.00
  -5  -9  -1   52.09    8.00
  -5  -9  -1   65.29    9.10
  -5  -9  -1   61.29    7.30
  -5  -9  -1   46.90   17.90
  -5  -9  -1   64.69   11.10
   5   9   1   58.19    6.80
   5   9   1   49.30    7.60
   5   9   1   66.49    6.30
   5   9   1   44.40   12.70
   5   9   1   59.49    6.30
   5   9   1   29.50   16.50
  -6  -9  -1    7.40    4.20
  -6  -9  -1   13.90    6.00
  -6  -9  -1    3.30   11.00
  -6  -9  -1   -6.40    6.80
  -6  -9  -1   -0.90   14.60
  -6  -9  -1   16.30    6.30
  -6  -9  -1    4.50    6.40
   6   9   1    6.20    4.70
   6   9   1   21.10   11.20
   6   9   1   -1.80   11.10
   6   9   1   11.30    6.50
   6   9   1    6.90    3.20
   6   9   1   10.30    3.90
   6   9   1    6.80    3.80
  -7  -9  -1    6.50   11.70
  -7  -9  -1    4.60    4.20
  -7  -9  -1    3.00    5.80
  -7  -9  -1   -2.00   14.30
  -7  -9  -1   13.50    6.90
  -7  -9  -1    8.00    5.80
  -7  -9  -1   11.20    6.70
   7   9   1    2.00    6.40
   7   9   1    4.70    4.80
   7   9   1   -0.50    3.50
   7   9   1    2.10   14.80
   7   9   1    5.40    3.30
   7   9   1   -0.90    3.60
  -8  -9  -1   18.00   16.60
  -8  -9  -1   46.50   15.10
  -8  -9  -1   39.70    8.70
  -8  -9  -1   38.50   11.40
  -8  -9  -1   37.10    6.40
   8   9   1   43.70    7.80
   8   9   1   23.90    5.00
   8   9   1   39.20   13.20
   8   9   1   47.50    6.30
   8   9   1   43.90    7.40
   8   9   1   51.09   18.60
   8   9   1   37.80    8.10
   8   9   1   43.30    6.20
  -9  -9  -1    8.50   16.20
  -9  -9  -1   45.00    9.70
  -9  -9  -1   50.39   16.20
  -9  -9  -1   27.50    8.40
  -9  -9  -1   27.10    5.80
  -9  -9  -1   24.00   11.50
  -9  -9  -1   19.80    6.30
  -9  -9  -1   15.90    6.90
   9   9   1   26.90    7.50
   9   9   1   35.30    8.20
   9   9   1   20.30   20.70
[truncated: 3,412,837 more chars]
